# Supplementary material for: Sarcoptic mange changes bacterial and fungal microbiota of bare-nosed wombats (Vombatus ursinus)
Source: Parasit Vectors. 2022 Sep 13;15:323. doi: 10.1186/s13071-022-05452-y (PMC9472346; doi:10.1186/s13071-022-05452-y)
Supplement: Supplementary file 2 — Additional file2: Dataset S1 Removed ASVs and their taxonomy. [file 13071_2022_5452_MOESM2_ESM.xlsx]

## Sheet: Sheet1
ASV	Taxon	Confidence
8e09caaee61bd482522f087e96e093de	d__Bacteria; p__Firmicutes; c__Bacilli; o__Bacillales; f__Bacillaceae; g__Geobacillus	0.987288
30ad487e1e86be71afce4e03fd7553b5	d__Bacteria; p__Proteobacteria; c__Gammaproteobacteria; o__Alteromonadales; f__Alteromonadaceae; g__Alishewanella; s__uncultured_bacterium	0.77844
107273e73071282e4d0f4a0b46548da5	d__Bacteria; p__Proteobacteria; c__Gammaproteobacteria; o__Aeromonadales; f__Aeromonadaceae; g__Aeromonas	0.970847
516a67156dacfa4341327a7e2a22f877	d__Bacteria; p__Firmicutes; c__Bacilli; o__Bacillales; f__Bacillaceae; g__Geobacillus	0.999985
f2e69758d4f38addecad9194d39796e1	d__Bacteria; p__Actinobacteriota; c__Actinobacteria; o__Frankiales; f__Geodermatophilaceae	0.999803
c489a5dd3e6b99cbbe986a7965f907ff	d__Bacteria; p__Actinobacteriota; c__Actinobacteria; o__Micrococcales	1
9ed691d9294238d730b23ab5b461835b	d__Bacteria; p__Proteobacteria; c__Gammaproteobacteria; o__Aeromonadales; f__Aeromonadaceae; g__Aeromonas	0.961406
d829bee4984f82ffc2453212157caf96	d__Bacteria; p__Proteobacteria; c__Alphaproteobacteria; o__Rhizobiales; f__Xanthobacteraceae; g__Bradyrhizobium	0.808526
882b5b49ef18215727a0900958cdec5d	d__Bacteria; p__Deinococcota; c__Deinococci; o__Thermales; f__Thermaceae; g__Meiothermus	1
f8485916bce858f455e79011d9a001f2	d__Bacteria; p__Deinococcota; c__Deinococci; o__Deinococcales; f__Deinococcaceae; g__Deinococcus; s__Deinococcus_geothermalis	0.999863
26ba1c3be9fb102889afcb9d61e730e7	d__Bacteria; p__Firmicutes; c__Thermoanaerobacteria; o__Thermoanaerobacterales; f__Family_III; g__Thermoanaerobacterium; s__uncultured_bacterium	0.900082
06a7fe5af160203d234638f31f792cd0	d__Bacteria; p__Actinobacteriota; c__Actinobacteria; o__Micrococcales	1
282dcbd0a94325be7326c4b44fd28635	d__Bacteria; p__Proteobacteria; c__Alphaproteobacteria; o__Rickettsiales; f__Mitochondria; g__Mitochondria	0.972766
2f7d4548f6e7817b6d2770c3b28ad1b4	d__Bacteria; p__Proteobacteria; c__Alphaproteobacteria; o__Rickettsiales; f__Mitochondria; g__Mitochondria	1
3628020dce38132855e19ce398b98a8d	d__Bacteria; p__Proteobacteria; c__Alphaproteobacteria; o__Rickettsiales; f__Mitochondria; g__Mitochondria	1
5a31cf3aa9aaa261683e411d073f9eb3	d__Bacteria; p__Proteobacteria; c__Alphaproteobacteria; o__Rickettsiales; f__Mitochondria; g__Mitochondria	1
9f8214cf33cdd4d5a7a09f41dad2d9b5	d__Bacteria; p__Proteobacteria; c__Alphaproteobacteria; o__Rickettsiales; f__Mitochondria; g__Mitochondria	1
2b6c164c4ab39b76b231cc01ca4c954d	d__Bacteria; p__Proteobacteria; c__Alphaproteobacteria; o__Rickettsiales; f__Mitochondria; g__Mitochondria	1
2c81a6c9a393b4c6f10c511474f1a7fe	d__Bacteria; p__Proteobacteria; c__Alphaproteobacteria; o__Rickettsiales; f__Mitochondria; g__Mitochondria	1
b5cac2c2ffd861fedfb5f697ddde5949	d__Bacteria; p__Proteobacteria; c__Alphaproteobacteria; o__Rickettsiales; f__Mitochondria; g__Mitochondria	1
6f10fdd6feb4acc70eee60490211436b	d__Bacteria; p__Proteobacteria; c__Alphaproteobacteria; o__Rickettsiales; f__Mitochondria; g__Mitochondria	1
cf09d1d61ec7587a05878a8562e7026b	d__Bacteria; p__Proteobacteria; c__Alphaproteobacteria; o__Rickettsiales; f__Mitochondria; g__Mitochondria	1
42fc6f8fb83ee79e977bfaadf2fcaa59	d__Bacteria; p__Proteobacteria; c__Alphaproteobacteria; o__Rickettsiales; f__Mitochondria; g__Mitochondria	1
356dc235de09561de329444a66dbabff	d__Bacteria; p__Proteobacteria; c__Alphaproteobacteria; o__Rickettsiales; f__Mitochondria; g__Mitochondria	1
e47e80b646ff86ffae3d47c93f4c05dc	d__Bacteria; p__Proteobacteria; c__Alphaproteobacteria; o__Rickettsiales; f__Mitochondria; g__Mitochondria	1
0a88f6dbb654831f06f894be42fa0260	d__Bacteria; p__Proteobacteria; c__Alphaproteobacteria; o__Rickettsiales; f__Mitochondria; g__Mitochondria	1
7dcce3bc9cb99fcd34c3ebe13186da73	d__Bacteria; p__Proteobacteria; c__Alphaproteobacteria; o__Rickettsiales; f__Mitochondria; g__Mitochondria	1
e0fc8cfddc3acd961f2154d39f403bb8	d__Bacteria; p__Proteobacteria; c__Alphaproteobacteria; o__Rickettsiales; f__Mitochondria; g__Mitochondria	1
8d04b324807e5a1ba317773a08b2836f	d__Bacteria; p__Proteobacteria; c__Alphaproteobacteria; o__Rickettsiales; f__Mitochondria; g__Mitochondria	1
39b07e2584e327e7efad342089150956	d__Bacteria; p__Proteobacteria; c__Alphaproteobacteria; o__Rickettsiales; f__Mitochondria; g__Mitochondria	1
7bdec53e7114a7e3cd98b34337356e4f	d__Bacteria; p__Proteobacteria; c__Alphaproteobacteria; o__Rickettsiales; f__Mitochondria; g__Mitochondria	1
af6b48319067c7f1c3ec8944b6f41a47	d__Bacteria; p__Proteobacteria; c__Alphaproteobacteria; o__Rickettsiales; f__Mitochondria; g__Mitochondria	1
828a504678e55b768b069571823de606	d__Bacteria; p__Proteobacteria; c__Alphaproteobacteria; o__Rickettsiales; f__Mitochondria; g__Mitochondria	0.998026
78ea4b7bfba198395bc196ce32c44ca9	d__Bacteria; p__Proteobacteria; c__Alphaproteobacteria; o__Rickettsiales; f__Mitochondria; g__Mitochondria	0.961776
301d5391f1ebe8a33f874b4a7598d721	d__Bacteria; p__Proteobacteria; c__Alphaproteobacteria; o__Rickettsiales; f__Mitochondria; g__Mitochondria	1
f26d15578b3dc44e5cfb2279a1bd79eb	d__Bacteria; p__Proteobacteria; c__Alphaproteobacteria; o__Rickettsiales; f__Mitochondria; g__Mitochondria	1
d7d4646e2fec117c4591e40c5d6d20c2	d__Bacteria; p__Proteobacteria; c__Alphaproteobacteria; o__Rickettsiales; f__Mitochondria; g__Mitochondria	0.989431
10f9bf8f34ebc6e0ea1ee26e3d7141d0	d__Bacteria; p__Proteobacteria; c__Alphaproteobacteria; o__Rickettsiales; f__Mitochondria; g__Mitochondria	1
11ec809a081c71407d55682625a3daf1	d__Bacteria; p__Proteobacteria; c__Alphaproteobacteria; o__Rickettsiales; f__Mitochondria; g__Mitochondria	1
1792416787870a22be243c8206885934	d__Bacteria; p__Proteobacteria; c__Alphaproteobacteria; o__Rickettsiales; f__Mitochondria; g__Mitochondria	0.997019
6e82f15587e8bb3cf8d91224fd62009d	d__Bacteria; p__Proteobacteria; c__Alphaproteobacteria; o__Rickettsiales; f__Mitochondria; g__Mitochondria	0.989903
da04b76872240ce502bb3894a1228c1e	d__Bacteria; p__Proteobacteria; c__Alphaproteobacteria; o__Rickettsiales; f__Mitochondria; g__Mitochondria	0.989648
0b7e9fa227526677741b66fe64e95b51	d__Bacteria; p__Proteobacteria; c__Alphaproteobacteria; o__Rickettsiales; f__Mitochondria; g__Mitochondria	0.989364
9490d23efa2facef896c7727c9401544	d__Bacteria; p__Proteobacteria; c__Alphaproteobacteria; o__Rickettsiales; f__Mitochondria; g__Mitochondria	1
8c294aabaed10cee4d6ccd1d858b3e7c	d__Bacteria; p__Proteobacteria; c__Alphaproteobacteria; o__Rickettsiales; f__Mitochondria; g__Mitochondria	0.81296
aed3bf3ad570c301b7031c9cdcad4fde	d__Bacteria; p__Proteobacteria; c__Alphaproteobacteria; o__Rickettsiales; f__Mitochondria; g__Mitochondria	0.970091
bd1becb776bcdb65ffea4057399293b5	d__Bacteria; p__Proteobacteria; c__Alphaproteobacteria; o__Rickettsiales; f__Mitochondria; g__Mitochondria	0.989824
f0cb977bcd49b5aff0ce8a2fb61f22a8	d__Bacteria; p__Proteobacteria; c__Alphaproteobacteria; o__Rickettsiales; f__Mitochondria; g__Mitochondria	1
aef0cc01e29012eced73f9caac1ce6f2	d__Bacteria; p__Proteobacteria; c__Alphaproteobacteria; o__Rickettsiales; f__Mitochondria; g__Mitochondria	0.999171
663454b90f4d41b01215fac58cd9a430	d__Bacteria; p__Proteobacteria; c__Alphaproteobacteria; o__Rickettsiales; f__Mitochondria; g__Mitochondria	1
c0b4ac320e427b9de5d26ddc914c16af	d__Bacteria; p__Proteobacteria; c__Alphaproteobacteria; o__Rickettsiales; f__Mitochondria; g__Mitochondria	0.901615
670d1b7ef88d52c429057be9c8018bb0	d__Bacteria; p__Proteobacteria; c__Alphaproteobacteria; o__Rickettsiales; f__Mitochondria; g__Mitochondria	0.999942
d98b645804270cb86f871f0f71e82df4	d__Bacteria; p__Proteobacteria; c__Alphaproteobacteria; o__Rickettsiales; f__Mitochondria; g__Mitochondria	0.839553
3dc178ad7dafd715d0a888953a982dee	d__Bacteria; p__Proteobacteria; c__Alphaproteobacteria; o__Rickettsiales; f__Mitochondria; g__Mitochondria	1
29476e0065f8a41fab9e07f71efb026c	d__Bacteria; p__Proteobacteria; c__Alphaproteobacteria; o__Rickettsiales; f__Mitochondria; g__Mitochondria	0.920392
5d3db43d2f04b95c687d818a6b1b448e	d__Bacteria; p__Proteobacteria; c__Alphaproteobacteria; o__Rickettsiales; f__Mitochondria; g__Mitochondria	1
854158c6ae7c4f2c176f561be7695279	d__Bacteria; p__Proteobacteria; c__Alphaproteobacteria; o__Rickettsiales; f__Mitochondria; g__Mitochondria	0.999185
9717099459c2887878906e5af506e6b1	d__Bacteria; p__Proteobacteria; c__Alphaproteobacteria; o__Rickettsiales; f__Mitochondria; g__Mitochondria	0.999094
2abb289b355b662bd6b670a2ca3180d8	d__Bacteria; p__Proteobacteria; c__Alphaproteobacteria; o__Rickettsiales; f__Mitochondria; g__Mitochondria	0.999935
e93e8eee775265c2889cb7a0c5309c13	d__Bacteria; p__Proteobacteria; c__Alphaproteobacteria; o__Rickettsiales; f__Mitochondria; g__Mitochondria	0.999932
664e4814bcda88f6a5f6854a33e85164	d__Bacteria; p__Proteobacteria; c__Alphaproteobacteria; o__Rickettsiales; f__Mitochondria; g__Mitochondria	0.999934
2bae3efc04de61e619c7bbf642cb1a76	d__Bacteria; p__Proteobacteria; c__Alphaproteobacteria; o__Rickettsiales; f__Mitochondria; g__Mitochondria	0.996733
a76662a767740bac4400b4fef7021726	d__Bacteria; p__Proteobacteria; c__Alphaproteobacteria; o__Rickettsiales; f__Mitochondria; g__Mitochondria	0.998875
a6da2e83f8fce5cb57a41c8843376fa1	d__Bacteria; p__Proteobacteria; c__Alphaproteobacteria; o__Rickettsiales; f__Mitochondria; g__Mitochondria	0.924414
2c5e092142d40755472ea7d3798fd3bc	d__Bacteria; p__Proteobacteria; c__Alphaproteobacteria; o__Rickettsiales; f__Mitochondria; g__Mitochondria	0.999933
25b76cec20b4313a260ad8d6331fb5af	d__Bacteria; p__Proteobacteria; c__Alphaproteobacteria; o__Rickettsiales; f__Mitochondria; g__Mitochondria	0.999979
4ae7dffb06e62777c3ada781929ea0f6	d__Bacteria; p__Proteobacteria; c__Alphaproteobacteria; o__Rickettsiales; f__Mitochondria; g__Mitochondria	0.999172
e2c701b3f250b8f2c3df5a05b1a51114	d__Bacteria; p__Proteobacteria; c__Alphaproteobacteria; o__Rickettsiales; f__Mitochondria; g__Mitochondria	0.999166
9a66be48c330c4b81fdde8f41a88fd88	d__Bacteria; p__Proteobacteria; c__Alphaproteobacteria; o__Rickettsiales; f__Mitochondria; g__Mitochondria	1
1bca6ef7f66b6362890e3dbf84c56598	d__Bacteria; p__Proteobacteria; c__Alphaproteobacteria; o__Rickettsiales; f__Mitochondria; g__Mitochondria	0.999929
7f94aee9053999dd5f468bfe226a4cd3	d__Bacteria; p__Proteobacteria; c__Alphaproteobacteria; o__Rickettsiales; f__Mitochondria; g__Mitochondria	0.99998
63463d79557398f25982686b9e5333e2	d__Bacteria; p__Proteobacteria; c__Alphaproteobacteria; o__Rickettsiales; f__Mitochondria; g__Mitochondria	0.999944
01ab811806b28c17b7fa93fbafb80f7d	d__Bacteria; p__Proteobacteria; c__Alphaproteobacteria; o__Rickettsiales; f__Mitochondria; g__Mitochondria	0.999928
d7bdf2a1a49690c96f91cd341c0b7fe5	d__Bacteria; p__Proteobacteria; c__Alphaproteobacteria; o__Rickettsiales; f__Mitochondria; g__Mitochondria	1
6cd307ae668a797945dc245eaa56d889	d__Bacteria; p__Proteobacteria; c__Alphaproteobacteria; o__Rickettsiales; f__Mitochondria; g__Mitochondria	0.999931
e80a625661508a77c3d9879eabff28cb	d__Bacteria; p__Proteobacteria; c__Alphaproteobacteria; o__Rickettsiales; f__Mitochondria; g__Mitochondria	0.999997
d1caba448bdcd857866de81127da4b70	d__Bacteria; p__Proteobacteria; c__Alphaproteobacteria; o__Rickettsiales; f__Mitochondria; g__Mitochondria	0.999934
54296095735dfe77a524d45ac920e0a1	d__Bacteria; p__Proteobacteria; c__Alphaproteobacteria; o__Rickettsiales; f__Mitochondria; g__Mitochondria	0.999931
db1af964cf185de46e17ee9ea56797ac	d__Bacteria; p__Proteobacteria; c__Alphaproteobacteria; o__Rickettsiales; f__Mitochondria; g__Mitochondria	0.962728
c70e9ce03648e1abeb1b0961410547f2	d__Bacteria; p__Proteobacteria; c__Alphaproteobacteria; o__Rickettsiales; f__Mitochondria; g__Mitochondria	0.997544
4233f45325a91e2ad652a096be4b4e91	d__Bacteria; p__Proteobacteria; c__Alphaproteobacteria; o__Rickettsiales; f__Mitochondria; g__Mitochondria	0.999933
9352aae3ead86b816ae0abdcb3aa6eae	d__Bacteria; p__Proteobacteria; c__Alphaproteobacteria; o__Rickettsiales; f__Mitochondria; g__Mitochondria	0.99992
d83585df9b54baec2446a365d7ab1c5a	d__Bacteria; p__Proteobacteria; c__Alphaproteobacteria; o__Rickettsiales; f__Mitochondria; g__Mitochondria	0.999975
a155beb5e7101198eac30058a4df0723	d__Bacteria; p__Proteobacteria; c__Alphaproteobacteria; o__Rickettsiales; f__Mitochondria; g__Mitochondria	1
3706dc393194b00c94f19a098f27e01c	d__Bacteria; p__Proteobacteria; c__Alphaproteobacteria; o__Rickettsiales; f__Mitochondria; g__Mitochondria	0.999934
f5fa354b3785e31e93d118044d59d5a0	d__Bacteria; p__Proteobacteria; c__Alphaproteobacteria; o__Rickettsiales; f__Mitochondria; g__Mitochondria	0.986957
b4ca8dc0effcabda199c6e8e55a93050	d__Bacteria; p__Proteobacteria; c__Alphaproteobacteria; o__Rickettsiales; f__Mitochondria; g__Mitochondria	0.930336
e73e16febf889d082bf78e3ccc0f0d69	d__Bacteria; p__Proteobacteria; c__Alphaproteobacteria; o__Rickettsiales; f__Mitochondria; g__Mitochondria	0.999978
f8e8d70bbd3b1a942d036e321a6499cc	d__Bacteria; p__Proteobacteria; c__Alphaproteobacteria; o__Rickettsiales; f__Mitochondria; g__Mitochondria	1
1da57efdac2628e57e6d8554c28e4463	d__Bacteria; p__Proteobacteria; c__Alphaproteobacteria; o__Rickettsiales; f__Mitochondria; g__Mitochondria	1
d9150ce5db04738e08f0d7e3a4f90e07	d__Bacteria; p__Proteobacteria; c__Alphaproteobacteria; o__Rickettsiales; f__Mitochondria; g__Mitochondria	0.953523
7f1b1c8979fbafcfade74a18513d1e4d	d__Bacteria; p__Proteobacteria; c__Alphaproteobacteria; o__Rickettsiales; f__Mitochondria; g__Mitochondria	0.999923
be00cfb9b7c6d9ef73f2d90a3c73d41f	d__Bacteria; p__Proteobacteria; c__Alphaproteobacteria; o__Rickettsiales; f__Mitochondria; g__Mitochondria	1
099cde191c7ce75f4fc34f18ef5a83a4	d__Bacteria; p__Proteobacteria; c__Alphaproteobacteria; o__Rickettsiales; f__Mitochondria; g__Mitochondria	0.999979
853ac9d76e975d83d0915263e3525b92	d__Bacteria; p__Proteobacteria; c__Alphaproteobacteria; o__Rickettsiales; f__Mitochondria; g__Mitochondria	0.94549
6b7a3237609988aaf4c2eb373e80d064	d__Bacteria; p__Proteobacteria; c__Alphaproteobacteria; o__Rickettsiales; f__Mitochondria; g__Mitochondria	0.999979
f967e62b5c3d34951f254f67cdc5bfd7	d__Bacteria; p__Proteobacteria; c__Alphaproteobacteria; o__Rickettsiales; f__Mitochondria; g__Mitochondria	1
2650562263cb2b55c47e8c7b83d4b502	d__Bacteria; p__Proteobacteria; c__Alphaproteobacteria; o__Rickettsiales; f__Mitochondria; g__Mitochondria	0.922286
3b81422615a7001726b62deb0ac50155	d__Bacteria; p__Proteobacteria; c__Alphaproteobacteria; o__Rickettsiales; f__Mitochondria; g__Mitochondria	1
d85cfc2ddfca3ed948cf1e497fd716b2	d__Bacteria; p__Proteobacteria; c__Alphaproteobacteria; o__Rickettsiales; f__Mitochondria; g__Mitochondria	1
47abe81071f72d52334cea50c87d0cb0	d__Bacteria; p__Proteobacteria; c__Alphaproteobacteria; o__Rickettsiales; f__Mitochondria; g__Mitochondria	1
0b3aadd3c3b012ae09abf91385c1b9fc	d__Bacteria; p__Proteobacteria; c__Alphaproteobacteria; o__Rickettsiales; f__Mitochondria; g__Mitochondria	0.964999
8c0a5e42fa3c270dfc46a31d2b9f90a0	d__Bacteria; p__Proteobacteria; c__Alphaproteobacteria; o__Rickettsiales; f__Mitochondria; g__Mitochondria	0.999979
45d67d7f27cabacc7d253d8b9aa87e44	d__Bacteria; p__Proteobacteria; c__Alphaproteobacteria; o__Rickettsiales; f__Mitochondria; g__Mitochondria	0.952958
99f382da09e0960976ec61eb6bee28d4	d__Bacteria; p__Proteobacteria; c__Alphaproteobacteria; o__Rickettsiales; f__Mitochondria; g__Mitochondria	1
ccf94234aa9227759e8159f7394f53e2	d__Bacteria; p__Proteobacteria; c__Alphaproteobacteria; o__Rickettsiales; f__Mitochondria; g__Mitochondria	1
f240f89e10aeb0c35f451d33681313fe	d__Bacteria; p__Proteobacteria; c__Alphaproteobacteria; o__Rickettsiales; f__Mitochondria; g__Mitochondria	1
a501dce49bb3a0258343a8f8d2b3cf11	d__Bacteria; p__Proteobacteria; c__Alphaproteobacteria; o__Rickettsiales; f__Mitochondria; g__Mitochondria	0.95699
f6cd72f21bacce5fe60869de4cbc6f4c	d__Bacteria; p__Proteobacteria; c__Alphaproteobacteria; o__Rickettsiales; f__Mitochondria; g__Mitochondria	1
7bd65e8b322b1133ea2ffc22695ec827	d__Bacteria; p__Proteobacteria; c__Alphaproteobacteria; o__Rickettsiales; f__Mitochondria; g__Mitochondria	1
e60cd4359acf6c2cb2d40d7dd3115b9e	d__Bacteria; p__Proteobacteria; c__Alphaproteobacteria; o__Rickettsiales; f__Mitochondria; g__Mitochondria	1
129c7d43aa1a20204075fd54175549bf	d__Bacteria; p__Proteobacteria; c__Alphaproteobacteria; o__Rickettsiales; f__Mitochondria; g__Mitochondria	1
40c149289225a3c49f3ae7ad5ce75404	d__Bacteria; p__Proteobacteria; c__Alphaproteobacteria; o__Rickettsiales; f__Mitochondria; g__Mitochondria	0.951237
f645e2d7e41434142fac35bc0327452e	d__Bacteria; p__Proteobacteria; c__Alphaproteobacteria; o__Rickettsiales; f__Mitochondria; g__Mitochondria	1
cdc242933dd001e9b2aedca4c238181c	d__Bacteria; p__Proteobacteria; c__Alphaproteobacteria; o__Rickettsiales; f__Mitochondria; g__Mitochondria	1
5bea034a34c863cbcc1893c48d2e4a80	d__Bacteria; p__Proteobacteria; c__Alphaproteobacteria; o__Rickettsiales; f__Mitochondria; g__Mitochondria	1
e234ec11c7d3b8ec45430ddcde231c04	d__Bacteria; p__Proteobacteria; c__Alphaproteobacteria; o__Rickettsiales; f__Mitochondria; g__Mitochondria	0.998036
89747a7bfdb783b696b01cbe89712a44	d__Bacteria; p__Proteobacteria; c__Alphaproteobacteria; o__Rickettsiales; f__Mitochondria; g__Mitochondria	0.894873
f77f130c438d9363e495799977a881b0	d__Bacteria; p__Proteobacteria; c__Alphaproteobacteria; o__Rickettsiales; f__Mitochondria; g__Mitochondria	1
bf1b8c4279e19681c060afeea7fecbea	d__Bacteria; p__Proteobacteria; c__Alphaproteobacteria; o__Rickettsiales; f__Mitochondria; g__Mitochondria	1
fa41e914b4c1a00a5581ad726676080c	d__Bacteria; p__Proteobacteria; c__Alphaproteobacteria; o__Rickettsiales; f__Mitochondria; g__Mitochondria	0.887816
5bfa4d75c0f336b65c4b4f5cae6f9966	d__Bacteria; p__Proteobacteria; c__Alphaproteobacteria; o__Rickettsiales; f__Mitochondria; g__Mitochondria	1
b8fceda0e1a40b6363751bba25b96f73	d__Bacteria; p__Proteobacteria; c__Alphaproteobacteria; o__Rickettsiales; f__Mitochondria; g__Mitochondria	0.998019
7026639e1594576cbdf7868e447ea3e7	d__Bacteria; p__Proteobacteria; c__Alphaproteobacteria; o__Rickettsiales; f__Mitochondria; g__Mitochondria	0.999995
fb18ccd307ee4ed6894c5e3489eb18b5	d__Bacteria; p__Proteobacteria; c__Alphaproteobacteria; o__Rickettsiales; f__Mitochondria; g__Mitochondria	0.918683
f33a2bf423198ce402dd5fb94c48fd36	d__Bacteria; p__Proteobacteria; c__Alphaproteobacteria; o__Rickettsiales; f__Mitochondria; g__Mitochondria	0.999862
b66e319b4849b7534f99fc04686ac1ad	d__Bacteria; p__Proteobacteria; c__Alphaproteobacteria; o__Rickettsiales; f__Mitochondria; g__Mitochondria	1
073b35fae43063018c55fa7706c66fe7	d__Bacteria; p__Proteobacteria; c__Alphaproteobacteria; o__Rickettsiales; f__Mitochondria; g__Mitochondria	1
2457a5d92c7082b4055711ec9e5c773c	d__Bacteria; p__Proteobacteria; c__Alphaproteobacteria; o__Rickettsiales; f__Mitochondria; g__Mitochondria	1
e51875dd18de0a9635019b5b1baf2e86	d__Bacteria; p__Proteobacteria; c__Alphaproteobacteria; o__Rickettsiales; f__Mitochondria; g__Mitochondria	1
f0acda8966675f8b175617319c341b84	d__Bacteria; p__Proteobacteria; c__Alphaproteobacteria; o__Rickettsiales; f__Mitochondria; g__Mitochondria	1
18c2386679cc21885dd6384db6d09279	d__Bacteria; p__Proteobacteria; c__Alphaproteobacteria; o__Rickettsiales; f__Mitochondria; g__Mitochondria	0.999978
0a58ef7f1ce5d40b440078d558179b83	d__Bacteria; p__Proteobacteria; c__Alphaproteobacteria; o__Rickettsiales; f__Mitochondria; g__Mitochondria	1
84a431ef83fe2174eaa9945018c814e2	d__Bacteria; p__Proteobacteria; c__Alphaproteobacteria; o__Rickettsiales; f__Mitochondria; g__Mitochondria	0.966037
641be7a421e967919056acb04dc2986a	d__Bacteria; p__Proteobacteria; c__Alphaproteobacteria; o__Rickettsiales; f__Mitochondria; g__Mitochondria	1
553c56db121005780ba16d2eed39e650	d__Bacteria; p__Proteobacteria; c__Alphaproteobacteria; o__Rickettsiales; f__Mitochondria; g__Mitochondria	1
0ce7b0952f2ae44dabae97463bdd062b	d__Bacteria; p__Proteobacteria; c__Alphaproteobacteria; o__Rickettsiales; f__Mitochondria; g__Mitochondria	1
910887951b5deb258957e3f11f66c14d	d__Bacteria; p__Proteobacteria; c__Alphaproteobacteria; o__Rickettsiales; f__Mitochondria; g__Mitochondria	1
e4e552428edb47c20958c18a0b9e9722	d__Bacteria; p__Proteobacteria; c__Alphaproteobacteria; o__Rickettsiales; f__Mitochondria; g__Mitochondria	0.72633
b1ac7315799bf611c4a32222548ed484	d__Bacteria; p__Proteobacteria; c__Alphaproteobacteria; o__Rickettsiales; f__Mitochondria; g__Mitochondria	1
6a1e4d4ae5c9a72bf9d0facecda3e8b3	d__Bacteria; p__Proteobacteria; c__Alphaproteobacteria; o__Rickettsiales; f__Mitochondria; g__Mitochondria	0.992693
2a3235a94fea47ce476ba5e1a3c9a6ca	d__Bacteria; p__Proteobacteria; c__Alphaproteobacteria; o__Rickettsiales; f__Mitochondria; g__Mitochondria	0.928727
5c2c4350c0f2848d157ce35c8985c09b	d__Bacteria; p__Proteobacteria; c__Alphaproteobacteria; o__Rickettsiales; f__Mitochondria; g__Mitochondria	0.999978
7248a6cec2a6c3d5fe7b01df5c3cc736	d__Bacteria; p__Proteobacteria; c__Alphaproteobacteria; o__Rickettsiales; f__Mitochondria; g__Mitochondria	0.997395
38e2394ef69d1f75404578395f28b8fe	d__Bacteria; p__Proteobacteria; c__Alphaproteobacteria; o__Rickettsiales; f__Mitochondria; g__Mitochondria	1
d24f4825689149b3c71035540c13fbb6	d__Bacteria; p__Proteobacteria; c__Alphaproteobacteria; o__Rickettsiales; f__Mitochondria; g__Mitochondria	0.999845
b89ad8a7ece91347381b75239e4b3312	d__Bacteria; p__Proteobacteria; c__Alphaproteobacteria; o__Rickettsiales; f__Mitochondria; g__Mitochondria	0.997666
4221aac685c22abf9d52a86842df992d	d__Bacteria; p__Proteobacteria; c__Alphaproteobacteria; o__Rickettsiales; f__Mitochondria; g__Mitochondria	0.950246
12f2107f531bd08acb76b8301f8bf207	d__Bacteria; p__Proteobacteria; c__Alphaproteobacteria; o__Rickettsiales; f__Mitochondria; g__Mitochondria	1
10e346b5dbf2f83756c21664ccfab004	d__Bacteria; p__Proteobacteria; c__Alphaproteobacteria; o__Rickettsiales; f__Mitochondria; g__Mitochondria	0.978124
ee5206b442f34dfb0dd07a6c4fd51009	d__Bacteria; p__Proteobacteria; c__Alphaproteobacteria; o__Rickettsiales; f__Mitochondria; g__Mitochondria	1
5eac6e0f1710af3d6dc68aa02058a5ce	d__Bacteria; p__Proteobacteria; c__Alphaproteobacteria; o__Rickettsiales; f__Mitochondria; g__Mitochondria	0.999919
dacb9fe73140c6a2737c858af26aa9e8	d__Bacteria; p__Proteobacteria; c__Alphaproteobacteria; o__Rickettsiales; f__Mitochondria; g__Mitochondria	1
73aabbe5b0e0f5c8c1e7d591f5e6bfb7	d__Bacteria; p__Proteobacteria; c__Alphaproteobacteria; o__Rickettsiales; f__Mitochondria; g__Mitochondria	1
c6d906458670ce9da6f5c1fbc3ee4cfe	d__Bacteria; p__Proteobacteria; c__Alphaproteobacteria; o__Rickettsiales; f__Mitochondria; g__Mitochondria	0.999995
74a0f77b7fe904bfd1ae72a7ace33f87	d__Bacteria; p__Proteobacteria; c__Alphaproteobacteria; o__Rickettsiales; f__Mitochondria; g__Mitochondria	0.999994
dcd34d33422fcad5d75ff809545239a4	d__Bacteria; p__Proteobacteria; c__Alphaproteobacteria; o__Rickettsiales; f__Mitochondria; g__Mitochondria	0.952167
18230dc8e2baab10ac01eb6f8fd639aa	d__Bacteria; p__Proteobacteria; c__Alphaproteobacteria; o__Rickettsiales; f__Mitochondria; g__Mitochondria	0.937594
973f23548439e955c7102a5491dc68c9	d__Bacteria; p__Proteobacteria; c__Alphaproteobacteria; o__Rickettsiales; f__Mitochondria; g__Mitochondria	0.958633
45427e432382e60427dfc136d8689306	d__Bacteria; p__Proteobacteria; c__Alphaproteobacteria; o__Rickettsiales; f__Mitochondria; g__Mitochondria	0.999978
c07fa2f4bb120ec59ecc5420110c076f	d__Bacteria; p__Proteobacteria; c__Alphaproteobacteria; o__Rickettsiales; f__Mitochondria; g__Mitochondria	1
d93a59204bf56543ce4f291112784dd4	d__Bacteria; p__Proteobacteria; c__Alphaproteobacteria; o__Rickettsiales; f__Mitochondria; g__Mitochondria	0.985759
8bc0df4497ea86541eb07be116de27da	d__Bacteria; p__Proteobacteria; c__Alphaproteobacteria; o__Rickettsiales; f__Mitochondria; g__Mitochondria	0.99417
4908393b79f9e87e1c39377c8dc31f86	d__Bacteria; p__Proteobacteria; c__Alphaproteobacteria; o__Rickettsiales; f__Mitochondria; g__Mitochondria	0.838511
c2a3d07e878e1ffc7e0da5af6cf0fdaa	d__Bacteria; p__Proteobacteria; c__Alphaproteobacteria; o__Rickettsiales; f__Mitochondria; g__Mitochondria	0.977011
9b7d638a6c51935ef57f1e68f0dc6af1	d__Bacteria; p__Proteobacteria; c__Alphaproteobacteria; o__Rickettsiales; f__Mitochondria; g__Mitochondria	0.999836
040c21194d2f76c193867196a31a9c78	d__Bacteria; p__Proteobacteria; c__Alphaproteobacteria; o__Rickettsiales; f__Mitochondria; g__Mitochondria	1
6ae773953e0b2958546784437b9be59a	d__Bacteria; p__Proteobacteria; c__Alphaproteobacteria; o__Rickettsiales; f__Mitochondria; g__Mitochondria	1
f8a5f00ed7385800c13860dda11b08a3	d__Bacteria; p__Proteobacteria; c__Alphaproteobacteria; o__Rickettsiales; f__Mitochondria; g__Mitochondria	1
77c580e654777d7a97e0be1c5c68a882	d__Bacteria; p__Proteobacteria; c__Alphaproteobacteria; o__Rickettsiales; f__Mitochondria; g__Mitochondria	1
b0055eb3a7a2d9b48266e926ab72cf26	d__Bacteria; p__Proteobacteria; c__Alphaproteobacteria; o__Rickettsiales; f__Mitochondria; g__Mitochondria	1
9247c3b7b4feccb81c789c4a91227770	d__Bacteria; p__Proteobacteria; c__Alphaproteobacteria; o__Rickettsiales; f__Mitochondria; g__Mitochondria	1
04dc2f179580a21f91463919fdb56646	d__Bacteria; p__Proteobacteria; c__Alphaproteobacteria; o__Rickettsiales; f__Mitochondria; g__Mitochondria	1
fea2c66add27f6d624d2d8fde7c2999e	d__Bacteria; p__Proteobacteria; c__Alphaproteobacteria; o__Rickettsiales; f__Mitochondria; g__Mitochondria	0.999998
d3bd23e367597d813965b19393ca0cff	d__Bacteria; p__Proteobacteria; c__Alphaproteobacteria; o__Rickettsiales; f__Mitochondria; g__Mitochondria	0.769609
6cce10400bb21e1d341fb6ce3798c7f7	d__Bacteria; p__Proteobacteria; c__Alphaproteobacteria; o__Rickettsiales; f__Mitochondria; g__Mitochondria	0.991364
2895780c7f91e95ce5d9b336d1c00f29	d__Bacteria; p__Proteobacteria; c__Alphaproteobacteria; o__Rickettsiales; f__Mitochondria; g__Mitochondria	1
73796ccf17d76fdef187bf71917db99f	d__Bacteria; p__Proteobacteria; c__Alphaproteobacteria; o__Rickettsiales; f__Mitochondria; g__Mitochondria	0.999444
8730e98cf960047e956cfab931d5d79c	d__Bacteria; p__Proteobacteria; c__Alphaproteobacteria; o__Rickettsiales; f__Mitochondria; g__Mitochondria	1
3830e7630692efb95e12e1b6e9a38786	d__Bacteria; p__Proteobacteria; c__Alphaproteobacteria; o__Rickettsiales; f__Mitochondria; g__Mitochondria	0.999978
ad522f64c8377cec642d30301b7bfddd	d__Bacteria; p__Proteobacteria; c__Alphaproteobacteria; o__Rickettsiales; f__Mitochondria; g__Mitochondria	0.999314
6ef58c8d74c52bd6ccb1eb1cbe82fd5c	d__Bacteria; p__Proteobacteria; c__Alphaproteobacteria; o__Rickettsiales; f__Mitochondria; g__Mitochondria	1
b12e0015a5acd46117bbb49440094b65	d__Bacteria; p__Proteobacteria; c__Alphaproteobacteria; o__Rickettsiales; f__Mitochondria; g__Mitochondria	0.994072
d44878a1002e0336a6246847bf6998ff	d__Bacteria; p__Proteobacteria; c__Alphaproteobacteria; o__Rickettsiales; f__Mitochondria; g__Mitochondria	0.999598
cdb626a175f9e656d6753b30b2c5ba1b	d__Bacteria; p__Proteobacteria; c__Alphaproteobacteria; o__Rickettsiales; f__Mitochondria; g__Mitochondria	0.998007
c3f4f8fe23034c659ec1af41f6ae8941	d__Bacteria; p__Proteobacteria; c__Alphaproteobacteria; o__Rickettsiales; f__Mitochondria; g__Mitochondria	0.999762
968bb7294924f106d6049e98fa1a3c2a	d__Bacteria; p__Proteobacteria; c__Alphaproteobacteria; o__Rickettsiales; f__Mitochondria; g__Mitochondria	1
fa2da3aaa71ca4f8e4d752451060be6a	d__Bacteria; p__Proteobacteria; c__Alphaproteobacteria; o__Rickettsiales; f__Mitochondria; g__Mitochondria	0.999928
771a72bb2c5161ba5419e1f626b499a2	d__Bacteria; p__Proteobacteria; c__Alphaproteobacteria; o__Rickettsiales; f__Mitochondria; g__Mitochondria	1
d17dcb86849d5ba6d5e0ee20e7693f71	d__Bacteria; p__Proteobacteria; c__Alphaproteobacteria; o__Rickettsiales; f__Mitochondria; g__Mitochondria	1
4827e1d573c8d6776b815ed2cff6f3e9	d__Bacteria; p__Proteobacteria; c__Alphaproteobacteria; o__Rickettsiales; f__Mitochondria; g__Mitochondria	0.999995
165cad08b9df773e92946a5a53fb8407	d__Bacteria; p__Proteobacteria; c__Alphaproteobacteria; o__Rickettsiales; f__Mitochondria; g__Mitochondria	0.999995
5a14c5ccf99be01219194ff52524033a	d__Bacteria; p__Proteobacteria; c__Alphaproteobacteria; o__Rickettsiales; f__Mitochondria; g__Mitochondria	0.999978
57b78265aa1e428ecd4ac51ab7eed845	d__Bacteria; p__Proteobacteria; c__Alphaproteobacteria; o__Rickettsiales; f__Mitochondria; g__Mitochondria	0.991419
f051f275b7973071d6af6cead23bc0eb	d__Bacteria; p__Proteobacteria; c__Alphaproteobacteria; o__Rickettsiales; f__Mitochondria; g__Mitochondria	1
7a89bce79625e0028e4a094868245486	d__Bacteria; p__Proteobacteria; c__Alphaproteobacteria; o__Rickettsiales; f__Mitochondria; g__Mitochondria	1
3ad0b41f7467c4f0754f7765b4453c2a	d__Bacteria; p__Proteobacteria; c__Alphaproteobacteria; o__Rickettsiales; f__Mitochondria; g__Mitochondria	0.998951
dc85139fbb29ecc587c44cbe30807f25	d__Bacteria; p__Proteobacteria; c__Alphaproteobacteria; o__Rickettsiales; f__Mitochondria; g__Mitochondria	0.997241
ea8638124bc5058a34a4df3127cda8df	d__Bacteria; p__Proteobacteria; c__Alphaproteobacteria; o__Rickettsiales; f__Mitochondria; g__Mitochondria	0.999935
aff86cdec80e88c4a5c5ec8d53f32fef	d__Bacteria; p__Proteobacteria; c__Alphaproteobacteria; o__Rickettsiales; f__Mitochondria; g__Mitochondria	0.999608
02911921458abb39dbd36908e14bc42a	d__Bacteria; p__Proteobacteria; c__Alphaproteobacteria; o__Rickettsiales; f__Mitochondria; g__Mitochondria	0.99966
d7b7addedd7f7eb93e1432a898aca4ac	d__Bacteria; p__Proteobacteria; c__Alphaproteobacteria; o__Rickettsiales; f__Mitochondria; g__Mitochondria	0.942792
b4db4878b6aedf38fef6109643b3f9b9	d__Bacteria; p__Proteobacteria; c__Alphaproteobacteria; o__Rickettsiales; f__Mitochondria; g__Mitochondria	1
4eb7af0c6f3d918af87e66732794b999	d__Bacteria; p__Proteobacteria; c__Alphaproteobacteria; o__Rickettsiales; f__Mitochondria; g__Mitochondria	1
d6e20d681bd4cb54c21458c23a58df63	d__Bacteria; p__Proteobacteria; c__Alphaproteobacteria; o__Rickettsiales; f__Mitochondria; g__Mitochondria	0.912362
039d925604baea3ed8ce68ff9413ca75	d__Bacteria; p__Proteobacteria; c__Alphaproteobacteria; o__Rickettsiales; f__Mitochondria; g__Mitochondria	1
4f7023d7b494a51ba120c6b81ce965da	d__Bacteria; p__Proteobacteria; c__Alphaproteobacteria; o__Rickettsiales; f__Mitochondria; g__Mitochondria	0.999995
9c6ae64264903dd7c73cf40a5dedc6be	d__Bacteria; p__Proteobacteria; c__Alphaproteobacteria; o__Rickettsiales; f__Mitochondria; g__Mitochondria	0.854436
7b4082a49ccdf87aa3099e5a66191ecb	d__Bacteria; p__Proteobacteria; c__Alphaproteobacteria; o__Rickettsiales; f__Mitochondria; g__Mitochondria	1
c2e36c97ad6e8ae7344b177ff53fd04b	d__Bacteria; p__Proteobacteria; c__Alphaproteobacteria; o__Rickettsiales; f__Mitochondria; g__Mitochondria	0.999682
e6a7c10c57e1a821f53852ed24bb38f6	d__Bacteria; p__Proteobacteria; c__Alphaproteobacteria; o__Rickettsiales; f__Mitochondria; g__Mitochondria	1
a306f8125a8d7b0c156a3a9f97ef371c	d__Bacteria; p__Proteobacteria; c__Alphaproteobacteria; o__Rickettsiales; f__Mitochondria; g__Mitochondria	1
5fdab94a0873d5f7140a9999a525e97f	d__Bacteria; p__Proteobacteria; c__Alphaproteobacteria; o__Rickettsiales; f__Mitochondria; g__Mitochondria	0.999968
ae86f2425918cce5009360a99b148f02	d__Bacteria; p__Proteobacteria; c__Alphaproteobacteria; o__Rickettsiales; f__Mitochondria; g__Mitochondria	1
7d3b923ff5944c481ea76419d7c25f5f	d__Bacteria; p__Proteobacteria; c__Alphaproteobacteria; o__Rickettsiales; f__Mitochondria; g__Mitochondria	0.999967
e884c22eb764b937424790dde8a459d9	d__Bacteria; p__Proteobacteria; c__Alphaproteobacteria; o__Rickettsiales; f__Mitochondria; g__Mitochondria	1
016175ba28d78fef2ab2770e7e7043e8	d__Bacteria; p__Proteobacteria; c__Alphaproteobacteria; o__Rickettsiales; f__Mitochondria; g__Mitochondria	1
c3ef3288ea95940eb681bc76aa90415a	d__Bacteria; p__Proteobacteria; c__Alphaproteobacteria; o__Rickettsiales; f__Mitochondria; g__Mitochondria	0.999976
5c319890fb02c917633eb0de76bf3d4e	d__Bacteria; p__Proteobacteria; c__Alphaproteobacteria; o__Rickettsiales; f__Mitochondria; g__Mitochondria	1
db9679626cbee2bac36bcbbf6d65de5e	d__Bacteria; p__Proteobacteria; c__Alphaproteobacteria; o__Rickettsiales; f__Mitochondria; g__Mitochondria	0.999054
8103fd52e83d05f4e343c98a2bfa4512	d__Bacteria; p__Proteobacteria; c__Alphaproteobacteria; o__Rickettsiales; f__Mitochondria; g__Mitochondria	1
895c0438e0a92d13d6fbc42d381f76e5	d__Bacteria; p__Proteobacteria; c__Alphaproteobacteria; o__Rickettsiales; f__Mitochondria; g__Mitochondria	0.899816
2ade6df03b322969b7df97b719a2c0fd	d__Bacteria; p__Proteobacteria; c__Alphaproteobacteria; o__Rickettsiales; f__Mitochondria; g__Mitochondria	0.989431
5dfff64dc82743483174e932613b074e	d__Bacteria; p__Proteobacteria; c__Alphaproteobacteria; o__Rickettsiales; f__Mitochondria; g__Mitochondria	0.983727
e6edb5cc80d32b1f346eae80bdf3eda8	d__Bacteria; p__Proteobacteria; c__Alphaproteobacteria; o__Rickettsiales; f__Mitochondria; g__Mitochondria	0.999983
95e383718ddaea036a7c86c02e200722	d__Bacteria; p__Proteobacteria; c__Alphaproteobacteria; o__Rickettsiales; f__Mitochondria; g__Mitochondria	1
9efc95c02d03bc6d8f3f6e45feac3627	d__Bacteria; p__Proteobacteria; c__Alphaproteobacteria; o__Rickettsiales; f__Mitochondria; g__Mitochondria	1
a43f66b2750553e2e3374b979ccee7bc	d__Bacteria; p__Proteobacteria; c__Alphaproteobacteria; o__Rickettsiales; f__Mitochondria; g__Mitochondria	0.854832
9d4f7c724a2e59983e820b8498c0c49c	d__Bacteria; p__Proteobacteria; c__Alphaproteobacteria; o__Rickettsiales; f__Mitochondria; g__Mitochondria	0.999951
8ee04b215b2ad81f4fa4a4d785722504	d__Bacteria; p__Proteobacteria; c__Alphaproteobacteria; o__Rickettsiales; f__Mitochondria; g__Mitochondria	1
b3e5906a3749004612a91608bb90a363	d__Bacteria; p__Proteobacteria; c__Alphaproteobacteria; o__Rickettsiales; f__Mitochondria; g__Mitochondria	1
c2d6b52fd8b11329bc383f0d1f7e02ff	d__Bacteria; p__Proteobacteria; c__Alphaproteobacteria; o__Rickettsiales; f__Mitochondria; g__Mitochondria	0.948402
e36cddabcb1613edf3c2b0ed64fcb348	d__Bacteria; p__Proteobacteria; c__Alphaproteobacteria; o__Rickettsiales; f__Mitochondria; g__Mitochondria	1
d28ae187a1576e946d3a55df281470ce	d__Bacteria; p__Proteobacteria; c__Alphaproteobacteria; o__Rickettsiales; f__Mitochondria; g__Mitochondria	0.998145
91059911afc705907581011b8f27fcff	d__Bacteria; p__Proteobacteria; c__Alphaproteobacteria; o__Rickettsiales; f__Mitochondria; g__Mitochondria	1
3a18a273b491404490b566cd3f4e7fef	d__Bacteria; p__Proteobacteria; c__Alphaproteobacteria; o__Rickettsiales; f__Mitochondria; g__Mitochondria	0.951108
1c3f1b587a5f078229301a4410770535	d__Bacteria; p__Proteobacteria; c__Alphaproteobacteria; o__Rickettsiales; f__Mitochondria; g__Mitochondria	1
81155c53265bb6dbc060d14c8f5c2063	d__Bacteria; p__Proteobacteria; c__Alphaproteobacteria; o__Rickettsiales; f__Mitochondria; g__Mitochondria	0.997549
0810ce321484ec80af5010a00f747c35	d__Bacteria; p__Proteobacteria; c__Alphaproteobacteria; o__Rickettsiales; f__Mitochondria; g__Mitochondria	1
0ce0f56541883f0f43cfb6431fa1e9f4	d__Bacteria; p__Proteobacteria; c__Alphaproteobacteria; o__Rickettsiales; f__Mitochondria; g__Mitochondria	0.999999
71c1ac1d83952b448096b13f6d5e81b2	d__Bacteria; p__Proteobacteria; c__Alphaproteobacteria; o__Rickettsiales; f__Mitochondria; g__Mitochondria	1
56a27a0015c29430339e0bb17f1969e2	d__Bacteria; p__Proteobacteria; c__Alphaproteobacteria; o__Rickettsiales; f__Mitochondria; g__Mitochondria	1
b028b8690579a21486717155c7682357	d__Bacteria; p__Proteobacteria; c__Alphaproteobacteria; o__Rickettsiales; f__Mitochondria; g__Mitochondria	1
b7d4827ad43c12d3291f9d3f1d4dd0d3	d__Bacteria; p__Proteobacteria; c__Alphaproteobacteria; o__Rickettsiales; f__Mitochondria; g__Mitochondria	0.997646
94a17f8d2a7e492ee3dfa6719afb5d97	d__Bacteria; p__Proteobacteria; c__Alphaproteobacteria; o__Rickettsiales; f__Mitochondria; g__Mitochondria	1
c0de8e0c05ce354ffd78f6c3023922d8	d__Bacteria; p__Proteobacteria; c__Alphaproteobacteria; o__Rickettsiales; f__Mitochondria; g__Mitochondria	0.999898
862b3970e838d3884f77ab0d9b740d96	d__Bacteria; p__Proteobacteria; c__Alphaproteobacteria; o__Rickettsiales; f__Mitochondria; g__Mitochondria	0.99737
56d9018ecd1abb83608cbebd88b4ed56	d__Bacteria; p__Proteobacteria; c__Alphaproteobacteria; o__Rickettsiales; f__Mitochondria; g__Mitochondria	0.902985
510da0eb9fa6057440afd3bad0d6964d	d__Bacteria; p__Proteobacteria; c__Alphaproteobacteria; o__Rickettsiales; f__Mitochondria; g__Mitochondria	0.999204
4200046f8ec6954eea92d8bc457d1400	d__Bacteria; p__Proteobacteria; c__Alphaproteobacteria; o__Rickettsiales; f__Mitochondria; g__Mitochondria	0.999302
e1cdfc73ab8ff599ef6f02d84f84aae2	d__Bacteria; p__Proteobacteria; c__Alphaproteobacteria; o__Rickettsiales; f__Mitochondria; g__Mitochondria	0.999346
e15ebf043d68293356de8b6fdd5dc9fd	d__Bacteria; p__Proteobacteria; c__Alphaproteobacteria; o__Rickettsiales; f__Mitochondria; g__Mitochondria	1
4eba8cc5a5e791c52ee159eeeb47b8dd	d__Bacteria; p__Proteobacteria; c__Alphaproteobacteria; o__Rickettsiales; f__Mitochondria; g__Mitochondria	0.998852
d8a892921cc098806c0a5e5cc58582b3	d__Bacteria; p__Proteobacteria; c__Alphaproteobacteria; o__Rickettsiales; f__Mitochondria; g__Mitochondria	0.999286
61691330647f69d978b5740e4d92ef4f	d__Bacteria; p__Proteobacteria; c__Alphaproteobacteria; o__Rickettsiales; f__Mitochondria; g__Mitochondria	1
9130be291b8b056118a64d7cd74daa60	d__Bacteria; p__Proteobacteria; c__Alphaproteobacteria; o__Rickettsiales; f__Mitochondria; g__Mitochondria	1
3bd7234c5311f79b4270221f8fab4429	d__Bacteria; p__Proteobacteria; c__Alphaproteobacteria; o__Rickettsiales; f__Mitochondria; g__Mitochondria	1
4fbcee31828c2513d1840994f171ce46	d__Bacteria; p__Proteobacteria; c__Alphaproteobacteria; o__Rickettsiales; f__Mitochondria; g__Mitochondria	0.997621
f454cc09db3fbe32fbffaba50f00e6a8	d__Bacteria; p__Proteobacteria; c__Alphaproteobacteria; o__Rickettsiales; f__Mitochondria; g__Mitochondria	0.99896
b01767325dc9de9489130c64c79065ff	d__Bacteria; p__Proteobacteria; c__Alphaproteobacteria; o__Rickettsiales; f__Mitochondria; g__Mitochondria	0.999265
8a3c182efd313aae4abec6603622626d	d__Bacteria; p__Proteobacteria; c__Alphaproteobacteria; o__Rickettsiales; f__Mitochondria; g__Mitochondria	1
75bb34fc3c7c1b493ce2ecacb433dee0	d__Bacteria; p__Proteobacteria; c__Alphaproteobacteria; o__Rickettsiales; f__Mitochondria; g__Mitochondria	0.999754
beb1cdb0abd76062fac93808c166082d	d__Bacteria; p__Proteobacteria; c__Alphaproteobacteria; o__Rickettsiales; f__Mitochondria; g__Mitochondria	0.997631
68c679c4828291bf3181154894994b83	d__Bacteria; p__Proteobacteria; c__Alphaproteobacteria; o__Rickettsiales; f__Mitochondria; g__Mitochondria	1
ca06f9352a5f189388f406b9a88e4d63	d__Bacteria; p__Proteobacteria; c__Alphaproteobacteria; o__Rickettsiales; f__Mitochondria; g__Mitochondria	0.999262
cfbf79e76e4f74d75fdbc2acb257dc92	d__Bacteria; p__Proteobacteria; c__Alphaproteobacteria; o__Rickettsiales; f__Mitochondria; g__Mitochondria	0.999981
9fc918ca26a5878c8f5869f276f5a727	d__Bacteria; p__Proteobacteria; c__Alphaproteobacteria; o__Rickettsiales; f__Mitochondria; g__Mitochondria	1
979c88b0bc6b4742a22ee2c483e3351f	d__Bacteria; p__Proteobacteria; c__Alphaproteobacteria; o__Rickettsiales; f__Mitochondria; g__Mitochondria	0.999067
abe1d0ec8d3abb2187745c28024757e4	d__Bacteria; p__Proteobacteria; c__Alphaproteobacteria; o__Rickettsiales; f__Mitochondria; g__Mitochondria	0.812667
7a85559dbf9b7289dba962790d135f5f	d__Bacteria; p__Proteobacteria; c__Alphaproteobacteria; o__Rickettsiales; f__Mitochondria; g__Mitochondria	0.997691
c13770dc35b6d6cc89d7b21273d5e72c	d__Bacteria; p__Proteobacteria; c__Alphaproteobacteria; o__Rickettsiales; f__Mitochondria; g__Mitochondria	1
bc2a5b1478e8d9b3dd8a865085174eb5	d__Bacteria; p__Proteobacteria; c__Alphaproteobacteria; o__Rickettsiales; f__Mitochondria; g__Mitochondria	1
ad27746b937e7786d5b4f20dbe1db21a	d__Bacteria; p__Proteobacteria; c__Alphaproteobacteria; o__Rickettsiales; f__Mitochondria; g__Mitochondria	0.999988
a71de7e7991d9dc3e9018d1225bc1a5b	d__Bacteria; p__Proteobacteria; c__Alphaproteobacteria; o__Rickettsiales; f__Mitochondria; g__Mitochondria	0.999999
9b83f67f840929f7e156e14cb2c01b1d	d__Bacteria; p__Proteobacteria; c__Alphaproteobacteria; o__Rickettsiales; f__Mitochondria; g__Mitochondria	1
7d1e325c354b64ba855020d4de939159	d__Bacteria; p__Proteobacteria; c__Alphaproteobacteria; o__Rickettsiales; f__Mitochondria; g__Mitochondria	1
235eeb8e9122d79ff507611f857bfb1b	d__Bacteria; p__Proteobacteria; c__Alphaproteobacteria; o__Rickettsiales; f__Mitochondria; g__Mitochondria	1
49cf245418b6a6a046d031a6b8ef1fe1	d__Bacteria; p__Proteobacteria; c__Alphaproteobacteria; o__Rickettsiales; f__Mitochondria; g__Mitochondria	0.970885
7ee771e71334cdfa09834266e12d22c2	d__Bacteria; p__Proteobacteria; c__Alphaproteobacteria; o__Rickettsiales; f__Mitochondria; g__Mitochondria	1
3d4a95a0f688a145951352a9481f515d	d__Bacteria; p__Proteobacteria; c__Alphaproteobacteria; o__Rickettsiales; f__Mitochondria; g__Mitochondria	0.997965
6e79e6a8a16b1a4dafe1cbd238d53050	d__Bacteria; p__Proteobacteria; c__Alphaproteobacteria; o__Rickettsiales; f__Mitochondria; g__Mitochondria	1
32db8da28a834cd989604d21ca2fcd09	d__Bacteria; p__Proteobacteria; c__Alphaproteobacteria; o__Rickettsiales; f__Mitochondria; g__Mitochondria	0.999899
6b49677d1ceb2caabd94450f86a33bec	d__Bacteria; p__Proteobacteria; c__Alphaproteobacteria; o__Rickettsiales; f__Mitochondria; g__Mitochondria	0.947554
74c7678a3150ba56b2fe94075a5cfef5	d__Bacteria; p__Proteobacteria; c__Alphaproteobacteria; o__Rickettsiales; f__Mitochondria; g__Mitochondria	0.999998
b765f64afaeccc2bb44755308de58887	d__Bacteria; p__Proteobacteria; c__Alphaproteobacteria; o__Rickettsiales; f__Mitochondria; g__Mitochondria	0.911575
2417ab1637642cb78b4c801209e4de30	d__Bacteria; p__Proteobacteria; c__Alphaproteobacteria; o__Rickettsiales; f__Mitochondria; g__Mitochondria	1
56b1e9594940ef02e87c5a15111e6b69	d__Bacteria; p__Proteobacteria; c__Alphaproteobacteria; o__Rickettsiales; f__Mitochondria; g__Mitochondria	0.999929
9ab6aa69fc8eb43b8079300cf7e730fe	d__Bacteria; p__Proteobacteria; c__Alphaproteobacteria; o__Rickettsiales; f__Mitochondria; g__Mitochondria	1
76426fced00c80f33618a4e5a1306ec7	d__Bacteria; p__Proteobacteria; c__Alphaproteobacteria; o__Rickettsiales; f__Mitochondria; g__Mitochondria	0.998019
06e23f64f7577dbf591733302d0f368a	d__Bacteria; p__Proteobacteria; c__Alphaproteobacteria; o__Rickettsiales; f__Mitochondria; g__Mitochondria	0.958437
359df10a44717d6988bc3cc7987ced92	d__Bacteria; p__Proteobacteria; c__Alphaproteobacteria; o__Rickettsiales; f__Mitochondria; g__Mitochondria	1
e557e1547808583a1e94504e1f46cd1f	d__Bacteria; p__Proteobacteria; c__Alphaproteobacteria; o__Rickettsiales; f__Mitochondria; g__Mitochondria	1
0b64cd76a0f865e381d046b36735920d	d__Bacteria; p__Proteobacteria; c__Alphaproteobacteria; o__Rickettsiales; f__Mitochondria; g__Mitochondria	0.999977
ccae4647d6e90a9dbd7bbc5a53efa02d	d__Bacteria; p__Proteobacteria; c__Alphaproteobacteria; o__Rickettsiales; f__Mitochondria; g__Mitochondria	0.999987
f0c556fa56b33f9fc329227bece4938e	d__Bacteria; p__Proteobacteria; c__Alphaproteobacteria; o__Rickettsiales; f__Mitochondria; g__Mitochondria	0.998922
7db1e2da0da0cac74ac3994332f961c9	d__Bacteria; p__Proteobacteria; c__Alphaproteobacteria; o__Rickettsiales; f__Mitochondria; g__Mitochondria	0.996308
34aa0ce13ab398de19f9eebe83b974c2	d__Bacteria; p__Proteobacteria; c__Alphaproteobacteria; o__Rickettsiales; f__Mitochondria; g__Mitochondria	0.95012
43e313d4c0be545172345a79983390c8	d__Bacteria; p__Proteobacteria; c__Alphaproteobacteria; o__Rickettsiales; f__Mitochondria; g__Mitochondria	0.975772
580882498885460b8e2f505b81b523fe	d__Bacteria; p__Proteobacteria; c__Alphaproteobacteria; o__Rickettsiales; f__Mitochondria; g__Mitochondria	0.95404
04cc27f89779af6d0a44c07a180ffa05	d__Bacteria; p__Proteobacteria; c__Alphaproteobacteria; o__Rickettsiales; f__Mitochondria; g__Mitochondria	1
94790ecaf8d89716eacb0df514454874	d__Bacteria; p__Proteobacteria; c__Alphaproteobacteria; o__Rickettsiales; f__Mitochondria; g__Mitochondria	1
48221b16d66a64961039434f792cca89	d__Bacteria; p__Proteobacteria; c__Alphaproteobacteria; o__Rickettsiales; f__Mitochondria; g__Mitochondria	0.999787
841af904cf95516b43fd8755e3c99394	d__Bacteria; p__Proteobacteria; c__Alphaproteobacteria; o__Rickettsiales; f__Mitochondria; g__Mitochondria	1
0de8d56d74039ef89dd46eaf3bb3aace	d__Bacteria; p__Proteobacteria; c__Alphaproteobacteria; o__Rickettsiales; f__Mitochondria; g__Mitochondria	0.954323
868dd015641b9be9376d50b9f0ccde73	d__Bacteria; p__Proteobacteria; c__Alphaproteobacteria; o__Rickettsiales; f__Mitochondria; g__Mitochondria	1
d2837eeb5c4fb006bdfa91976face639	d__Bacteria; p__Proteobacteria; c__Alphaproteobacteria; o__Rickettsiales; f__Mitochondria; g__Mitochondria	0.999995
fddf06178e7a51bc3d7f3889b514d0aa	d__Bacteria; p__Proteobacteria; c__Alphaproteobacteria; o__Rickettsiales; f__Mitochondria; g__Mitochondria	0.991035
70e5afd291e7face2f2a4e371b58eeb7	d__Bacteria; p__Proteobacteria; c__Alphaproteobacteria; o__Rickettsiales; f__Mitochondria; g__Mitochondria	0.999975
5ca429a56326b0c0423bdefb48de5b5c	d__Bacteria; p__Proteobacteria; c__Alphaproteobacteria; o__Rickettsiales; f__Mitochondria; g__Mitochondria	0.999278
b7cd1e5e2bc1e3b308f096c3ea71884c	d__Bacteria; p__Proteobacteria; c__Alphaproteobacteria; o__Rickettsiales; f__Mitochondria; g__Mitochondria	0.998639
aa2a970edd63eeb9f4f5cd2335a96421	d__Bacteria; p__Proteobacteria; c__Alphaproteobacteria; o__Rickettsiales; f__Mitochondria; g__Mitochondria	1
2e8e368d82156a6e6394ea611f9a0d15	d__Bacteria; p__Proteobacteria; c__Alphaproteobacteria; o__Rickettsiales; f__Mitochondria; g__Mitochondria	0.999923
bc6fa0104a1b544c9b1af431f6aa2488	d__Bacteria; p__Proteobacteria; c__Alphaproteobacteria; o__Rickettsiales; f__Mitochondria; g__Mitochondria	0.999162
8aadaf2c09a19a3cc767d9b750920109	d__Bacteria; p__Proteobacteria; c__Alphaproteobacteria; o__Rickettsiales; f__Mitochondria; g__Mitochondria	0.94816
6f3ee4e5c32c6c0d186cdb040646efd4	d__Bacteria; p__Proteobacteria; c__Alphaproteobacteria; o__Rickettsiales; f__Mitochondria; g__Mitochondria	1
19dafd227e3b9a52bd67e3bc331e2722	d__Bacteria; p__Proteobacteria; c__Alphaproteobacteria; o__Rickettsiales; f__Mitochondria; g__Mitochondria	1
db8fb4309c605393f8a586fe981d863c	d__Bacteria; p__Proteobacteria; c__Alphaproteobacteria; o__Rickettsiales; f__Mitochondria; g__Mitochondria	0.999937
efb7965ccddc6c71e9425c7f430855aa	d__Bacteria; p__Proteobacteria; c__Alphaproteobacteria; o__Rickettsiales; f__Mitochondria; g__Mitochondria	1
62298db8518bccfbfe88922116fc930a	d__Bacteria; p__Proteobacteria; c__Alphaproteobacteria; o__Rickettsiales; f__Mitochondria; g__Mitochondria	1
752e88127737b68e4619a79179755c55	d__Bacteria; p__Proteobacteria; c__Alphaproteobacteria; o__Rickettsiales; f__Mitochondria; g__Mitochondria	0.999995
cbaaa077c34d4c998ae625da21c37661	d__Bacteria; p__Proteobacteria; c__Alphaproteobacteria; o__Rickettsiales; f__Mitochondria; g__Mitochondria	1
c5cb993b8dbaed401c61449366f10142	d__Bacteria; p__Proteobacteria; c__Alphaproteobacteria; o__Rickettsiales; f__Mitochondria; g__Mitochondria	0.999597
c62c1e62442c4fe6a7e57c97e63c12df	d__Bacteria; p__Proteobacteria; c__Alphaproteobacteria; o__Rickettsiales; f__Mitochondria; g__Mitochondria	1
8abcc3dc592497293d3bfa41fdd06698	d__Bacteria; p__Proteobacteria; c__Alphaproteobacteria; o__Rickettsiales; f__Mitochondria; g__Mitochondria	1
166ca720be39e7ce3d11c95e56d48586	d__Bacteria; p__Proteobacteria; c__Alphaproteobacteria; o__Rickettsiales; f__Mitochondria; g__Mitochondria	1
ffcd042a79b658ab0d86e22b3df95df4	d__Bacteria; p__Proteobacteria; c__Alphaproteobacteria; o__Rickettsiales; f__Mitochondria; g__Mitochondria	0.999641
f8ee3226bc245794da6129f3efa1efd3	d__Bacteria; p__Proteobacteria; c__Alphaproteobacteria; o__Rickettsiales; f__Mitochondria; g__Mitochondria	0.999854
7d83a6d96c314247671c7b6affd78f69	d__Bacteria; p__Proteobacteria; c__Alphaproteobacteria; o__Rickettsiales; f__Mitochondria; g__Mitochondria	0.999062
97287a688a91b1dd66c538bed016b2f2	d__Bacteria; p__Proteobacteria; c__Alphaproteobacteria; o__Rickettsiales; f__Mitochondria; g__Mitochondria	0.999631
378119218a2e0ae1f76423cadce85f9d	d__Bacteria; p__Proteobacteria; c__Alphaproteobacteria; o__Rickettsiales; f__Mitochondria; g__Mitochondria	1
b12bdb8b5f9baa913881f24668e55861	d__Bacteria; p__Proteobacteria; c__Alphaproteobacteria; o__Rickettsiales; f__Mitochondria; g__Mitochondria	1
be374bbc780a50330fff09c483578320	d__Bacteria; p__Proteobacteria; c__Alphaproteobacteria; o__Rickettsiales; f__Mitochondria; g__Mitochondria	1
a99a393205e96a9c0a3010559d0d8a98	d__Bacteria; p__Proteobacteria; c__Alphaproteobacteria; o__Rickettsiales; f__Mitochondria; g__Mitochondria	0.999404
4c294aa24f5b2b9da7c0ff1b461b29f7	d__Bacteria; p__Proteobacteria; c__Alphaproteobacteria; o__Rickettsiales; f__Mitochondria; g__Mitochondria	1
38bfea5baa606eb4f220f212093299aa	d__Bacteria; p__Proteobacteria; c__Alphaproteobacteria; o__Rickettsiales; f__Mitochondria; g__Mitochondria	1
1af1a3116e2b5bb6283ae113e4f7da43	d__Bacteria; p__Proteobacteria; c__Alphaproteobacteria; o__Rickettsiales; f__Mitochondria; g__Mitochondria	0.999999
b87b9c77cc7dba37c1bbd5ec7e8575ea	d__Bacteria; p__Proteobacteria; c__Alphaproteobacteria; o__Rickettsiales; f__Mitochondria; g__Mitochondria	0.999216
c0d017b2ec76f2c51ea5aecb1c7df2a9	d__Bacteria; p__Proteobacteria; c__Alphaproteobacteria; o__Rickettsiales; f__Mitochondria; g__Mitochondria	1
1785a63b60647d7be1f321e4550924fe	d__Bacteria; p__Proteobacteria; c__Alphaproteobacteria; o__Rickettsiales; f__Mitochondria; g__Mitochondria	1
37ca05830c48f9d8d99b709becb8043d	d__Bacteria; p__Proteobacteria; c__Alphaproteobacteria; o__Rickettsiales; f__Mitochondria; g__Mitochondria	0.999611
f4b2d874229bf071a3c1bc664017283d	d__Bacteria; p__Proteobacteria; c__Alphaproteobacteria; o__Rickettsiales; f__Mitochondria; g__Mitochondria	0.743338
7bdd55252a7a5cda1376829b6cd620e6	d__Bacteria; p__Proteobacteria; c__Alphaproteobacteria; o__Rickettsiales; f__Mitochondria; g__Mitochondria	1
8c2d8661de004939edc27ecc8be19169	d__Bacteria; p__Proteobacteria; c__Alphaproteobacteria; o__Rickettsiales; f__Mitochondria; g__Mitochondria	0.999607
8def3042ae45976a5fb41d88667efbca	d__Bacteria; p__Proteobacteria; c__Alphaproteobacteria; o__Rickettsiales; f__Mitochondria; g__Mitochondria	0.999634
e32db5dcf12d340bd13682b8e389248e	d__Bacteria; p__Proteobacteria; c__Alphaproteobacteria; o__Rickettsiales; f__Mitochondria; g__Mitochondria	0.999958
5b8e4afed4e03167b588935784bfb872	d__Bacteria; p__Proteobacteria; c__Alphaproteobacteria; o__Rickettsiales; f__Mitochondria; g__Mitochondria	0.99996
6070633f8cbb0f3f583dc0fa2622f5a8	d__Bacteria; p__Proteobacteria; c__Alphaproteobacteria; o__Rickettsiales; f__Mitochondria; g__Mitochondria	1
f4b513e2e43c8830e566d0b01ca1a5f7	d__Bacteria; p__Proteobacteria; c__Alphaproteobacteria; o__Rickettsiales; f__Mitochondria; g__Mitochondria	1
71eb95cdab8915899bfd9ad8e4b8828c	d__Bacteria; p__Proteobacteria; c__Alphaproteobacteria; o__Rickettsiales; f__Mitochondria; g__Mitochondria	1
8cc764753f6d2580fa75be6188035c7e	d__Bacteria; p__Proteobacteria; c__Alphaproteobacteria; o__Rickettsiales; f__Mitochondria; g__Mitochondria	0.966698
410a0acef3af024ea416e9510254285d	d__Bacteria; p__Proteobacteria; c__Alphaproteobacteria; o__Rickettsiales; f__Mitochondria; g__Mitochondria	1
bf74b1b24d09186d089ae49c94f8e091	d__Bacteria; p__Proteobacteria; c__Alphaproteobacteria; o__Rickettsiales; f__Mitochondria; g__Mitochondria	0.999643
099f294c483d04d854c3cca3b8a8ad3a	d__Bacteria; p__Proteobacteria; c__Alphaproteobacteria; o__Rickettsiales; f__Mitochondria; g__Mitochondria	0.999528
229924eb47ba575c7f07a1d6b544b82d	d__Bacteria; p__Proteobacteria; c__Alphaproteobacteria; o__Rickettsiales; f__Mitochondria; g__Mitochondria	0.956099
729a338594b1e97bf77fb4f23a61c3f1	d__Bacteria; p__Proteobacteria; c__Alphaproteobacteria; o__Rickettsiales; f__Mitochondria; g__Mitochondria	0.979837
b7d2c5e02ec79fb8667e68bdcd446039	d__Bacteria; p__Proteobacteria; c__Alphaproteobacteria; o__Rickettsiales; f__Mitochondria; g__Mitochondria	1
732336856dfee09d4fa459e161aa04ac	d__Bacteria; p__Proteobacteria; c__Alphaproteobacteria; o__Rickettsiales; f__Mitochondria; g__Mitochondria	0.999858
4e12f893bff0d2aea97e08845a4a371b	d__Bacteria; p__Proteobacteria; c__Alphaproteobacteria; o__Rickettsiales; f__Mitochondria; g__Mitochondria	0.99991
22601b6a7c8513e81c4f2237220a27b3	d__Bacteria; p__Proteobacteria; c__Alphaproteobacteria; o__Rickettsiales; f__Mitochondria; g__Mitochondria	0.999406
a6f520f1407301bfcf54ea5fbbcbf638	d__Bacteria; p__Proteobacteria; c__Alphaproteobacteria; o__Rickettsiales; f__Mitochondria; g__Mitochondria	0.999999
e669833a3de7c0a1df1f30c4182657e7	d__Bacteria; p__Proteobacteria; c__Alphaproteobacteria; o__Rickettsiales; f__Mitochondria; g__Mitochondria	0.999929
8d462edcf8a7fa01f7b3437d6c12afd5	d__Bacteria; p__Proteobacteria; c__Alphaproteobacteria; o__Rickettsiales; f__Mitochondria; g__Mitochondria	0.999977
5137dd3a5a27683e1269cf1dd72fbb78	d__Bacteria; p__Proteobacteria; c__Alphaproteobacteria; o__Rickettsiales; f__Mitochondria; g__Mitochondria	0.999355
c83c4502e27f90529952070b4466f057	d__Bacteria; p__Proteobacteria; c__Alphaproteobacteria; o__Rickettsiales; f__Mitochondria; g__Mitochondria	0.997721
ec298cd48a2d81ab9b3257541fc0ed80	d__Bacteria; p__Proteobacteria; c__Alphaproteobacteria; o__Rickettsiales; f__Mitochondria; g__Mitochondria	0.843552
29e010fda24cb90f76ada310703dd344	d__Bacteria; p__Proteobacteria; c__Alphaproteobacteria; o__Rickettsiales; f__Mitochondria; g__Mitochondria	0.72466
cc58249a29f93b236f72b5061a85cec3	d__Bacteria; p__Proteobacteria; c__Alphaproteobacteria; o__Rickettsiales; f__Mitochondria; g__Mitochondria	0.964901
07a0fdaba7d0dfb3792abd728098559a	d__Bacteria; p__Proteobacteria; c__Alphaproteobacteria; o__Rickettsiales; f__Mitochondria; g__Mitochondria	0.999683
eb0acb20ad4beec4c3273e755039f91b	d__Bacteria; p__Proteobacteria; c__Alphaproteobacteria; o__Rickettsiales; f__Mitochondria; g__Mitochondria	0.97255
09368e840dbf73ae9904d8740b7f4748	d__Bacteria; p__Proteobacteria; c__Alphaproteobacteria; o__Rickettsiales; f__Mitochondria; g__Mitochondria	1
d136d05ecbaf8bd13e426c03d06fc4ea	d__Bacteria; p__Proteobacteria; c__Alphaproteobacteria; o__Rickettsiales; f__Mitochondria; g__Mitochondria	1
c2b4b289a0527d422f6b5191165bc335	d__Bacteria; p__Proteobacteria; c__Alphaproteobacteria; o__Rickettsiales; f__Mitochondria; g__Mitochondria	0.999839
aae1cce168be48a8badde6a230d5f719	d__Bacteria; p__Proteobacteria; c__Alphaproteobacteria; o__Rickettsiales; f__Mitochondria; g__Mitochondria	0.99993
745aa1300a9bb1e7c07287ad2990b591	d__Bacteria; p__Proteobacteria; c__Alphaproteobacteria; o__Rickettsiales; f__Mitochondria; g__Mitochondria	1
2121f65e56659a2a4b4b38d8d92d25b7	d__Bacteria; p__Proteobacteria; c__Alphaproteobacteria; o__Rickettsiales; f__Mitochondria; g__Mitochondria	1
e1b67369e7c624ceb30f37a12c70d227	d__Bacteria; p__Proteobacteria; c__Alphaproteobacteria; o__Rickettsiales; f__Mitochondria; g__Mitochondria	0.989857
c25edc86ebf287aa9f4b51f1325371dc	d__Bacteria; p__Proteobacteria; c__Alphaproteobacteria; o__Rickettsiales; f__Mitochondria; g__Mitochondria	1
e54ec4d2f46d43e4725658793a956d8c	d__Bacteria; p__Proteobacteria; c__Alphaproteobacteria; o__Rickettsiales; f__Mitochondria; g__Mitochondria	0.999995
b225f509d0232b8c643e147efe36702e	d__Bacteria; p__Proteobacteria; c__Alphaproteobacteria; o__Rickettsiales; f__Mitochondria; g__Mitochondria	0.999998
9f17c3e58ccb13b8d5bb7ea1de9da9d5	d__Bacteria; p__Proteobacteria; c__Alphaproteobacteria; o__Rickettsiales; f__Mitochondria; g__Mitochondria	1
ce122ec433071faf633f70cf5bf39439	d__Bacteria; p__Proteobacteria; c__Alphaproteobacteria; o__Rickettsiales; f__Mitochondria; g__Mitochondria	0.99788
ee7aee134a34885a7cfcd2d1ef18f41f	d__Bacteria; p__Proteobacteria; c__Alphaproteobacteria; o__Rickettsiales; f__Mitochondria; g__Mitochondria	0.999984
e7a199bf2a549d7d9125ae5a678f9ca5	d__Bacteria; p__Proteobacteria; c__Alphaproteobacteria; o__Rickettsiales; f__Mitochondria; g__Mitochondria	0.999871
9928980219a5599cd92d99438757c10e	d__Bacteria; p__Proteobacteria; c__Alphaproteobacteria; o__Rickettsiales; f__Mitochondria; g__Mitochondria	0.704551
56a3e8e2774af34b503501567a8c44bb	d__Bacteria; p__Proteobacteria; c__Alphaproteobacteria; o__Rickettsiales; f__Mitochondria; g__Mitochondria	0.979259
c3f7ada2cc4b82ebfdd46da4fbb4995b	d__Bacteria; p__Proteobacteria; c__Alphaproteobacteria; o__Rickettsiales; f__Mitochondria; g__Mitochondria	1
3e63040f7da0361384133d09bb647dc2	d__Bacteria; p__Proteobacteria; c__Alphaproteobacteria; o__Rickettsiales; f__Mitochondria; g__Mitochondria	0.999886
1b6ceaa0209843eb37cbaf4772d58db4	d__Bacteria; p__Proteobacteria; c__Alphaproteobacteria; o__Rickettsiales; f__Mitochondria; g__Mitochondria	0.999995
0e9571dee4b85897d92da0d8ab034077	d__Bacteria; p__Proteobacteria; c__Alphaproteobacteria; o__Rickettsiales; f__Mitochondria; g__Mitochondria	1
9ad84e9da6f71bbb8d47a10b40cf5dbe	d__Bacteria; p__Proteobacteria; c__Alphaproteobacteria; o__Rickettsiales; f__Mitochondria; g__Mitochondria	0.98811
fdf93549cdd5e08ad7ef77299a79b442	d__Bacteria; p__Proteobacteria; c__Alphaproteobacteria; o__Rickettsiales; f__Mitochondria; g__Mitochondria	0.999713
323fcd63b1cf72f0d9dc8e066a639d4b	d__Bacteria; p__Proteobacteria; c__Alphaproteobacteria; o__Rickettsiales; f__Mitochondria; g__Mitochondria	0.999983
3015601f9fb6afdf58e5e76aeb1ce7d9	d__Bacteria; p__Proteobacteria; c__Alphaproteobacteria; o__Rickettsiales; f__Mitochondria; g__Mitochondria	0.999719
9a50c197dbc7ecad65d5a7f8677f445f	d__Bacteria; p__Proteobacteria; c__Alphaproteobacteria; o__Rickettsiales; f__Mitochondria; g__Mitochondria	0.999974
0644287a2377a84efe42042ce892ca61	d__Bacteria; p__Proteobacteria; c__Alphaproteobacteria; o__Rickettsiales; f__Mitochondria; g__Mitochondria	0.728772
4da3cfceb2b3742f8eab3f4e9382d139	d__Bacteria; p__Proteobacteria; c__Alphaproteobacteria; o__Rickettsiales; f__Mitochondria; g__Mitochondria	0.938461
066285d846721bd1c5309640301d32c9	d__Bacteria; p__Proteobacteria; c__Alphaproteobacteria; o__Rickettsiales; f__Mitochondria; g__Mitochondria	0.999978
f04d16512e726795f25774f2d376157a	d__Bacteria; p__Proteobacteria; c__Alphaproteobacteria; o__Rickettsiales; f__Mitochondria; g__Mitochondria	0.999929
3677415d36dc47b69509da419de1d034	d__Bacteria; p__Proteobacteria; c__Alphaproteobacteria; o__Rickettsiales; f__Mitochondria; g__Mitochondria	1
484bc1d288af06f0d5b8e95ee1d1a807	d__Bacteria; p__Proteobacteria; c__Alphaproteobacteria; o__Rickettsiales; f__Mitochondria; g__Mitochondria	0.999967
d16ce785f352ec120bd53c3cf7c6871a	d__Bacteria; p__Proteobacteria; c__Alphaproteobacteria; o__Rickettsiales; f__Mitochondria; g__Mitochondria	0.928417
5a17a1b0f6f29821481d94aba0c5b366	d__Bacteria; p__Proteobacteria; c__Alphaproteobacteria; o__Rickettsiales; f__Mitochondria; g__Mitochondria	0.99993
8d59aff72dadea0d787c8a3cfb9ec666	d__Bacteria; p__Proteobacteria; c__Alphaproteobacteria; o__Rickettsiales; f__Mitochondria; g__Mitochondria	1
d57ea2a766a1a84d5ed3435533c6b094	d__Bacteria; p__Proteobacteria; c__Alphaproteobacteria; o__Rickettsiales; f__Mitochondria; g__Mitochondria	0.990895
fa155295428c34f8db2fb83cf59a92e5	d__Bacteria; p__Proteobacteria; c__Alphaproteobacteria; o__Rickettsiales; f__Mitochondria; g__Mitochondria	0.999707
58ad509c49e138dd14723f2d89265a4e	d__Bacteria; p__Proteobacteria; c__Alphaproteobacteria; o__Rickettsiales; f__Mitochondria; g__Mitochondria	1
6078ba73adeb5e3c81f415bd71a0b9e9	d__Bacteria; p__Proteobacteria; c__Alphaproteobacteria; o__Rickettsiales; f__Mitochondria; g__Mitochondria	0.992758
d3eaf918e1a4fe49b919bf5dff1386d4	d__Bacteria; p__Proteobacteria; c__Alphaproteobacteria; o__Rickettsiales; f__Mitochondria; g__Mitochondria	0.999391
98dea8be48e3cda5d6c22e1304f9c643	d__Bacteria; p__Proteobacteria; c__Alphaproteobacteria; o__Rickettsiales; f__Mitochondria; g__Mitochondria	0.999943
831d131bd5273803cf50766f825bceb1	d__Bacteria; p__Proteobacteria; c__Alphaproteobacteria; o__Rickettsiales; f__Mitochondria; g__Mitochondria	0.999995
0646719a6a8505ce988a9449994abcc8	d__Bacteria; p__Proteobacteria; c__Alphaproteobacteria; o__Rickettsiales; f__Mitochondria; g__Mitochondria	0.999644
7355d31f6bb6e2fcbd1cebc7974a3307	d__Bacteria; p__Proteobacteria; c__Alphaproteobacteria; o__Rickettsiales; f__Mitochondria; g__Mitochondria	0.999987
07a3930a7be3b3e6d032574078da8912	d__Bacteria; p__Proteobacteria; c__Alphaproteobacteria; o__Rickettsiales; f__Mitochondria; g__Mitochondria	0.989353
f13d403ed1edc2ff1c3aa73041e53e30	d__Bacteria; p__Proteobacteria; c__Alphaproteobacteria; o__Rickettsiales; f__Mitochondria; g__Mitochondria	0.999671
36905679be13abd779c322aaa099c49e	d__Bacteria; p__Proteobacteria; c__Alphaproteobacteria; o__Rickettsiales; f__Mitochondria; g__Mitochondria	1
7361c42de8f39be52b8a91b45a208361	d__Bacteria; p__Proteobacteria; c__Alphaproteobacteria; o__Rickettsiales; f__Mitochondria; g__Mitochondria	0.999949
3d9ee41f1ad4e05e7f6ad11fa4421b95	d__Bacteria; p__Proteobacteria; c__Alphaproteobacteria; o__Rickettsiales; f__Mitochondria; g__Mitochondria	1
f9168581128590c7c90ffe5b59e09b98	d__Bacteria; p__Proteobacteria; c__Alphaproteobacteria; o__Rickettsiales; f__Mitochondria; g__Mitochondria	1
9990f966a7b62166e6289052ea018d2c	d__Bacteria; p__Proteobacteria; c__Alphaproteobacteria; o__Rickettsiales; f__Mitochondria; g__Mitochondria	0.999323
a51ed33a13ec0f9e582548d008236fba	d__Bacteria; p__Proteobacteria; c__Alphaproteobacteria; o__Rickettsiales; f__Mitochondria; g__Mitochondria	0.999348
2c18fed160f950149db1b3d4650d9f4d	d__Bacteria; p__Proteobacteria; c__Alphaproteobacteria; o__Rickettsiales; f__Mitochondria; g__Mitochondria	1
565c2948f2920c32e17489e598360e6e	d__Bacteria; p__Proteobacteria; c__Alphaproteobacteria; o__Rickettsiales; f__Mitochondria; g__Mitochondria	0.999951
88e1376b63e1ed3253f0e48b5ba6ed38	d__Bacteria; p__Proteobacteria; c__Alphaproteobacteria; o__Rickettsiales; f__Mitochondria; g__Mitochondria	0.999792
5b3a4461f526616d70663a89264afcfa	d__Bacteria; p__Proteobacteria; c__Alphaproteobacteria; o__Rickettsiales; f__Mitochondria; g__Mitochondria	0.912214
bc5482d53c91fdb216b95a481936b787	d__Bacteria; p__Proteobacteria; c__Alphaproteobacteria; o__Rickettsiales; f__Mitochondria; g__Mitochondria	1
01e77daca41740aa856cf7c251c6b17c	d__Bacteria; p__Proteobacteria; c__Alphaproteobacteria; o__Rickettsiales; f__Mitochondria; g__Mitochondria	0.999634
d875d40cea46664182122ef6ab1b6913	d__Bacteria; p__Proteobacteria; c__Alphaproteobacteria; o__Rickettsiales; f__Mitochondria; g__Mitochondria	0.99879
21b6acd2792c2030bf5dbc0f65d62394	d__Bacteria; p__Proteobacteria; c__Alphaproteobacteria; o__Rickettsiales; f__Mitochondria; g__Mitochondria	0.936983
e07ff914d1f884811daa53720acae98a	d__Bacteria; p__Proteobacteria; c__Alphaproteobacteria; o__Rickettsiales; f__Mitochondria; g__Mitochondria	0.952707
bf8a5e9c1feae46ac17efa02cf0df977	d__Bacteria; p__Proteobacteria; c__Alphaproteobacteria; o__Rickettsiales; f__Mitochondria; g__Mitochondria	0.954043
09c72685d841541b1ac1df78fbe60bf6	d__Bacteria; p__Proteobacteria; c__Alphaproteobacteria; o__Rickettsiales; f__Mitochondria; g__Mitochondria	0.999919
d23df3c4c84ce4fb8ce461b35a78da7c	d__Bacteria; p__Proteobacteria; c__Alphaproteobacteria; o__Rickettsiales; f__Mitochondria; g__Mitochondria	0.997425
785bf4df1d876c9ef1670c2017ac6c74	d__Bacteria; p__Proteobacteria; c__Alphaproteobacteria; o__Rickettsiales; f__Mitochondria; g__Mitochondria	0.999951
a7e7d7cbf81b403799b6303b1b2e7a79	d__Bacteria; p__Proteobacteria; c__Alphaproteobacteria; o__Rickettsiales; f__Mitochondria; g__Mitochondria	0.946107
e0b7c794a0f1c48464b2dbfec870b53d	d__Bacteria; p__Proteobacteria; c__Alphaproteobacteria; o__Rickettsiales; f__Mitochondria; g__Mitochondria	0.979566
e13b4c660eb370904d1ede2aea3d01e6	d__Bacteria; p__Proteobacteria; c__Alphaproteobacteria; o__Rickettsiales; f__Mitochondria; g__Mitochondria	0.999845
bd0ca31673a61fdf275fd8dd7cecb430	d__Bacteria; p__Proteobacteria; c__Alphaproteobacteria; o__Rickettsiales; f__Mitochondria; g__Mitochondria	0.999976
491052a2827e35b474012a9009d31eea	d__Bacteria; p__Proteobacteria; c__Alphaproteobacteria; o__Rickettsiales; f__Mitochondria; g__Mitochondria	1
0f43751334c5682416498bfe38b886cc	d__Bacteria; p__Proteobacteria; c__Alphaproteobacteria; o__Rickettsiales; f__Mitochondria; g__Mitochondria	0.998055
e45a9cc5276331b518b0cffdd9940233	d__Bacteria; p__Proteobacteria; c__Alphaproteobacteria; o__Rickettsiales; f__Mitochondria; g__Mitochondria	0.998582
7bd80b72d00e7091ae768384b851f5b2	d__Bacteria; p__Proteobacteria; c__Alphaproteobacteria; o__Rickettsiales; f__Mitochondria; g__Mitochondria	0.999314
fcf7bf487bc1377b319a953d061dacab	d__Bacteria; p__Proteobacteria; c__Alphaproteobacteria; o__Rickettsiales; f__Mitochondria; g__Mitochondria	0.999949
445fe2cf8432639c694a2349644c316c	d__Bacteria; p__Proteobacteria; c__Alphaproteobacteria; o__Rickettsiales; f__Mitochondria; g__Mitochondria	1
f8eefb5beb3f7125c6d606b350c1ee53	d__Bacteria; p__Proteobacteria; c__Alphaproteobacteria; o__Rickettsiales; f__Mitochondria; g__Mitochondria	0.999999
ffb9496770ea511a7445dbeae61c2b3c	d__Bacteria; p__Proteobacteria; c__Alphaproteobacteria; o__Rickettsiales; f__Mitochondria; g__Mitochondria	0.979721
a03011f963a992d187d2c2cec0e0b3e0	d__Bacteria; p__Proteobacteria; c__Alphaproteobacteria; o__Rickettsiales; f__Mitochondria; g__Mitochondria	0.999125
75b004e239abcd4d6244a16a5cf5baaf	d__Bacteria; p__Proteobacteria; c__Alphaproteobacteria; o__Rickettsiales; f__Mitochondria; g__Mitochondria	1
464a478f1534d91c47946e932d0ccfdd	d__Bacteria; p__Proteobacteria; c__Alphaproteobacteria; o__Rickettsiales; f__Mitochondria; g__Mitochondria	0.999999
db3155811514a335ecd50ac3b1dbb047	d__Bacteria; p__Proteobacteria; c__Alphaproteobacteria; o__Rickettsiales; f__Mitochondria; g__Mitochondria	0.99921
afc2fb5e276aa31e88badca8b1bd4071	d__Bacteria; p__Proteobacteria; c__Alphaproteobacteria; o__Rickettsiales; f__Mitochondria; g__Mitochondria	0.997819
49c483f994c8b95413e4569437ea0755	d__Bacteria; p__Proteobacteria; c__Alphaproteobacteria; o__Rickettsiales; f__Mitochondria; g__Mitochondria	0.999732
f3392b5a90305c5c3417d45132471bcc	d__Bacteria; p__Proteobacteria; c__Alphaproteobacteria; o__Rickettsiales; f__Mitochondria; g__Mitochondria	0.999867
d6b80df55d5eab25df6530dfa96697ac	d__Bacteria; p__Proteobacteria; c__Alphaproteobacteria; o__Rickettsiales; f__Mitochondria; g__Mitochondria	0.96958
399e427dbad8ad349c8b50afa712fe9d	d__Bacteria; p__Proteobacteria; c__Alphaproteobacteria; o__Rickettsiales; f__Mitochondria; g__Mitochondria	1
addef2e461fb5d737a167662eaaaa4d2	d__Bacteria; p__Proteobacteria; c__Alphaproteobacteria; o__Rickettsiales; f__Mitochondria; g__Mitochondria	0.91957
8735e15964b798d3db76ee399c52e743	d__Bacteria; p__Proteobacteria; c__Alphaproteobacteria; o__Rickettsiales; f__Mitochondria; g__Mitochondria	0.999975
b4138e9fdce326362bad3c15863d7cce	d__Bacteria; p__Proteobacteria; c__Alphaproteobacteria; o__Rickettsiales; f__Mitochondria; g__Mitochondria	1
545d6c14492f27ddddfe9072de9a1d80	d__Bacteria; p__Proteobacteria; c__Alphaproteobacteria; o__Rickettsiales; f__Mitochondria; g__Mitochondria	0.996518
4f09788c7dbc02af811ca8aae3f59cd2	d__Bacteria; p__Proteobacteria; c__Alphaproteobacteria; o__Rickettsiales; f__Mitochondria; g__Mitochondria	0.986416
8ac3984edb8a872575830cbb0cd1ab2e	d__Bacteria; p__Proteobacteria; c__Alphaproteobacteria; o__Rickettsiales; f__Mitochondria; g__Mitochondria	0.997894
77267af71d8876df2ed0aba804ffa1a9	d__Bacteria; p__Proteobacteria; c__Alphaproteobacteria; o__Rickettsiales; f__Mitochondria; g__Mitochondria	1
dad8c3795f7242436eaee5caa9ca2d60	d__Bacteria; p__Proteobacteria; c__Alphaproteobacteria; o__Rickettsiales; f__Mitochondria; g__Mitochondria	0.999565
faa7cb7906c0a3eea3c740d97850cead	d__Bacteria; p__Proteobacteria; c__Alphaproteobacteria; o__Rickettsiales; f__Mitochondria; g__Mitochondria	0.998627
af1789f83d29b799b767ada7c9d7704b	d__Bacteria; p__Proteobacteria; c__Alphaproteobacteria; o__Rickettsiales; f__Mitochondria; g__Mitochondria	0.896886
31714a45553d69af3cbd381568d49bd5	d__Bacteria; p__Proteobacteria; c__Alphaproteobacteria; o__Rickettsiales; f__Mitochondria; g__Mitochondria	0.999919
34b9fb3695aa3649ed4c10702e746ba2	d__Bacteria; p__Proteobacteria; c__Alphaproteobacteria; o__Rickettsiales; f__Mitochondria; g__Mitochondria	0.999998
adb4c95506ad93e58c7494f73ba8f8a4	d__Bacteria; p__Proteobacteria; c__Alphaproteobacteria; o__Rickettsiales; f__Mitochondria; g__Mitochondria	0.990766
73abdb3523df3411dad6480a4d9fae43	d__Bacteria; p__Proteobacteria; c__Alphaproteobacteria; o__Rickettsiales; f__Mitochondria; g__Mitochondria	0.941414
b2b68987b8d89918ff240a6a787abe54	d__Bacteria; p__Proteobacteria; c__Alphaproteobacteria; o__Rickettsiales; f__Mitochondria; g__Mitochondria	1
b6dab7bacd2ced898226a00cad63b8b0	d__Bacteria; p__Proteobacteria; c__Alphaproteobacteria; o__Rickettsiales; f__Mitochondria; g__Mitochondria	1
0bd31d8a875ac3937217d0678397b299	d__Bacteria; p__Proteobacteria; c__Alphaproteobacteria; o__Rickettsiales; f__Mitochondria; g__Mitochondria	1
c5b07ff8df0cbf91325900cbcfe92958	d__Bacteria; p__Proteobacteria; c__Alphaproteobacteria; o__Rickettsiales; f__Mitochondria; g__Mitochondria	0.99964
bf9610ea9fff8d911ae6ede4eb0aea77	d__Bacteria; p__Proteobacteria; c__Alphaproteobacteria; o__Rickettsiales; f__Mitochondria; g__Mitochondria	0.99958
d29df484412e3c46caf56eed4fb6f99e	d__Bacteria; p__Proteobacteria; c__Alphaproteobacteria; o__Rickettsiales; f__Mitochondria; g__Mitochondria	0.99996
ee000d70c5dca827e0f9a9832e627fd2	d__Bacteria; p__Proteobacteria; c__Alphaproteobacteria; o__Rickettsiales; f__Mitochondria; g__Mitochondria	0.995032
f6fb7102e07f43deff17f380b10fc7ea	d__Bacteria; p__Proteobacteria; c__Alphaproteobacteria; o__Rickettsiales; f__Mitochondria; g__Mitochondria	0.999968
6e746ce7f57a1571c55de1906ddbc797	d__Bacteria; p__Proteobacteria; c__Alphaproteobacteria; o__Rickettsiales; f__Mitochondria; g__Mitochondria	0.979932
a6dc55e6bb930c3bc12d7ed368b6201d	d__Bacteria; p__Proteobacteria; c__Alphaproteobacteria; o__Rickettsiales; f__Mitochondria; g__Mitochondria	0.979435
6a2ea44fe372c02426b98d97878c8e78	d__Bacteria; p__Proteobacteria; c__Alphaproteobacteria; o__Rickettsiales; f__Mitochondria; g__Mitochondria	1
b6cc55493d6dde3f9610e8891b4e2b58	d__Bacteria; p__Proteobacteria; c__Alphaproteobacteria; o__Rickettsiales; f__Mitochondria; g__Mitochondria	1
b7e8a7a83073c4a2bcaff4c1d50b86c5	d__Bacteria; p__Proteobacteria; c__Alphaproteobacteria; o__Rickettsiales; f__Mitochondria; g__Mitochondria	0.998021
c05e79d9b249fbfae37b51afdf5ec07c	d__Bacteria; p__Proteobacteria; c__Alphaproteobacteria; o__Rickettsiales; f__Mitochondria; g__Mitochondria	0.997448
c3b8042c31a604cb576f0d1631a64668	d__Bacteria; p__Proteobacteria; c__Alphaproteobacteria; o__Rickettsiales; f__Mitochondria; g__Mitochondria	0.949419
34475f5cc461d5450984d6ce5ff23eaf	d__Bacteria; p__Proteobacteria; c__Alphaproteobacteria; o__Rickettsiales; f__Mitochondria; g__Mitochondria	0.999952
23eb1a484614123a43445ede1f19a27c	d__Bacteria; p__Proteobacteria; c__Alphaproteobacteria; o__Rickettsiales; f__Mitochondria; g__Mitochondria	0.957246
495af7a8bef53fa06195765c5f5cf26d	d__Bacteria; p__Proteobacteria; c__Alphaproteobacteria; o__Rickettsiales; f__Mitochondria; g__Mitochondria	0.999999
f82b162bcc8936efb163fb5b7c2c6a0e	d__Bacteria; p__Proteobacteria; c__Alphaproteobacteria; o__Rickettsiales; f__Mitochondria; g__Mitochondria	0.999995
3d8aa408ad41e76de03788e759e52e83	d__Bacteria; p__Proteobacteria; c__Alphaproteobacteria; o__Rickettsiales; f__Mitochondria; g__Mitochondria	0.976829
70c06e1e47690f5e1dfdaa2f24e475b3	d__Bacteria; p__Proteobacteria; c__Alphaproteobacteria; o__Rickettsiales; f__Mitochondria; g__Mitochondria	0.999842
eb774e599332009d356d2cf7f43a7850	d__Bacteria; p__Proteobacteria; c__Alphaproteobacteria; o__Rickettsiales; f__Mitochondria; g__Mitochondria	0.999384
e67bbbe7f6def954c22dc76fcae5241d	d__Bacteria; p__Proteobacteria; c__Alphaproteobacteria; o__Rickettsiales; f__Mitochondria; g__Mitochondria	0.999594
c7946011594f701791f36d4dd8230e4a	d__Bacteria; p__Proteobacteria; c__Alphaproteobacteria; o__Rickettsiales; f__Mitochondria; g__Mitochondria	0.977337
33266769a06b0733108efa2ce466cda8	d__Bacteria; p__Proteobacteria; c__Alphaproteobacteria; o__Rickettsiales; f__Mitochondria; g__Mitochondria	1
343acb8d604ecdaaffac93944408bd55	d__Bacteria; p__Proteobacteria; c__Alphaproteobacteria; o__Rickettsiales; f__Mitochondria; g__Mitochondria	1
1268a50913aa7359cdc8b8c7942c5559	d__Bacteria; p__Proteobacteria; c__Alphaproteobacteria; o__Rickettsiales; f__Mitochondria; g__Mitochondria	0.99646
2eac5379e431d91f67798264824415cd	d__Bacteria; p__Proteobacteria; c__Alphaproteobacteria; o__Rickettsiales; f__Mitochondria; g__Mitochondria	0.865222
5e7760ee8f11e7e6be7c1e8406082df5	d__Bacteria; p__Proteobacteria; c__Alphaproteobacteria; o__Rickettsiales; f__Mitochondria; g__Mitochondria	0.999795
cec0133d9d50101619433643aca7362f	d__Bacteria; p__Proteobacteria; c__Alphaproteobacteria; o__Rickettsiales; f__Mitochondria; g__Mitochondria	0.977949
87d00e398e7e980a76313a3af130ebe6	d__Bacteria; p__Proteobacteria; c__Alphaproteobacteria; o__Rickettsiales; f__Mitochondria; g__Mitochondria	0.999494
fe827f06278d4b1ca546a1862a83aeab	d__Bacteria; p__Proteobacteria; c__Alphaproteobacteria; o__Rickettsiales; f__Mitochondria; g__Mitochondria	0.999986
1a22e2efc119ba8d3ba965dafd49a55f	d__Bacteria; p__Proteobacteria; c__Alphaproteobacteria; o__Rickettsiales; f__Mitochondria; g__Mitochondria	0.999929
264ed8f9272d5f586e27485325ea3341	d__Bacteria; p__Proteobacteria; c__Alphaproteobacteria; o__Rickettsiales; f__Mitochondria; g__Mitochondria	0.999975
86bd8d9fd0bdba292095579b6bc65788	d__Bacteria; p__Proteobacteria; c__Alphaproteobacteria; o__Rickettsiales; f__Mitochondria; g__Mitochondria	0.999144
5b41880f312d3f56788cb89f66e735f0	d__Bacteria; p__Proteobacteria; c__Alphaproteobacteria; o__Rickettsiales; f__Mitochondria; g__Mitochondria	0.999206
6d01fc68a6865fce6a080106fff19bfc	d__Bacteria; p__Proteobacteria; c__Alphaproteobacteria; o__Rickettsiales; f__Mitochondria; g__Mitochondria	0.974674
e80047f02bd105f384f66f2ae35074c4	d__Bacteria; p__Proteobacteria; c__Alphaproteobacteria; o__Rickettsiales; f__Mitochondria; g__Mitochondria	0.996598
11132c9d6c744e302428bdd426c6a8ac	d__Bacteria; p__Proteobacteria; c__Alphaproteobacteria; o__Rickettsiales; f__Mitochondria; g__Mitochondria	0.947937
67f2f002b7cc025fcab3f46d94ac4b81	d__Bacteria; p__Proteobacteria; c__Alphaproteobacteria; o__Rickettsiales; f__Mitochondria; g__Mitochondria	0.999996
a8b19019ecb608ec9df774b14f12a411	d__Bacteria; p__Proteobacteria; c__Alphaproteobacteria; o__Rickettsiales; f__Mitochondria; g__Mitochondria	1
e32d8ba334993002996d384369f3113d	d__Bacteria; p__Proteobacteria; c__Alphaproteobacteria; o__Rickettsiales; f__Mitochondria; g__Mitochondria	0.992453
296cdeb0a5d208fce6629c166ef6b507	d__Bacteria; p__Proteobacteria; c__Alphaproteobacteria; o__Rickettsiales; f__Mitochondria; g__Mitochondria	0.999968
7eea0416ec6eace1a28a43b36739832a	d__Bacteria; p__Proteobacteria; c__Alphaproteobacteria; o__Rickettsiales; f__Mitochondria; g__Mitochondria	0.999979
220069b622804608500d6d2eca6bca5c	d__Bacteria; p__Proteobacteria; c__Alphaproteobacteria; o__Rickettsiales; f__Mitochondria; g__Mitochondria	1
81f2bc8cbc4ce5e50d3fa824823a0d96	d__Bacteria; p__Proteobacteria; c__Alphaproteobacteria; o__Rickettsiales; f__Mitochondria; g__Mitochondria	0.999978
1e943888a15705488391c3d6a9cbad64	d__Bacteria; p__Proteobacteria; c__Alphaproteobacteria; o__Rickettsiales; f__Mitochondria; g__Mitochondria	0.999963
19db1d52202d75ddcc5f73e2fdecb327	d__Bacteria; p__Proteobacteria; c__Alphaproteobacteria; o__Rickettsiales; f__Mitochondria; g__Mitochondria	0.996295
b2d89e07283904625ac44862335f1d13	d__Bacteria; p__Proteobacteria; c__Alphaproteobacteria; o__Rickettsiales; f__Mitochondria; g__Mitochondria	0.951275
6c8c62a63adbfd8d747b785abd5f1d2e	d__Bacteria; p__Proteobacteria; c__Alphaproteobacteria; o__Rickettsiales; f__Mitochondria; g__Mitochondria	0.999982
fb4044a4c69cfc84fae6c7c130bce734	d__Bacteria; p__Proteobacteria; c__Alphaproteobacteria; o__Rickettsiales; f__Mitochondria; g__Mitochondria	0.999971
113f1e10552076410fbd1124a1f04963	d__Bacteria; p__Proteobacteria; c__Alphaproteobacteria; o__Rickettsiales; f__Mitochondria; g__Mitochondria	1
5a0ed8e726f7c8b540ce9f9df83b1e7b	d__Bacteria; p__Proteobacteria; c__Alphaproteobacteria; o__Rickettsiales; f__Mitochondria; g__Mitochondria	0.979403
059537ca08e952034afaa1d228dd0e44	d__Bacteria; p__Proteobacteria; c__Alphaproteobacteria; o__Rickettsiales; f__Mitochondria; g__Mitochondria	0.999029
5a3e41963dbc5df78cbe1f32069bda85	d__Bacteria; p__Proteobacteria; c__Alphaproteobacteria; o__Rickettsiales; f__Mitochondria; g__Mitochondria	1
83675541e7ae7e02322af0e440f36187	d__Bacteria; p__Proteobacteria; c__Alphaproteobacteria; o__Rickettsiales; f__Mitochondria; g__Mitochondria	0.998573
d60724357116d558f3b2134c24f9707f	d__Bacteria; p__Proteobacteria; c__Alphaproteobacteria; o__Rickettsiales; f__Mitochondria; g__Mitochondria	0.999984
2d9b50cc37edb15e6ae33ce38f8f902a	d__Bacteria; p__Proteobacteria; c__Alphaproteobacteria; o__Rickettsiales; f__Mitochondria; g__Mitochondria	0.879228
adc4a3d03d135e18a5ec399b5bc38966	d__Bacteria; p__Proteobacteria; c__Alphaproteobacteria; o__Rickettsiales; f__Mitochondria; g__Mitochondria	0.98768
09ee8561cb124702443088c1c27a17db	d__Bacteria; p__Proteobacteria; c__Alphaproteobacteria; o__Rickettsiales; f__Mitochondria; g__Mitochondria	0.991597
272d8c499c29296df725ca8fc76afc0b	d__Bacteria; p__Proteobacteria; c__Alphaproteobacteria; o__Rickettsiales; f__Mitochondria; g__Mitochondria	0.999915
4e5effd6d2a915c67a54c0e55347c24c	d__Bacteria; p__Proteobacteria; c__Alphaproteobacteria; o__Rickettsiales; f__Mitochondria; g__Mitochondria	1
ace79fdb919de358850bf4a09d816876	d__Bacteria; p__Proteobacteria; c__Alphaproteobacteria; o__Rickettsiales; f__Mitochondria; g__Mitochondria	0.999483
1410cce3be8527b7f0448737a96fedd2	d__Bacteria; p__Proteobacteria; c__Alphaproteobacteria; o__Rickettsiales; f__Mitochondria; g__Mitochondria	0.948013
4b15b07d28d269a2164277c8b6e07b2c	d__Bacteria; p__Proteobacteria; c__Alphaproteobacteria; o__Rickettsiales; f__Mitochondria; g__Mitochondria	1
9b3672f3eeaad5e54eb6c5ac4971b17e	d__Bacteria; p__Proteobacteria; c__Alphaproteobacteria; o__Rickettsiales; f__Mitochondria; g__Mitochondria	0.999476
826c00667a435bee0df1b5a7d10cbc26	d__Bacteria; p__Proteobacteria; c__Alphaproteobacteria; o__Rickettsiales; f__Mitochondria; g__Mitochondria	1
972b9a0ae4d9fabba074f02d1bcc3953	d__Bacteria; p__Proteobacteria; c__Alphaproteobacteria; o__Rickettsiales; f__Mitochondria; g__Mitochondria	0.999656
6a66aa7e6acff3ca4ee06e28e5bd03b3	d__Bacteria; p__Proteobacteria; c__Alphaproteobacteria; o__Rickettsiales; f__Mitochondria; g__Mitochondria	0.998563
29c270ea5acf5eed406cf4c3fe2953e5	d__Bacteria; p__Proteobacteria; c__Alphaproteobacteria; o__Rickettsiales; f__Mitochondria; g__Mitochondria	1
3b6ec292cb7ebdcfc5527a3d5b302ba7	d__Bacteria; p__Proteobacteria; c__Alphaproteobacteria; o__Rickettsiales; f__Mitochondria; g__Mitochondria	0.999995
af0e0ba43bb04d05bf70f42a69827d61	d__Bacteria; p__Proteobacteria; c__Alphaproteobacteria; o__Rickettsiales; f__Mitochondria; g__Mitochondria	0.979686
a26266fe3d4b2c9e725fe56e390f47f5	d__Bacteria; p__Proteobacteria; c__Alphaproteobacteria; o__Rickettsiales; f__Mitochondria; g__Mitochondria	0.992631
46a164915659e894361b454db53fd9ce	d__Bacteria; p__Proteobacteria; c__Alphaproteobacteria; o__Rickettsiales; f__Mitochondria; g__Mitochondria	1
9860409284149b42ecc9ca84c69f9d35	d__Bacteria; p__Proteobacteria; c__Alphaproteobacteria; o__Rickettsiales; f__Mitochondria; g__Mitochondria	0.961049
100eaad555eda157d3a60457b474373f	d__Bacteria; p__Proteobacteria; c__Alphaproteobacteria; o__Rickettsiales; f__Mitochondria; g__Mitochondria	1
9861fdd128b19fa24c5bc3b69b4325fe	d__Bacteria; p__Proteobacteria; c__Alphaproteobacteria; o__Rickettsiales; f__Mitochondria; g__Mitochondria	0.999804
a3df8844390bc32dcc1f22b03cff2f77	d__Bacteria; p__Proteobacteria; c__Alphaproteobacteria; o__Rickettsiales; f__Mitochondria; g__Mitochondria	1
b7bfb75e789471aa57f47e490b8415f2	d__Bacteria; p__Proteobacteria; c__Alphaproteobacteria; o__Rickettsiales; f__Mitochondria; g__Mitochondria	0.996332
3859cc07e7ceb0bd2d866cbdd714416d	d__Bacteria; p__Proteobacteria; c__Alphaproteobacteria; o__Rickettsiales; f__Mitochondria; g__Mitochondria	0.999985
7df9f1a4fd60b64516bc158a12dfb784	d__Bacteria; p__Proteobacteria; c__Alphaproteobacteria; o__Rickettsiales; f__Mitochondria; g__Mitochondria	0.895614
bbbb9dcb2c3c9496722c4a585c0c0df3	d__Bacteria; p__Proteobacteria; c__Alphaproteobacteria; o__Rickettsiales; f__Mitochondria; g__Mitochondria	0.999921
2e62ee24d6445567feb404c984fa0e1d	d__Bacteria; p__Proteobacteria; c__Alphaproteobacteria; o__Rickettsiales; f__Mitochondria; g__Mitochondria	1
92b94b9df4f2d2804a3729d2f8b67a6c	d__Bacteria; p__Proteobacteria; c__Alphaproteobacteria; o__Rickettsiales; f__Mitochondria; g__Mitochondria	0.999284
369526458dfe6ac95aa7dcd588d7ae31	d__Bacteria; p__Proteobacteria; c__Alphaproteobacteria; o__Rickettsiales; f__Mitochondria; g__Mitochondria	0.999967
85a1d44fbf45a0dfce73273ea92d6c69	d__Bacteria; p__Proteobacteria; c__Alphaproteobacteria; o__Rickettsiales; f__Mitochondria; g__Mitochondria	0.974123
eddf84f7ef1294c05c03e7bc414f9a3d	d__Bacteria; p__Proteobacteria; c__Alphaproteobacteria; o__Rickettsiales; f__Mitochondria; g__Mitochondria	0.999202
7f6a4080e5dda90c7d3bbdd10f260731	d__Bacteria; p__Proteobacteria; c__Alphaproteobacteria; o__Rickettsiales; f__Mitochondria; g__Mitochondria	0.999913
26fd110bd97b759027245bc4a9d59440	d__Bacteria; p__Proteobacteria; c__Alphaproteobacteria; o__Rickettsiales; f__Mitochondria; g__Mitochondria	0.876171
e4dbcd9c285781f7b064f3de1561c8da	d__Bacteria; p__Proteobacteria; c__Alphaproteobacteria; o__Rickettsiales; f__Mitochondria; g__Mitochondria	0.995197
4d8960027c93f3d59fb017acbd862f1f	d__Bacteria; p__Proteobacteria; c__Alphaproteobacteria; o__Rickettsiales; f__Mitochondria; g__Mitochondria	0.905646
92a5c6b55ff94aa9a769aa2933e86d45	d__Bacteria; p__Proteobacteria; c__Alphaproteobacteria; o__Rickettsiales; f__Mitochondria; g__Mitochondria	0.960361
bc76594e95a8b8ea0b9f158f5b7aeaef	d__Bacteria; p__Proteobacteria; c__Alphaproteobacteria; o__Rickettsiales; f__Mitochondria; g__Mitochondria	0.95229
5d19e790b7b7cdcd5a43382208c4daeb	d__Bacteria; p__Proteobacteria; c__Alphaproteobacteria; o__Rickettsiales; f__Mitochondria; g__Mitochondria	0.999995
45e808a744602d66c4a3f2fcd7ae4411	d__Bacteria; p__Proteobacteria; c__Alphaproteobacteria; o__Rickettsiales; f__Mitochondria; g__Mitochondria	0.999916
7b0efd56a955ea813ab75ba867bcea19	d__Bacteria; p__Proteobacteria; c__Alphaproteobacteria; o__Rickettsiales; f__Mitochondria; g__Mitochondria	0.976962
d0ff9f72b8fa612109c24403f2a1671a	d__Bacteria; p__Proteobacteria; c__Alphaproteobacteria; o__Rickettsiales; f__Mitochondria; g__Mitochondria	0.999916
993b9354c7d73ed2d061a8b43cbf4d9e	d__Bacteria; p__Proteobacteria; c__Alphaproteobacteria; o__Rickettsiales; f__Mitochondria; g__Mitochondria	1
cb07b50daeeeb4c4682dcd8832b0e227	d__Bacteria; p__Proteobacteria; c__Alphaproteobacteria; o__Rickettsiales; f__Mitochondria; g__Mitochondria	0.99998
eb3a4228ba6db2084e95ccc5c6552ba9	d__Bacteria; p__Proteobacteria; c__Alphaproteobacteria; o__Rickettsiales; f__Mitochondria; g__Mitochondria	0.989664
00b187f530ee2c83220c6fe657a2786c	d__Bacteria; p__Proteobacteria; c__Alphaproteobacteria; o__Rickettsiales; f__Mitochondria; g__Mitochondria	0.989164
bae876c7060464b42afd48ebb021af73	d__Bacteria; p__Proteobacteria; c__Alphaproteobacteria; o__Rickettsiales; f__Mitochondria; g__Mitochondria	0.999745
dc25e87eeda9aa2ce3f2764724c24de2	d__Bacteria; p__Proteobacteria; c__Alphaproteobacteria; o__Rickettsiales; f__Mitochondria; g__Mitochondria	1
a6a96b0bf9bcd22048d81add6b2169e2	d__Bacteria; p__Proteobacteria; c__Alphaproteobacteria; o__Rickettsiales; f__Mitochondria; g__Mitochondria	0.944143
e5127efd01bc744414580d2ab279fd4e	d__Bacteria; p__Proteobacteria; c__Alphaproteobacteria; o__Rickettsiales; f__Mitochondria; g__Mitochondria	0.868145
bb9e4c378415370a2e81b4723025bfde	d__Bacteria; p__Proteobacteria; c__Alphaproteobacteria; o__Rickettsiales; f__Mitochondria; g__Mitochondria	0.999999
2fa5518157d6b4389c663e48ca5a6896	d__Bacteria; p__Proteobacteria; c__Alphaproteobacteria; o__Rickettsiales; f__Mitochondria; g__Mitochondria	0.999732
5cfbeeeecadeb42309e2578e79debecc	d__Bacteria; p__Proteobacteria; c__Alphaproteobacteria; o__Rickettsiales; f__Mitochondria; g__Mitochondria	1
b24298c038d8962c6457d6b470c45c1b	d__Bacteria; p__Proteobacteria; c__Alphaproteobacteria; o__Rickettsiales; f__Mitochondria; g__Mitochondria	0.835415
189e41b64b56c2395875a795b62b8921	d__Bacteria; p__Proteobacteria; c__Alphaproteobacteria; o__Rickettsiales; f__Mitochondria; g__Mitochondria	1
7e74bd44b7513dc9a72870255f66597e	d__Bacteria; p__Proteobacteria; c__Alphaproteobacteria; o__Rickettsiales; f__Mitochondria; g__Mitochondria	0.992099
7c03dba34f7db8c76763bbe57f0dbb0e	d__Bacteria; p__Proteobacteria; c__Alphaproteobacteria; o__Rickettsiales; f__Mitochondria; g__Mitochondria	0.987714
0ee5733e0deab55223834f47b3923ac7	d__Bacteria; p__Proteobacteria; c__Alphaproteobacteria; o__Rickettsiales; f__Mitochondria; g__Mitochondria	1
7dbad763680201f6b8476256ff6d79ea	d__Bacteria; p__Proteobacteria; c__Alphaproteobacteria; o__Rickettsiales; f__Mitochondria; g__Mitochondria	1
33a7a74e258d474bbb38db3e7bd1b1cd	d__Bacteria; p__Proteobacteria; c__Alphaproteobacteria; o__Rickettsiales; f__Mitochondria; g__Mitochondria	0.999813
cfe3c7cd8a4444b42a3afc587314a40b	d__Bacteria; p__Proteobacteria; c__Alphaproteobacteria; o__Rickettsiales; f__Mitochondria; g__Mitochondria	0.995884
0c0fb7f5d368f320276e4b1f2356fcac	d__Bacteria; p__Proteobacteria; c__Alphaproteobacteria; o__Rickettsiales; f__Mitochondria; g__Mitochondria	0.999424
d990d01464aabbda108c9ed7372949df	d__Bacteria; p__Proteobacteria; c__Alphaproteobacteria; o__Rickettsiales; f__Mitochondria; g__Mitochondria	0.96819
4d549742629c970c59e49cc189571aeb	d__Bacteria; p__Proteobacteria; c__Alphaproteobacteria; o__Rickettsiales; f__Mitochondria; g__Mitochondria	0.998807
26370ef89759b8e4390f5fe9a5479eba	d__Bacteria; p__Proteobacteria; c__Alphaproteobacteria; o__Rickettsiales; f__Mitochondria; g__Mitochondria	0.999998
8ad6115bd34cbebb7e85923820ee3330	d__Bacteria; p__Proteobacteria; c__Alphaproteobacteria; o__Rickettsiales; f__Mitochondria; g__Mitochondria	0.999991
f9198c5221d0e20ef45b0c1b758abeaa	d__Bacteria; p__Proteobacteria; c__Alphaproteobacteria; o__Rickettsiales; f__Mitochondria; g__Mitochondria	1
f933d9cf821dff918841cc86c872c0cc	d__Bacteria; p__Proteobacteria; c__Alphaproteobacteria; o__Rickettsiales; f__Mitochondria; g__Mitochondria	0.999995
f14ab98a7f5b9c7dcd9cd1604a5e51a1	d__Bacteria; p__Proteobacteria; c__Alphaproteobacteria; o__Rickettsiales; f__Mitochondria; g__Mitochondria	0.993124
bafc177d79d87dc0f72182980d7a2a30	d__Bacteria; p__Proteobacteria; c__Alphaproteobacteria; o__Rickettsiales; f__Mitochondria; g__Mitochondria	1
c78df97c0bd93f8b558c001e30834b62	d__Bacteria; p__Proteobacteria; c__Alphaproteobacteria; o__Rickettsiales; f__Mitochondria; g__Mitochondria	0.9997
5025ae6748b92882fe9ff49b5f217f8a	d__Bacteria; p__Proteobacteria; c__Alphaproteobacteria; o__Rickettsiales; f__Mitochondria; g__Mitochondria	0.928069
4722e4dc18923b474cc37beca07196c4	d__Bacteria; p__Proteobacteria; c__Alphaproteobacteria; o__Rickettsiales; f__Mitochondria; g__Mitochondria	0.999696
d3f37f8135f082958b58fa37c0b1afb3	d__Bacteria; p__Proteobacteria; c__Alphaproteobacteria; o__Rickettsiales; f__Mitochondria; g__Mitochondria	0.999951
5922cf731cc3da76a2ccd64c0c34a0c6	d__Bacteria; p__Proteobacteria; c__Alphaproteobacteria; o__Rickettsiales; f__Mitochondria; g__Mitochondria	0.999944
b70793a847f47fce5a1b3fdcb2ccc47a	d__Bacteria; p__Proteobacteria; c__Alphaproteobacteria; o__Rickettsiales; f__Mitochondria; g__Mitochondria	0.95552
2f9d74ea6de4bf7fb664d9fa6d9b922b	d__Bacteria; p__Proteobacteria; c__Alphaproteobacteria; o__Rickettsiales; f__Mitochondria; g__Mitochondria	0.999999
fc65c0b603d8e3286892d124ed126b9f	d__Bacteria; p__Proteobacteria; c__Alphaproteobacteria; o__Rickettsiales; f__Mitochondria; g__Mitochondria	0.997554
3c2625af668aa6e03e37f22b0d767361	d__Bacteria; p__Proteobacteria; c__Alphaproteobacteria; o__Rickettsiales; f__Mitochondria; g__Mitochondria	0.991718
d9788dc325af641eaf61096f514d1096	d__Bacteria; p__Proteobacteria; c__Alphaproteobacteria; o__Rickettsiales; f__Mitochondria; g__Mitochondria	1
2cd539bd745cfce3aa93d438aa07f947	d__Bacteria; p__Proteobacteria; c__Alphaproteobacteria; o__Rickettsiales; f__Mitochondria; g__Mitochondria	0.947895
63d54211518069a0c5b30fdc5fc0776b	d__Bacteria; p__Proteobacteria; c__Alphaproteobacteria; o__Rickettsiales; f__Mitochondria; g__Mitochondria	0.999946
34c07c77fdbb2e88d192cd43084132d5	d__Bacteria; p__Proteobacteria; c__Alphaproteobacteria; o__Rickettsiales; f__Mitochondria; g__Mitochondria	0.999996
6b9c77167c64459b1b0a040b397b9325	d__Bacteria; p__Proteobacteria; c__Alphaproteobacteria; o__Rickettsiales; f__Mitochondria; g__Mitochondria	0.999998
eb7de07fa20ca503e161847c8c986281	d__Bacteria; p__Proteobacteria; c__Alphaproteobacteria; o__Rickettsiales; f__Mitochondria; g__Mitochondria	0.767151
b8eef13604b1a284fa7b7989d7085bf6	d__Bacteria; p__Proteobacteria; c__Alphaproteobacteria; o__Rickettsiales; f__Mitochondria; g__Mitochondria	0.921413
9350504222f3fb55c7dd7479e19c8371	d__Bacteria; p__Proteobacteria; c__Alphaproteobacteria; o__Rickettsiales; f__Mitochondria; g__Mitochondria	0.999237
5c9141b208584b35be63828107aa0222	d__Bacteria; p__Proteobacteria; c__Alphaproteobacteria; o__Rickettsiales; f__Mitochondria; g__Mitochondria	0.999499
ab843a8eb396d37306029a82b7285487	d__Bacteria; p__Proteobacteria; c__Alphaproteobacteria; o__Rickettsiales; f__Mitochondria; g__Mitochondria	0.993417
dbdb84412f399cb587d0c557eee049d8	d__Bacteria; p__Proteobacteria; c__Alphaproteobacteria; o__Rickettsiales; f__Mitochondria; g__Mitochondria	1
987c4da16a7854e74d95ddc091436c1e	d__Bacteria; p__Proteobacteria; c__Alphaproteobacteria; o__Rickettsiales; f__Mitochondria; g__Mitochondria	0.99899
16d194c7372c4134cb18302b2531845a	d__Bacteria; p__Proteobacteria; c__Alphaproteobacteria; o__Rickettsiales; f__Mitochondria; g__Mitochondria	0.997546
98defd022bea9ed404faa0cca229fcd9	d__Bacteria; p__Proteobacteria; c__Alphaproteobacteria; o__Rickettsiales; f__Mitochondria; g__Mitochondria	0.999966
1f158a62b8cea0457a8efb37dd8f315c	d__Bacteria; p__Proteobacteria; c__Alphaproteobacteria; o__Rickettsiales; f__Mitochondria; g__Mitochondria	1
d78e9416834fb895badac7b2bb927926	d__Bacteria; p__Proteobacteria; c__Alphaproteobacteria; o__Rickettsiales; f__Mitochondria; g__Mitochondria	0.999993
09d9ef9d1217aa70a287e03789c37844	d__Bacteria; p__Proteobacteria; c__Alphaproteobacteria; o__Rickettsiales; f__Mitochondria; g__Mitochondria	0.999739
f314cc2edb84af244ec8ec9a24815670	d__Bacteria; p__Proteobacteria; c__Alphaproteobacteria; o__Rickettsiales; f__Mitochondria; g__Mitochondria	0.999995
aee6737847507b697ac22eaa5d08f729	d__Bacteria; p__Proteobacteria; c__Alphaproteobacteria; o__Rickettsiales; f__Mitochondria; g__Mitochondria	1
58c160f32301a98727cb484c368f0c59	d__Bacteria; p__Proteobacteria; c__Alphaproteobacteria; o__Rickettsiales; f__Mitochondria; g__Mitochondria	0.999645
2a48ab5cc3a206498f79a2c466e11f01	d__Bacteria; p__Proteobacteria; c__Alphaproteobacteria; o__Rickettsiales; f__Mitochondria; g__Mitochondria	0.998848
9613b4c9481fbf0ceb7b146587537347	d__Bacteria; p__Proteobacteria; c__Alphaproteobacteria; o__Rickettsiales; f__Mitochondria; g__Mitochondria	0.999999
dac69f09eabd07c096b4f4cd7844ce4a	d__Bacteria; p__Proteobacteria; c__Alphaproteobacteria; o__Rickettsiales; f__Mitochondria; g__Mitochondria	0.999999
9ebee73d43d9f5001803550ef2680643	d__Bacteria; p__Proteobacteria; c__Alphaproteobacteria; o__Rickettsiales; f__Mitochondria; g__Mitochondria	0.994556
58d5fdcc79d4c86daa150e0f0056fb38	d__Bacteria; p__Proteobacteria; c__Alphaproteobacteria; o__Rickettsiales; f__Mitochondria; g__Mitochondria	1
5245a0335dc3b14c6b2116c962be5753	d__Bacteria; p__Proteobacteria; c__Alphaproteobacteria; o__Rickettsiales; f__Mitochondria; g__Mitochondria	0.923956
610d1402c375c2501cd1a056c3c3a515	d__Bacteria; p__Proteobacteria; c__Alphaproteobacteria; o__Rickettsiales; f__Mitochondria; g__Mitochondria	0.999564
6bd3e4996f4955eec152793567eb454f	d__Bacteria; p__Proteobacteria; c__Alphaproteobacteria; o__Rickettsiales; f__Mitochondria; g__Mitochondria	0.999999
60735703c155942aaf1c36b52bcc2fe9	d__Bacteria; p__Proteobacteria; c__Alphaproteobacteria; o__Rickettsiales; f__Mitochondria; g__Mitochondria	0.998841
7db7327e016f9fb68780be0ad6ae4e93	d__Bacteria; p__Proteobacteria; c__Alphaproteobacteria; o__Rickettsiales; f__Mitochondria; g__Mitochondria	0.999761
bdfe24d51a96d663caba042352c16b38	d__Bacteria; p__Proteobacteria; c__Alphaproteobacteria; o__Rickettsiales; f__Mitochondria; g__Mitochondria	1
cbd3f83a9e7d0fedd46d05df3186aff7	d__Bacteria; p__Proteobacteria; c__Alphaproteobacteria; o__Rickettsiales; f__Mitochondria; g__Mitochondria	0.999357
8004489f4e401c90fbc98e0a43c6a7ba	d__Bacteria; p__Proteobacteria; c__Alphaproteobacteria; o__Rickettsiales; f__Mitochondria; g__Mitochondria	0.73422
be608f06185110b4bc1e95b1d30ce8d1	d__Bacteria; p__Proteobacteria; c__Alphaproteobacteria; o__Rickettsiales; f__Mitochondria; g__Mitochondria	0.999994
24b68f51d9282d30d4b17fcf4a226abe	d__Bacteria; p__Proteobacteria; c__Alphaproteobacteria; o__Rickettsiales; f__Mitochondria; g__Mitochondria	0.999044
441d1399869a2f93d8fff21b431a4a04	d__Bacteria; p__Proteobacteria; c__Alphaproteobacteria; o__Rickettsiales; f__Mitochondria; g__Mitochondria	0.999389
412ae299a47d2097e58510f127a876c1	d__Bacteria; p__Proteobacteria; c__Alphaproteobacteria; o__Rickettsiales; f__Mitochondria; g__Mitochondria	0.999951
3589cae6bc029713686f4db83bc9ad87	d__Bacteria; p__Proteobacteria; c__Alphaproteobacteria; o__Rickettsiales; f__Mitochondria; g__Mitochondria	0.979409
5960fcde37388f0014d8290671e6e708	d__Bacteria; p__Proteobacteria; c__Alphaproteobacteria; o__Rickettsiales; f__Mitochondria; g__Mitochondria	1
cfbff07fbe85227f552f983835ec3502	d__Bacteria; p__Proteobacteria; c__Alphaproteobacteria; o__Rickettsiales; f__Mitochondria; g__Mitochondria	0.997567
44f875642194b9ff6e4113124823e38d	d__Bacteria; p__Proteobacteria; c__Alphaproteobacteria; o__Rickettsiales; f__Mitochondria; g__Mitochondria	0.999999
a7e3fd05a1715c41335cb186d99e6ff0	d__Bacteria; p__Proteobacteria; c__Alphaproteobacteria; o__Rickettsiales; f__Mitochondria; g__Mitochondria	0.999958
9634cd69b9ef57b335d28fb897d476f7	d__Bacteria; p__Proteobacteria; c__Alphaproteobacteria; o__Rickettsiales; f__Mitochondria; g__Mitochondria	1
15566f1502f4c245b521608826385424	d__Bacteria; p__Proteobacteria; c__Alphaproteobacteria; o__Rickettsiales; f__Mitochondria; g__Mitochondria	0.999949
0bb43b3c24cbaaf4d0d703b027f07043	d__Bacteria; p__Proteobacteria; c__Alphaproteobacteria; o__Rickettsiales; f__Mitochondria; g__Mitochondria	0.999123
ab60b8fcb8d4bdefe0ddd151120b50b3	d__Bacteria; p__Proteobacteria; c__Alphaproteobacteria; o__Rickettsiales; f__Mitochondria; g__Mitochondria	0.860896
cbe53b5d70887fbee90fc4a83cf60bfe	d__Bacteria; p__Proteobacteria; c__Alphaproteobacteria; o__Rickettsiales; f__Mitochondria; g__Mitochondria	0.996772
2a7535a86c4cce208704ae04eef408d6	d__Bacteria; p__Proteobacteria; c__Alphaproteobacteria; o__Rickettsiales; f__Mitochondria; g__Mitochondria	0.999995
c3500faa00c636dfc95d114b09bf836f	d__Bacteria; p__Proteobacteria; c__Alphaproteobacteria; o__Rickettsiales; f__Mitochondria; g__Mitochondria	0.999979
5736d787d2bf5c2f3aba260c4b6538f2	d__Bacteria; p__Proteobacteria; c__Alphaproteobacteria; o__Rickettsiales; f__Mitochondria; g__Mitochondria	0.99963
2105b33203d53984a6ae8a96274e6987	d__Bacteria; p__Proteobacteria; c__Alphaproteobacteria; o__Rickettsiales; f__Mitochondria; g__Mitochondria	0.999507
92abf77415e5bfa1c225024e9d21d210	d__Bacteria; p__Proteobacteria; c__Alphaproteobacteria; o__Rickettsiales; f__Mitochondria; g__Mitochondria	1
eb37539abad15bb8837ebac7b2a1a40c	d__Bacteria; p__Proteobacteria; c__Alphaproteobacteria; o__Rickettsiales; f__Mitochondria; g__Mitochondria	0.997184
1bf71f244b2d68737c6c10b33ebf5a31	d__Bacteria; p__Proteobacteria; c__Alphaproteobacteria; o__Rickettsiales; f__Mitochondria; g__Mitochondria	0.999967
64fed1b85ae10be8af6bb569b83640fa	d__Bacteria; p__Proteobacteria; c__Alphaproteobacteria; o__Rickettsiales; f__Mitochondria; g__Mitochondria	0.980037
aa6cdda3be2c3d81a0b3c1e50308b1f7	d__Bacteria; p__Proteobacteria; c__Alphaproteobacteria; o__Rickettsiales; f__Mitochondria; g__Mitochondria	0.999999
1f776de8f14ab3f869f83cce37895a1d	d__Bacteria; p__Proteobacteria; c__Alphaproteobacteria; o__Rickettsiales; f__Mitochondria; g__Mitochondria	1
dbef3798275c81d4ebe8a2f22d18310a	d__Bacteria; p__Proteobacteria; c__Alphaproteobacteria; o__Rickettsiales; f__Mitochondria; g__Mitochondria	0.999672
51761bac3cc6f799b5942dca3687c4a9	d__Bacteria; p__Proteobacteria; c__Alphaproteobacteria; o__Rickettsiales; f__Mitochondria; g__Mitochondria	0.999622
16f26928858a641936b9b09e8df1883b	d__Bacteria; p__Proteobacteria; c__Alphaproteobacteria; o__Rickettsiales; f__Mitochondria; g__Mitochondria	0.999924
d391f25979c8803380e613b23c042136	d__Bacteria; p__Proteobacteria; c__Alphaproteobacteria; o__Rickettsiales; f__Mitochondria; g__Mitochondria	1
14f1958a707e631952b2312e6df54d27	d__Bacteria; p__Proteobacteria; c__Alphaproteobacteria; o__Rickettsiales; f__Mitochondria; g__Mitochondria	0.994331
ce11d052475075c93c338831e24ff1fc	d__Bacteria; p__Proteobacteria; c__Alphaproteobacteria; o__Rickettsiales; f__Mitochondria; g__Mitochondria	0.976799
77176343326759d58c38455f40b600b1	d__Bacteria; p__Proteobacteria; c__Alphaproteobacteria; o__Rickettsiales; f__Mitochondria; g__Mitochondria	0.778103
97a3009e1a835c3ac3bfda8cd26ef1c7	d__Bacteria; p__Proteobacteria; c__Alphaproteobacteria; o__Rickettsiales; f__Mitochondria; g__Mitochondria	0.799073
e0f20382f24e1b97e02d266d4bfafc7c	d__Bacteria; p__Proteobacteria; c__Alphaproteobacteria; o__Rickettsiales; f__Mitochondria; g__Mitochondria	0.984168
f4fbe817a204bdca7c87ec7969ac2582	d__Bacteria; p__Proteobacteria; c__Alphaproteobacteria; o__Rickettsiales; f__Mitochondria; g__Mitochondria	0.999602
f840eaaf0dbc06bbb2de112bf09fbc43	d__Bacteria; p__Proteobacteria; c__Alphaproteobacteria; o__Rickettsiales; f__Mitochondria; g__Mitochondria	0.999685
8e4164da1cbe244a1d84a22f685bb483	d__Bacteria; p__Proteobacteria; c__Alphaproteobacteria; o__Rickettsiales; f__Mitochondria; g__Mitochondria	0.996969
71a18efd248e4d72584fd047d289e24c	d__Bacteria; p__Proteobacteria; c__Alphaproteobacteria; o__Rickettsiales; f__Mitochondria; g__Mitochondria	0.999975
6ba121fa7182975e20da14bc5a413b89	d__Bacteria; p__Proteobacteria; c__Alphaproteobacteria; o__Rickettsiales; f__Mitochondria; g__Mitochondria	0.999718
e3a657b5fb5365e5256aefe772f875a9	d__Bacteria; p__Proteobacteria; c__Alphaproteobacteria; o__Rickettsiales; f__Mitochondria; g__Mitochondria	0.973851
86b4f79dc4b7607131a359f0e71f4e88	d__Bacteria; p__Proteobacteria; c__Alphaproteobacteria; o__Rickettsiales; f__Mitochondria; g__Mitochondria	0.825384
114590fd813b569201ac9b2c9229a8e4	d__Bacteria; p__Proteobacteria; c__Alphaproteobacteria; o__Rickettsiales; f__Mitochondria; g__Mitochondria	1
820922a3d0091f406df949a30b01abd8	d__Bacteria; p__Proteobacteria; c__Alphaproteobacteria; o__Rickettsiales; f__Mitochondria; g__Mitochondria	1
de6d1fc76df7af93dde688c4c8ff0c7e	d__Bacteria; p__Proteobacteria; c__Alphaproteobacteria; o__Rickettsiales; f__Mitochondria; g__Mitochondria	0.999977
ba7b3a8a8e0bf24bb53d987964d1b330	d__Bacteria; p__Proteobacteria; c__Alphaproteobacteria; o__Rickettsiales; f__Mitochondria; g__Mitochondria	0.9668
9511b31f10fd9d2d2a1c788597aa9dc3	d__Bacteria; p__Proteobacteria; c__Alphaproteobacteria; o__Rickettsiales; f__Mitochondria; g__Mitochondria	0.991906
866364e50cf4f5e5e41172461cd2ccef	d__Bacteria; p__Proteobacteria; c__Alphaproteobacteria; o__Rickettsiales; f__Mitochondria; g__Mitochondria	0.999895
d5b30b989e80ea517aab1a7b2c714bc8	d__Bacteria; p__Proteobacteria; c__Alphaproteobacteria; o__Rickettsiales; f__Mitochondria; g__Mitochondria	0.951779
7e27b9c1573f8e707b54fc399d50ec6d	d__Bacteria; p__Proteobacteria; c__Alphaproteobacteria; o__Rickettsiales; f__Mitochondria; g__Mitochondria	0.957082
3009e052ad840abe7b658352d13b1e32	d__Bacteria; p__Proteobacteria; c__Alphaproteobacteria; o__Rickettsiales; f__Mitochondria; g__Mitochondria	0.997673
ad5b7ebe864013ed854ec9dbe621baa6	d__Bacteria; p__Proteobacteria; c__Alphaproteobacteria; o__Rickettsiales; f__Mitochondria; g__Mitochondria	0.922994
188b14230f84c52154c5ba5814a8123a	d__Bacteria; p__Proteobacteria; c__Alphaproteobacteria; o__Rickettsiales; f__Mitochondria; g__Mitochondria	0.999982
83e79ef3357228838ec80be420f6f49c	d__Bacteria; p__Proteobacteria; c__Alphaproteobacteria; o__Rickettsiales; f__Mitochondria; g__Mitochondria	0.845944
be84f90241b0dda6deec352e7e8b3cd6	d__Bacteria; p__Proteobacteria; c__Alphaproteobacteria; o__Rickettsiales; f__Mitochondria; g__Mitochondria	1
81c2bd5e5f6be5966edba0a98636a9ac	d__Bacteria; p__Proteobacteria; c__Alphaproteobacteria; o__Rickettsiales; f__Mitochondria; g__Mitochondria	0.949568
37734009c57f8af18ddad929c6ba3634	d__Bacteria; p__Proteobacteria; c__Alphaproteobacteria; o__Rickettsiales; f__Mitochondria; g__Mitochondria	0.973386
f1ffa65c24717df3f46757d7c1e30c72	d__Bacteria; p__Proteobacteria; c__Alphaproteobacteria; o__Rickettsiales; f__Mitochondria; g__Mitochondria	1
d2a9a67b8d5bde9b5b9615411697e55e	d__Bacteria; p__Proteobacteria; c__Alphaproteobacteria; o__Rickettsiales; f__Mitochondria; g__Mitochondria	0.850746
9fcb4734779250c765363b886d3ccd20	d__Bacteria; p__Proteobacteria; c__Alphaproteobacteria; o__Rickettsiales; f__Mitochondria; g__Mitochondria	0.973122
0b614c83e502a77e92ad0a0b1e343330	d__Bacteria; p__Proteobacteria; c__Alphaproteobacteria; o__Rickettsiales; f__Mitochondria; g__Mitochondria	0.999999
7c829dc50d9d4ceb9635eb1d1f1def3a	d__Bacteria; p__Proteobacteria; c__Alphaproteobacteria; o__Rickettsiales; f__Mitochondria; g__Mitochondria	0.999999
5a9879c64e37c4dbab19fe1baa6ad690	d__Bacteria; p__Proteobacteria; c__Alphaproteobacteria; o__Rickettsiales; f__Mitochondria; g__Mitochondria	0.850005
23c2853c5ce1efe6a19a2baab1b8a5a7	d__Bacteria; p__Proteobacteria; c__Alphaproteobacteria; o__Rickettsiales; f__Mitochondria; g__Mitochondria	0.999612
c3f403368f9df5c265d4875f7b44dbd0	d__Bacteria; p__Proteobacteria; c__Alphaproteobacteria; o__Rickettsiales; f__Mitochondria; g__Mitochondria	0.999953
bf3eeeb5b37cf5c0e9b38e9bed5eae03	d__Bacteria; p__Proteobacteria; c__Alphaproteobacteria; o__Rickettsiales; f__Mitochondria; g__Mitochondria	0.928669
c4dbc1c64cde42357bdf8489b206b9e2	d__Bacteria; p__Proteobacteria; c__Alphaproteobacteria; o__Rickettsiales; f__Mitochondria; g__Mitochondria	0.999702
88e3f653923709d40bc44983bec15583	d__Bacteria; p__Proteobacteria; c__Alphaproteobacteria; o__Rickettsiales; f__Mitochondria; g__Mitochondria	0.999995
9b276f0b17e90e994515bff235efb6bd	d__Bacteria; p__Proteobacteria; c__Alphaproteobacteria; o__Rickettsiales; f__Mitochondria; g__Mitochondria	0.996128
4d13c77ff1db3f6002db71719700c409	d__Bacteria; p__Proteobacteria; c__Alphaproteobacteria; o__Rickettsiales; f__Mitochondria; g__Mitochondria	1
f805620f9765d99bf221b6422049f318	d__Bacteria; p__Proteobacteria; c__Alphaproteobacteria; o__Rickettsiales; f__Mitochondria; g__Mitochondria	0.999999
16e88e08c1919ce28ecfd504941cfcc3	d__Bacteria; p__Proteobacteria; c__Alphaproteobacteria; o__Rickettsiales; f__Mitochondria; g__Mitochondria	0.999998
8ea63c234e40635f877735b74724cdd1	d__Bacteria; p__Proteobacteria; c__Alphaproteobacteria; o__Rickettsiales; f__Mitochondria; g__Mitochondria	0.966195
8bec665c6b31c13f83d2eaa30e0fbcdd	d__Bacteria; p__Proteobacteria; c__Alphaproteobacteria; o__Rickettsiales; f__Mitochondria; g__Mitochondria	0.999387
ca07e7a6f52a77126ddc80afd3be3c63	d__Bacteria; p__Proteobacteria; c__Alphaproteobacteria; o__Rickettsiales; f__Mitochondria; g__Mitochondria	1
4ad32bd289738d2c523273f2125ee2d4	d__Bacteria; p__Proteobacteria; c__Alphaproteobacteria; o__Rickettsiales; f__Mitochondria; g__Mitochondria	0.898931
2a697e0df6c4878b9421eaddcb303fdb	d__Bacteria; p__Proteobacteria; c__Alphaproteobacteria; o__Rickettsiales; f__Mitochondria; g__Mitochondria	1
7223ecac43cbf8bb5452463ef7e6df46	d__Bacteria; p__Proteobacteria; c__Alphaproteobacteria; o__Rickettsiales; f__Mitochondria; g__Mitochondria	0.918707
7999a5b1a8982e9051302b49f4121b26	d__Bacteria; p__Proteobacteria; c__Alphaproteobacteria; o__Rickettsiales; f__Mitochondria; g__Mitochondria	0.997833
d50c3410cbc50622ff5178cf54de4808	d__Bacteria; p__Proteobacteria; c__Alphaproteobacteria; o__Rickettsiales; f__Mitochondria; g__Mitochondria	0.979777
e48bf66febf59068051b70951792a2de	d__Bacteria; p__Proteobacteria; c__Alphaproteobacteria; o__Rickettsiales; f__Mitochondria; g__Mitochondria	0.95756
985aa7480cc78c8981d50cc2f8e85ae3	d__Bacteria; p__Proteobacteria; c__Alphaproteobacteria; o__Rickettsiales; f__Mitochondria; g__Mitochondria	0.999997
750570aac27cde593e3df0f750bca860	d__Bacteria; p__Proteobacteria; c__Alphaproteobacteria; o__Rickettsiales; f__Mitochondria; g__Mitochondria	1
af8f8e803c9341c1b7a8c9b86ad65486	d__Bacteria; p__Proteobacteria; c__Alphaproteobacteria; o__Rickettsiales; f__Mitochondria; g__Mitochondria	0.893065
291c834203f27da9d99404efa76486b1	d__Bacteria; p__Proteobacteria; c__Alphaproteobacteria; o__Rickettsiales; f__Mitochondria; g__Mitochondria	0.996168
cbc416bcf8f0d17ab9f4fa78abe6ed8a	d__Bacteria; p__Proteobacteria; c__Alphaproteobacteria; o__Rickettsiales; f__Mitochondria; g__Mitochondria	0.842887
1d702fcaf78c0fb87116f1f60f5537e1	d__Bacteria; p__Proteobacteria; c__Alphaproteobacteria; o__Rickettsiales; f__Mitochondria; g__Mitochondria	0.999541
f705b44f6d99aaf05c9c3fa1292ab869	d__Bacteria; p__Proteobacteria; c__Alphaproteobacteria; o__Rickettsiales; f__Mitochondria; g__Mitochondria	0.97059
476e853cf16b5ce0a81b84139cb4f785	d__Bacteria; p__Proteobacteria; c__Alphaproteobacteria; o__Rickettsiales; f__Mitochondria; g__Mitochondria	0.999995
aa2ccd15d9f8ae27d75e385e0e8c6f52	d__Bacteria; p__Proteobacteria; c__Alphaproteobacteria; o__Rickettsiales; f__Mitochondria; g__Mitochondria	0.999177
f4e721f615c8c03e1c979763c10f9f3b	d__Bacteria; p__Proteobacteria; c__Alphaproteobacteria; o__Rickettsiales; f__Mitochondria; g__Mitochondria	0.999999
8349ca346571b199a1515e8b2b575bee	d__Bacteria; p__Proteobacteria; c__Alphaproteobacteria; o__Rickettsiales; f__Mitochondria; g__Mitochondria	0.979974
d7cafa4ca8fc01ea7c9f7b5c89f651d1	d__Bacteria; p__Proteobacteria; c__Alphaproteobacteria; o__Rickettsiales; f__Mitochondria; g__Mitochondria	0.999535
3d41fa2d1bc2ff8b045f5b37ebc42d0a	d__Bacteria; p__Proteobacteria; c__Alphaproteobacteria; o__Rickettsiales; f__Mitochondria; g__Mitochondria	0.999534
66f5bd7f457554bf071228d146329716	d__Bacteria; p__Proteobacteria; c__Alphaproteobacteria; o__Rickettsiales; f__Mitochondria; g__Mitochondria	0.99995
dd1412993dc9694700516c68f2045156	d__Bacteria; p__Proteobacteria; c__Alphaproteobacteria; o__Rickettsiales; f__Mitochondria; g__Mitochondria	0.998979
4ca60503598763555cd92749c4f0ba7d	d__Bacteria; p__Proteobacteria; c__Alphaproteobacteria; o__Rickettsiales; f__Mitochondria; g__Mitochondria	0.999188
83732927a7585a1be032bbce982d278c	d__Bacteria; p__Proteobacteria; c__Alphaproteobacteria; o__Rickettsiales; f__Mitochondria; g__Mitochondria	0.987988
29db748d067d1671c24641a458bc0835	d__Bacteria; p__Proteobacteria; c__Alphaproteobacteria; o__Rickettsiales; f__Mitochondria; g__Mitochondria	0.999214
0b67c1e6abcab4f7dc7901500ed77a55	d__Bacteria; p__Proteobacteria; c__Alphaproteobacteria; o__Rickettsiales; f__Mitochondria; g__Mitochondria	0.998963
a8e2bbbf9fbf99fbe8bbe09bdfa72db5	d__Bacteria; p__Proteobacteria; c__Alphaproteobacteria; o__Rickettsiales; f__Mitochondria; g__Mitochondria	0.99945
b38d4b0d3d30ee2a856757404ba5f722	d__Bacteria; p__Proteobacteria; c__Alphaproteobacteria; o__Rickettsiales; f__Mitochondria; g__Mitochondria	0.999814
e603aa78cafe3c88a32586d39adeefae	d__Bacteria; p__Proteobacteria; c__Alphaproteobacteria; o__Rickettsiales; f__Mitochondria; g__Mitochondria	0.999993
8280a2bff30783749c21d2253bc69f81	d__Bacteria; p__Proteobacteria; c__Alphaproteobacteria; o__Rickettsiales; f__Mitochondria; g__Mitochondria	0.999996
1b863198edc839912e280e0e1e11f06c	d__Bacteria; p__Proteobacteria; c__Alphaproteobacteria; o__Rickettsiales; f__Mitochondria; g__Mitochondria	0.999297
d5b906f37b4a53f9ea6fb11788562b9b	d__Bacteria; p__Proteobacteria; c__Alphaproteobacteria; o__Rickettsiales; f__Mitochondria; g__Mitochondria	0.999988
86af14c637110ce88b2bea37b05b0893	d__Bacteria; p__Proteobacteria; c__Alphaproteobacteria; o__Rickettsiales; f__Mitochondria; g__Mitochondria	0.999987
5bcf3cb03e9ae6cf2138ce540e21f7e1	d__Bacteria; p__Proteobacteria; c__Alphaproteobacteria; o__Rickettsiales; f__Mitochondria; g__Mitochondria	0.997954
c6453794c7169c9c4740a54316c1bf68	d__Bacteria; p__Proteobacteria; c__Alphaproteobacteria; o__Rickettsiales; f__Mitochondria; g__Mitochondria	1
b701832b1df593b6b8dd5de715456d1a	d__Bacteria; p__Proteobacteria; c__Alphaproteobacteria; o__Rickettsiales; f__Mitochondria; g__Mitochondria	1
c001b239f92b02b7165aa006e6bdb39a	d__Bacteria; p__Proteobacteria; c__Alphaproteobacteria; o__Rickettsiales; f__Mitochondria; g__Mitochondria	0.999974
dc32b4842e86b3c89065fa9c60974900	d__Bacteria; p__Proteobacteria; c__Alphaproteobacteria; o__Rickettsiales; f__Mitochondria; g__Mitochondria	0.99779
ce52a10321dcc3eb6db1c3a7d7805eb5	d__Bacteria; p__Proteobacteria; c__Alphaproteobacteria; o__Rickettsiales; f__Mitochondria; g__Mitochondria	1
d84b45cdb3f0d81534750b0a7f3ce546	d__Bacteria; p__Proteobacteria; c__Alphaproteobacteria; o__Rickettsiales; f__Mitochondria; g__Mitochondria	0.999527
00d6c7d5a4117b4e2ee85b07aeec9e0e	d__Bacteria; p__Proteobacteria; c__Alphaproteobacteria; o__Rickettsiales; f__Mitochondria; g__Mitochondria	0.919844
0410b1a065e19a0c6a881722913c7c16	d__Bacteria; p__Proteobacteria; c__Alphaproteobacteria; o__Rickettsiales; f__Mitochondria; g__Mitochondria	0.951299
a44eca86c55c02923b56f5f64e2933a7	d__Bacteria; p__Proteobacteria; c__Alphaproteobacteria; o__Rickettsiales; f__Mitochondria; g__Mitochondria	1
655cb706956b4e6744b7ebb6550a1cfd	d__Bacteria; p__Proteobacteria; c__Alphaproteobacteria; o__Rickettsiales; f__Mitochondria; g__Mitochondria	0.999605
d3bc9b517b3f9f04d9294bc9de7e9997	d__Bacteria; p__Proteobacteria; c__Alphaproteobacteria; o__Rickettsiales; f__Mitochondria; g__Mitochondria	0.997215
870b10ca2c4315e3c7d4714adbb905ab	d__Bacteria; p__Proteobacteria; c__Alphaproteobacteria; o__Rickettsiales; f__Mitochondria; g__Mitochondria	0.958704
81e9059f0dc19cb54dd8f77034491aec	d__Bacteria; p__Proteobacteria; c__Alphaproteobacteria; o__Rickettsiales; f__Mitochondria; g__Mitochondria	0.999293
bf27c0892a33d65f5caf8eff6bfaac77	d__Bacteria; p__Proteobacteria; c__Alphaproteobacteria; o__Rickettsiales; f__Mitochondria; g__Mitochondria	0.999948
b9cc719a82dbaa0ced971e523852ea14	d__Bacteria; p__Proteobacteria; c__Alphaproteobacteria; o__Rickettsiales; f__Mitochondria; g__Mitochondria	0.997628
dcdd03e7c703d96bc8145a8d88f5c82a	d__Bacteria; p__Proteobacteria; c__Alphaproteobacteria; o__Rickettsiales; f__Mitochondria; g__Mitochondria	0.993364
63d9212d274002f776155997300350fe	d__Bacteria; p__Proteobacteria; c__Alphaproteobacteria; o__Rickettsiales; f__Mitochondria; g__Mitochondria	1
9c525933689dda3cdca4e98aa43fe86e	d__Bacteria; p__Proteobacteria; c__Alphaproteobacteria; o__Rickettsiales; f__Mitochondria; g__Mitochondria	0.998336
58b1c4f17faaee56dffbffafcd4d4aac	d__Bacteria; p__Proteobacteria; c__Alphaproteobacteria; o__Rickettsiales; f__Mitochondria; g__Mitochondria	0.999637
ab1a0f8f3f08692a5c3ef5b4847ab61d	d__Bacteria; p__Proteobacteria; c__Alphaproteobacteria; o__Rickettsiales; f__Mitochondria; g__Mitochondria	0.99992
0a79fc92b366ec81b3acaebdc17a4b9a	d__Bacteria; p__Proteobacteria; c__Alphaproteobacteria; o__Rickettsiales; f__Mitochondria; g__Mitochondria	0.998057
1c63e1f6a7e29e756e066bef02777170	d__Bacteria; p__Proteobacteria; c__Alphaproteobacteria; o__Rickettsiales; f__Mitochondria; g__Mitochondria	0.945805
093e0a27afdcada36d402df2cf245328	d__Bacteria; p__Proteobacteria; c__Alphaproteobacteria; o__Rickettsiales; f__Mitochondria; g__Mitochondria	0.999651
4df3a5a693bbd994134609c3e25b873a	d__Bacteria; p__Proteobacteria; c__Alphaproteobacteria; o__Rickettsiales; f__Mitochondria; g__Mitochondria	0.999951
c8dcc2559dca691aca2a723de7f9ba69	d__Bacteria; p__Proteobacteria; c__Alphaproteobacteria; o__Rickettsiales; f__Mitochondria; g__Mitochondria	0.96791
64791d56c7d01967939eacfcf52c05bf	d__Bacteria; p__Proteobacteria; c__Alphaproteobacteria; o__Rickettsiales; f__Mitochondria; g__Mitochondria	0.999221
de87c55f0021d1e51047dc2d3cf1f2cd	d__Bacteria; p__Proteobacteria; c__Alphaproteobacteria; o__Rickettsiales; f__Mitochondria; g__Mitochondria	0.999555
ef51839aebf9d8744383507ad5680610	d__Bacteria; p__Proteobacteria; c__Alphaproteobacteria; o__Rickettsiales; f__Mitochondria; g__Mitochondria	1
a051bbf05f43ba30600b3254435f75bd	d__Bacteria; p__Proteobacteria; c__Alphaproteobacteria; o__Rickettsiales; f__Mitochondria; g__Mitochondria	0.999983
43be8c16d08d5377eb1cf7a1ea13bb59	d__Bacteria; p__Proteobacteria; c__Alphaproteobacteria; o__Rickettsiales; f__Mitochondria; g__Mitochondria	0.991067
84ce3304072205a442f08482bed269ad	d__Bacteria; p__Proteobacteria; c__Alphaproteobacteria; o__Rickettsiales; f__Mitochondria; g__Mitochondria	0.999742
59545aeaa9d8baf64db121b6e27c49f2	d__Bacteria; p__Proteobacteria; c__Alphaproteobacteria; o__Rickettsiales; f__Mitochondria; g__Mitochondria	0.999948
4807f30b013c23fc9370a6d77e7c004a	d__Bacteria; p__Proteobacteria; c__Alphaproteobacteria; o__Rickettsiales; f__Mitochondria; g__Mitochondria	1
af38eaace2ea036b9497f57d4b8b853e	d__Bacteria; p__Proteobacteria; c__Alphaproteobacteria; o__Rickettsiales; f__Mitochondria; g__Mitochondria	1
7b911b0e2ecfb996509f078d53d0c98b	d__Bacteria; p__Proteobacteria; c__Alphaproteobacteria; o__Rickettsiales; f__Mitochondria; g__Mitochondria	1
c14010d722475e83bb0d9d35fde88983	d__Bacteria; p__Proteobacteria; c__Alphaproteobacteria; o__Rickettsiales; f__Mitochondria; g__Mitochondria	1
38ae4000faba69cc7a58f90b80e23f6a	d__Bacteria; p__Proteobacteria; c__Alphaproteobacteria; o__Rickettsiales; f__Mitochondria; g__Mitochondria	0.999998
9042f69d8ca84956c8a79f8fd24e774c	d__Bacteria; p__Proteobacteria; c__Alphaproteobacteria; o__Rickettsiales; f__Mitochondria; g__Mitochondria	0.99869
7401ad45a2a7a35d4aa9d4e1370317cf	d__Bacteria; p__Proteobacteria; c__Alphaproteobacteria; o__Rickettsiales; f__Mitochondria; g__Mitochondria	0.999965
87bf10a8df1555e8296f7e015a3f52df	d__Bacteria; p__Proteobacteria; c__Alphaproteobacteria; o__Rickettsiales; f__Mitochondria; g__Mitochondria	1
75e54b1ee535ed6a9ab2c6c191767b61	d__Bacteria; p__Proteobacteria; c__Alphaproteobacteria; o__Rickettsiales; f__Mitochondria; g__Mitochondria	1
7b1e854e3877989dc70e983560453aae	d__Bacteria; p__Proteobacteria; c__Alphaproteobacteria; o__Rickettsiales; f__Mitochondria; g__Mitochondria	0.946941
d5cb8892722c5774c443ddaeee7258e8	d__Bacteria; p__Proteobacteria; c__Alphaproteobacteria; o__Rickettsiales; f__Mitochondria; g__Mitochondria	0.999502
6986ebf1e3ad3e5daec56f0117336153	d__Bacteria; p__Proteobacteria; c__Alphaproteobacteria; o__Rickettsiales; f__Mitochondria; g__Mitochondria	0.999607
46775e148a14f549f66b762efc7a1838	d__Bacteria; p__Proteobacteria; c__Alphaproteobacteria; o__Rickettsiales; f__Mitochondria; g__Mitochondria	0.960306
79d71a0c3cabc3566bdf8f0bfbfb2f0b	d__Bacteria; p__Proteobacteria; c__Alphaproteobacteria; o__Rickettsiales; f__Mitochondria; g__Mitochondria	0.9995
6026f8d268993f431323b85941174655	d__Bacteria; p__Proteobacteria; c__Alphaproteobacteria; o__Rickettsiales; f__Mitochondria; g__Mitochondria	0.996266
e23d5d7ac8fd688af967aa61b06bed7f	d__Bacteria; p__Proteobacteria; c__Alphaproteobacteria; o__Rickettsiales; f__Mitochondria; g__Mitochondria	0.999401
f14bb2189eb5c3022361a02ed4827e7f	d__Bacteria; p__Proteobacteria; c__Alphaproteobacteria; o__Rickettsiales; f__Mitochondria; g__Mitochondria	1
7c87dd15eb8cc3d9dcdc38849c3a4039	d__Bacteria; p__Proteobacteria; c__Alphaproteobacteria; o__Rickettsiales; f__Mitochondria; g__Mitochondria	1
c45424fc3b52260d72a92aaabf85c115	d__Bacteria; p__Proteobacteria; c__Alphaproteobacteria; o__Rickettsiales; f__Mitochondria; g__Mitochondria	0.725405
d0b108b468e3bdbc7023bde92cef3d97	d__Bacteria; p__Proteobacteria; c__Alphaproteobacteria; o__Rickettsiales; f__Mitochondria; g__Mitochondria	0.999996
5f627d3a473a92fb4af72e2cf066af53	d__Bacteria; p__Proteobacteria; c__Alphaproteobacteria; o__Rickettsiales; f__Mitochondria; g__Mitochondria	0.999202
4abc559a28c6fcb7d6de21ee809c7055	d__Bacteria; p__Proteobacteria; c__Alphaproteobacteria; o__Rickettsiales; f__Mitochondria; g__Mitochondria	0.999347
79b5418b84dd6517e56ddea14c07233d	d__Bacteria; p__Proteobacteria; c__Alphaproteobacteria; o__Rickettsiales; f__Mitochondria; g__Mitochondria	0.940989
0cca82e3db20e104764bd4f589016cfa	d__Bacteria; p__Proteobacteria; c__Alphaproteobacteria; o__Rickettsiales; f__Mitochondria; g__Mitochondria	0.982024
7f2103636974e66c9b202293b2595bdb	d__Bacteria; p__Proteobacteria; c__Alphaproteobacteria; o__Rickettsiales; f__Mitochondria; g__Mitochondria	0.999998
0fda3c4256839d214e748823f8ae7133	d__Bacteria; p__Proteobacteria; c__Alphaproteobacteria; o__Rickettsiales; f__Mitochondria; g__Mitochondria	0.975323
f8094082ef8a9e431f5e855d171a6686	d__Bacteria; p__Proteobacteria; c__Alphaproteobacteria; o__Rickettsiales; f__Mitochondria; g__Mitochondria	0.999967
92f5c65c18ea16c8e3ce5315fdfb233c	d__Bacteria; p__Proteobacteria; c__Alphaproteobacteria; o__Rickettsiales; f__Mitochondria; g__Mitochondria	0.999996
994728e3025ecdb25cf0437deef99323	d__Bacteria; p__Proteobacteria; c__Alphaproteobacteria; o__Rickettsiales; f__Mitochondria; g__Mitochondria	0.965702
320646b00aa077b31219f515a1a9f475	d__Bacteria; p__Proteobacteria; c__Alphaproteobacteria; o__Rickettsiales; f__Mitochondria; g__Mitochondria	1
9bd296ab7d0653719cacd58770ab31c7	d__Bacteria; p__Proteobacteria; c__Alphaproteobacteria; o__Rickettsiales; f__Mitochondria; g__Mitochondria	0.999418
12d726957c444f455fa48a2a046f2ae6	d__Bacteria; p__Proteobacteria; c__Alphaproteobacteria; o__Rickettsiales; f__Mitochondria; g__Mitochondria	0.999937
38d8f414f7eab363b74f2c0b7f38fc6c	d__Bacteria; p__Proteobacteria; c__Alphaproteobacteria; o__Rickettsiales; f__Mitochondria; g__Mitochondria	0.999255
c9af44a2ea4a7a2535406374e6f79576	d__Bacteria; p__Proteobacteria; c__Alphaproteobacteria; o__Rickettsiales; f__Mitochondria; g__Mitochondria	0.999682
d76ec4750330ac2d82e0aefadc30d67c	d__Bacteria; p__Proteobacteria; c__Alphaproteobacteria; o__Rickettsiales; f__Mitochondria; g__Mitochondria	0.999542
288e0d9dc1f14e09a2adc3edc1846379	d__Bacteria; p__Proteobacteria; c__Alphaproteobacteria; o__Rickettsiales; f__Mitochondria; g__Mitochondria	1
6a253210664c16471548f0f4b7f23cf7	d__Bacteria; p__Proteobacteria; c__Alphaproteobacteria; o__Rickettsiales; f__Mitochondria; g__Mitochondria	0.999319
136c81a8df1d2f7fdd8cf59a1d0b0c61	d__Bacteria; p__Proteobacteria; c__Alphaproteobacteria; o__Rickettsiales; f__Mitochondria; g__Mitochondria	0.990589
9740aff13f8f913cd0f900bf816cd1a2	d__Bacteria; p__Proteobacteria; c__Alphaproteobacteria; o__Rickettsiales; f__Mitochondria; g__Mitochondria	0.905952
6165743c5d3ea8a6bd75f5685b2fc661	d__Bacteria; p__Proteobacteria; c__Alphaproteobacteria; o__Rickettsiales; f__Mitochondria; g__Mitochondria	0.999394
57eb97f1d0dda25117b76471b52fb8b4	d__Bacteria; p__Proteobacteria; c__Alphaproteobacteria; o__Rickettsiales; f__Mitochondria; g__Mitochondria	0.985092
4b7af9c80c465ec10f77dff4c1033c28	d__Bacteria; p__Proteobacteria; c__Alphaproteobacteria; o__Rickettsiales; f__Mitochondria; g__Mitochondria	0.98513
4ec89b62154cac8711f7aa8790649f2b	d__Bacteria; p__Proteobacteria; c__Alphaproteobacteria; o__Rickettsiales; f__Mitochondria; g__Mitochondria	0.983884
d1ad3ae154551f60945fcc4e6916fcf1	d__Bacteria; p__Proteobacteria; c__Alphaproteobacteria; o__Rickettsiales; f__Mitochondria; g__Mitochondria	0.842329
c0a95cf759953d3b586a26a0db9085e8	d__Bacteria; p__Proteobacteria; c__Alphaproteobacteria; o__Rickettsiales; f__Mitochondria; g__Mitochondria	0.999981
6c228184b9edcdc3ec1f38c1f7a08b81	d__Bacteria; p__Proteobacteria; c__Alphaproteobacteria; o__Rickettsiales; f__Mitochondria; g__Mitochondria	0.960378
25c078202a8845f69b96ae102438f932	d__Bacteria; p__Proteobacteria; c__Alphaproteobacteria; o__Rickettsiales; f__Mitochondria; g__Mitochondria	0.93333
14bad12906dd7b9e3681766631c53192	d__Bacteria; p__Proteobacteria; c__Alphaproteobacteria; o__Rickettsiales; f__Mitochondria; g__Mitochondria	0.999989
855809d4252738d979d51bd7e0655fa0	d__Bacteria; p__Proteobacteria; c__Alphaproteobacteria; o__Rickettsiales; f__Mitochondria; g__Mitochondria	0.999364
6145873d6a620fe2362efa9343ed3159	d__Bacteria; p__Proteobacteria; c__Alphaproteobacteria; o__Rickettsiales; f__Mitochondria; g__Mitochondria	0.999133
8923779409ca05e035e1bd485a944cd7	d__Bacteria; p__Proteobacteria; c__Alphaproteobacteria; o__Rickettsiales; f__Mitochondria; g__Mitochondria	0.97536
ae653185ae2150945e04b18860874b36	d__Bacteria; p__Proteobacteria; c__Alphaproteobacteria; o__Rickettsiales; f__Mitochondria; g__Mitochondria	0.997347
c18a3d9b51c3485104e483c542c042d8	d__Bacteria; p__Proteobacteria; c__Alphaproteobacteria; o__Rickettsiales; f__Mitochondria; g__Mitochondria	0.999487
3c5119470d161667d60881eaaa5e9f6f	d__Bacteria; p__Proteobacteria; c__Alphaproteobacteria; o__Rickettsiales; f__Mitochondria; g__Mitochondria	0.976258
b03d19c30d158ddc728502e1de9d8850	d__Bacteria; p__Proteobacteria; c__Alphaproteobacteria; o__Rickettsiales; f__Mitochondria; g__Mitochondria	0.999114
12c2b00a972784a64e494a84f95d6365	d__Bacteria; p__Proteobacteria; c__Alphaproteobacteria; o__Rickettsiales; f__Mitochondria; g__Mitochondria	0.999456
51f92215bba16e237535b580b709de52	d__Bacteria; p__Proteobacteria; c__Alphaproteobacteria; o__Rickettsiales; f__Mitochondria; g__Mitochondria	0.934576
05f54c7161a36b869c18c0a06bbc9f2f	d__Bacteria; p__Proteobacteria; c__Alphaproteobacteria; o__Rickettsiales; f__Mitochondria; g__Mitochondria	0.999718
8978c502d7d27a34e42d567dc20e8cbd	d__Bacteria; p__Proteobacteria; c__Alphaproteobacteria; o__Rickettsiales; f__Mitochondria; g__Mitochondria	1
a1f0ff41a6e8dd0e2f9274a86ab79bb7	d__Bacteria; p__Proteobacteria; c__Alphaproteobacteria; o__Rickettsiales; f__Mitochondria; g__Mitochondria	0.99997
0c0b8b5bdc53a30209074eb9560cf60a	d__Bacteria; p__Proteobacteria; c__Alphaproteobacteria; o__Rickettsiales; f__Mitochondria; g__Mitochondria	1
25cecd9446f4b22e2363af98c8bd1c2f	d__Bacteria; p__Proteobacteria; c__Alphaproteobacteria; o__Rickettsiales; f__Mitochondria; g__Mitochondria	0.99802
32c079f2f6ca7cf04c2aa199bcf0f170	d__Bacteria; p__Proteobacteria; c__Alphaproteobacteria; o__Rickettsiales; f__Mitochondria; g__Mitochondria	0.999995
8514786dbf069d64164e3089d15ca518	d__Bacteria; p__Proteobacteria; c__Alphaproteobacteria; o__Rickettsiales; f__Mitochondria; g__Mitochondria	0.997074
9c44a80c6c00847a2f685731696c2d8c	d__Bacteria; p__Proteobacteria; c__Alphaproteobacteria; o__Rickettsiales; f__Mitochondria; g__Mitochondria	0.998172
33293ba2669043dbb559f4a895c43d4d	d__Bacteria; p__Proteobacteria; c__Alphaproteobacteria; o__Rickettsiales; f__Mitochondria; g__Mitochondria	1
3deccba383c0f3d28fd6266ca6c6e64a	d__Bacteria; p__Proteobacteria; c__Alphaproteobacteria; o__Rickettsiales; f__Mitochondria; g__Mitochondria	0.999992
24121ca6d681adf7c7057a72b0777d06	d__Bacteria; p__Proteobacteria; c__Alphaproteobacteria; o__Rickettsiales; f__Mitochondria; g__Mitochondria	0.991
25eb6b6a43c0348348caa53557718b2a	d__Bacteria; p__Proteobacteria; c__Alphaproteobacteria; o__Rickettsiales; f__Mitochondria; g__Mitochondria	0.999251
bda75a3d5b65de46a5dc4777d9ddaa1b	d__Bacteria; p__Proteobacteria; c__Alphaproteobacteria; o__Rickettsiales; f__Mitochondria; g__Mitochondria	0.999929
c1e9df957c7ef1801c1c19e9e04e4ec5	d__Bacteria; p__Proteobacteria; c__Alphaproteobacteria; o__Rickettsiales; f__Mitochondria; g__Mitochondria	0.999992
d560970fa202e112c0784806dbe8a08e	d__Bacteria; p__Proteobacteria; c__Alphaproteobacteria; o__Rickettsiales; f__Mitochondria; g__Mitochondria	1
1c52f8311517ae86bdaa7b3c286d35be	d__Bacteria; p__Proteobacteria; c__Alphaproteobacteria; o__Rickettsiales; f__Mitochondria; g__Mitochondria	0.999142
b22f159e28c52e7545a1edd6ffaf4266	d__Bacteria; p__Proteobacteria; c__Alphaproteobacteria; o__Rickettsiales; f__Mitochondria; g__Mitochondria	0.999805
2126c7afd9b639c5ca3976fc169af81e	d__Bacteria; p__Proteobacteria; c__Alphaproteobacteria; o__Rickettsiales; f__Mitochondria; g__Mitochondria	0.999992
6d1c72fa3981577a7b251b841c720841	d__Bacteria; p__Proteobacteria; c__Alphaproteobacteria; o__Rickettsiales; f__Mitochondria; g__Mitochondria	0.985874
34f0abbb477d929e96608e7cf31edb97	d__Bacteria; p__Proteobacteria; c__Alphaproteobacteria; o__Rickettsiales; f__Mitochondria; g__Mitochondria	0.901592
dab344c5af9cf203db0e337744274eb8	d__Bacteria; p__Proteobacteria; c__Alphaproteobacteria; o__Rickettsiales; f__Mitochondria; g__Mitochondria	0.999568
3616d68874fa4371bd848ae26f088fa7	d__Bacteria; p__Proteobacteria; c__Alphaproteobacteria; o__Rickettsiales; f__Mitochondria; g__Mitochondria	0.99998
27c2a1629941eb4c31f51fbaf2f939de	d__Bacteria; p__Proteobacteria; c__Alphaproteobacteria; o__Rickettsiales; f__Mitochondria; g__Mitochondria	1
8af36315d19acdda1fbfed85d8038768	d__Bacteria; p__Proteobacteria; c__Alphaproteobacteria; o__Rickettsiales; f__Mitochondria; g__Mitochondria	0.997495
0509d15e46ec96d7b938c83716f9ad3e	d__Bacteria; p__Proteobacteria; c__Alphaproteobacteria; o__Rickettsiales; f__Mitochondria; g__Mitochondria	0.999952
eaed72f28a05ac9d6695bcbcb762def5	d__Bacteria; p__Proteobacteria; c__Alphaproteobacteria; o__Rickettsiales; f__Mitochondria; g__Mitochondria	0.999862
4215b9cf17872b4fc211f578121162cc	d__Bacteria; p__Proteobacteria; c__Alphaproteobacteria; o__Rickettsiales; f__Mitochondria; g__Mitochondria	0.99842
a3b9d5e638e664f0ed61e1f308f1f573	d__Bacteria; p__Proteobacteria; c__Alphaproteobacteria; o__Rickettsiales; f__Mitochondria; g__Mitochondria	1
fa54dcb3072562ab383731ef82316f8e	d__Bacteria; p__Proteobacteria; c__Alphaproteobacteria; o__Rickettsiales; f__Mitochondria; g__Mitochondria	0.938029
0b4ecdd2d7a06594c86376812ed694fc	d__Bacteria; p__Proteobacteria; c__Alphaproteobacteria; o__Rickettsiales; f__Mitochondria; g__Mitochondria	0.984125
28156f2e6ef9cdb9d5dd8b5924274e76	d__Bacteria; p__Proteobacteria; c__Alphaproteobacteria; o__Rickettsiales; f__Mitochondria; g__Mitochondria	0.999894
4d42f2ea87f7c6e8621010b340d4d0f7	d__Bacteria; p__Proteobacteria; c__Alphaproteobacteria; o__Rickettsiales; f__Mitochondria; g__Mitochondria	0.939903
fc2a3fcd0956fe19c6c987850589167c	d__Bacteria; p__Proteobacteria; c__Alphaproteobacteria; o__Rickettsiales; f__Mitochondria; g__Mitochondria	0.994821
7588b70f36b59edcdb6157a475d7112f	d__Bacteria; p__Proteobacteria; c__Alphaproteobacteria; o__Rickettsiales; f__Mitochondria; g__Mitochondria	0.999999
938ffd35e266071b23b85a5288aebf3b	d__Bacteria; p__Proteobacteria; c__Alphaproteobacteria; o__Rickettsiales; f__Mitochondria; g__Mitochondria	1
0babe1128fe24becffb2b1ca7af8be23	d__Bacteria; p__Proteobacteria; c__Alphaproteobacteria; o__Rickettsiales; f__Mitochondria; g__Mitochondria	0.979538
cfe5ff844e7ac9752d30d1ad7fae49ce	d__Bacteria; p__Proteobacteria; c__Alphaproteobacteria; o__Rickettsiales; f__Mitochondria; g__Mitochondria	0.999969
3c1e8d49f4ff5052f48b0bdec2f6d939	d__Bacteria; p__Proteobacteria; c__Alphaproteobacteria; o__Rickettsiales; f__Mitochondria; g__Mitochondria	0.999975
9a1764c5d47f0e657934a2afbf1086f3	d__Bacteria; p__Proteobacteria; c__Alphaproteobacteria; o__Rickettsiales; f__Mitochondria; g__Mitochondria	0.924584
2b9d212c3a08c26cce89a94d8d95953a	d__Bacteria; p__Proteobacteria; c__Alphaproteobacteria; o__Rickettsiales; f__Mitochondria; g__Mitochondria	1
aeeba62ef4ec32235ad7a59b46b2247b	d__Bacteria; p__Proteobacteria; c__Alphaproteobacteria; o__Rickettsiales; f__Mitochondria; g__Mitochondria	0.999693
42968c0ab9228fbf710688a5f7a0952a	d__Bacteria; p__Proteobacteria; c__Alphaproteobacteria; o__Rickettsiales; f__Mitochondria; g__Mitochondria	0.939602
27fd929da65b9c206b07fc91793a627f	d__Bacteria; p__Proteobacteria; c__Alphaproteobacteria; o__Rickettsiales; f__Mitochondria; g__Mitochondria	1
a7a3260b46c83e5d5e4c864f8f3d7fa1	d__Bacteria; p__Proteobacteria; c__Alphaproteobacteria; o__Rickettsiales; f__Mitochondria; g__Mitochondria	1
25709cf69c1607e1b799fb9fb39a80e0	d__Bacteria; p__Proteobacteria; c__Alphaproteobacteria; o__Rickettsiales; f__Mitochondria; g__Mitochondria	0.999754
94c82739c5e97c02164eb92cb23b9f70	d__Bacteria; p__Proteobacteria; c__Alphaproteobacteria; o__Rickettsiales; f__Mitochondria; g__Mitochondria	0.981579
5605169e2febcbe45f74b41487bf63fe	d__Bacteria; p__Proteobacteria; c__Alphaproteobacteria; o__Rickettsiales; f__Mitochondria; g__Mitochondria	0.814551
33e15befd7c63fc94a315e8d296713e3	d__Bacteria; p__Proteobacteria; c__Alphaproteobacteria; o__Rickettsiales; f__Mitochondria; g__Mitochondria	0.999955
b740235f1a404d863c048812d59c07c2	d__Bacteria; p__Proteobacteria; c__Alphaproteobacteria; o__Rickettsiales; f__Mitochondria; g__Mitochondria	0.974203
a5541d9105d341ef135f555b9136aa1d	d__Bacteria; p__Proteobacteria; c__Alphaproteobacteria; o__Rickettsiales; f__Mitochondria; g__Mitochondria	0.966546
5244645619f76615f033548d4a324493	d__Bacteria; p__Proteobacteria; c__Alphaproteobacteria; o__Rickettsiales; f__Mitochondria; g__Mitochondria	0.999994
585ef486bad139efcf891b38e558eae0	d__Bacteria; p__Proteobacteria; c__Alphaproteobacteria; o__Rickettsiales; f__Mitochondria; g__Mitochondria	0.999878
f4ffae38f93077dce95f775a04fec4ba	d__Bacteria; p__Proteobacteria; c__Alphaproteobacteria; o__Rickettsiales; f__Mitochondria; g__Mitochondria	1
4cf9a3b771786213c53c2f58891fc42f	d__Bacteria; p__Proteobacteria; c__Alphaproteobacteria; o__Rickettsiales; f__Mitochondria; g__Mitochondria	0.999999
fe9d6f9b87ad7fc9cd4f17d2608746ae	d__Bacteria; p__Proteobacteria; c__Alphaproteobacteria; o__Rickettsiales; f__Mitochondria; g__Mitochondria	0.990102
30569b27445b8a34b0cba3cd55079979	d__Bacteria; p__Proteobacteria; c__Alphaproteobacteria; o__Rickettsiales; f__Mitochondria; g__Mitochondria	0.999969
4f376c77ac2f6e1a8ecbb381b8a22fa6	d__Bacteria; p__Proteobacteria; c__Alphaproteobacteria; o__Rickettsiales; f__Mitochondria; g__Mitochondria	0.979091
30b042acb83ad4a0cd506a2546a3afd9	d__Bacteria; p__Proteobacteria; c__Alphaproteobacteria; o__Rickettsiales; f__Mitochondria; g__Mitochondria	0.999654
880eefe5bf38e09d0a3cbffc4277472c	d__Bacteria; p__Proteobacteria; c__Alphaproteobacteria; o__Rickettsiales; f__Mitochondria; g__Mitochondria	0.977468
919122a82ba293436d27a8628fb38b46	d__Bacteria; p__Proteobacteria; c__Alphaproteobacteria; o__Rickettsiales; f__Mitochondria; g__Mitochondria	0.992585
f9cfebfaf830568063a85ca698f6f2ef	d__Bacteria; p__Proteobacteria; c__Alphaproteobacteria; o__Rickettsiales; f__Mitochondria; g__Mitochondria	0.973348
a90b0943e7fe04e4d12eef056ded7a38	d__Bacteria; p__Proteobacteria; c__Alphaproteobacteria; o__Rickettsiales; f__Mitochondria; g__Mitochondria	0.999983
b150f3664d0cdb7616bb4e1b81564acd	d__Bacteria; p__Proteobacteria; c__Alphaproteobacteria; o__Rickettsiales; f__Mitochondria; g__Mitochondria	0.87596
0bfa6b677954e2f77b1a8198173e9e68	d__Bacteria; p__Proteobacteria; c__Alphaproteobacteria; o__Rickettsiales; f__Mitochondria; g__Mitochondria	0.999997
09f34788811e5ad0e816e8b7a446a749	d__Bacteria; p__Proteobacteria; c__Alphaproteobacteria; o__Rickettsiales; f__Mitochondria; g__Mitochondria	0.997811
06a2c12580a4f4c08682f068ff958311	d__Bacteria; p__Proteobacteria; c__Alphaproteobacteria; o__Rickettsiales; f__Mitochondria; g__Mitochondria	0.996178
03196f284e70c3a38b6d04b80ee0debc	k__Fungi;p__Ascomycota;c__Eurotiomycetes;o__Onygenales;f__Arthrodermataceae;g__Arthroderma;s__Arthroderma_cuniculi	0.970701
