# Supplementary material for: Sarcoptic mange changes bacterial and fungal microbiota of bare-nosed wombats (Vombatus ursinus)
Source: Parasit Vectors. 2022 Sep 13;15:323. doi: 10.1186/s13071-022-05452-y (PMC9472346; doi:10.1186/s13071-022-05452-y)
Supplement: Supplementary file 3 — Additional file3: Dataset S2 Full bacterial taxa association. [file 13071_2022_5452_MOESM3_ESM.xlsx]

## Sheet: Ark 1 - bacteria_fulldata
	OTU	Sample	Abundance	Severity	Kingdom	Phylum	Class	Order	Family	Genus	Species		Unique Class	total#	Percentages	Healthy#	%	Mangy#	%	Severe#	%		Unique Genus	total#	%	Healthy#	%	Mangy#	%	Severe#	%		Unique species	total#	%	Healthy#	%	Mangy#	%	Severe#	%
52	03eb0c0e32270b030b25d676f5d7016d	W020	0.0006368	Confidently healthy	d__Bacteria	Actinobacteriota	Actinobacteria	Micrococcales	Dermabacteraceae	Helcobacillus	uncultured_bacterium		Actinobacteria	323	28.3333	200	23.4192	20	37.037	103	44.3966	%increase	Helcobacillus	4	0.350877	4	0.468384	0	0	0	0		uncultured_bacterium	48	4.21053	34	3.98126	6	11.1111	8	3.44828
40	03eb0c0e32270b030b25d676f5d7016d	W012	0	Confidently healthy	d__Bacteria	Actinobacteriota	Actinobacteria	Micrococcales	Dermabacteraceae	Helcobacillus	uncultured_bacterium		Acidimicrobiia	3	0.263158	3	0.351288	0	0	0	0		Flexivirga	24	2.10526	17	1.99063	2	3.7037	5	2.15517		NA	989	86.7544	743	87.0023	46	85.1852	200	86.2069
43	03eb0c0e32270b030b25d676f5d7016d	W011	0	Confidently healthy	d__Bacteria	Actinobacteriota	Actinobacteria	Micrococcales	Dermabacteraceae	Helcobacillus	uncultured_bacterium		Thermoleophilia	3	0.263158	3	0.351288	0	0	0	0		Rhodococcus	6	0.526316	3	0.351288	0	0	3	1.2931		Corynebacterium_resistens	4	0.350877	0	0	0	0	4	1.72414
45	03eb0c0e32270b030b25d676f5d7016d	W017	0	Confidently healthy	d__Bacteria	Actinobacteriota	Actinobacteria	Micrococcales	Dermabacteraceae	Helcobacillus	uncultured_bacterium		Bacteroidia	102	8.94737	80	9.36768	6	11.1111	16	6.89655	Doesn't change much	Corynebacterium	28	2.45614	3	0.351288	2	3.7037	23	9.91379		Corynebacterium_amycolatum	5	0.438596	0	0	1	1.85185	4	1.72414
48	03eb0c0e32270b030b25d676f5d7016d	W024	0	Confidently healthy	d__Bacteria	Actinobacteriota	Actinobacteria	Micrococcales	Dermabacteraceae	Helcobacillus	uncultured_bacterium		Chloroflexia	2	0.175439	2	0.234192	0	0	0	0		NA	199	17.4561	174	20.3747	8	14.8148	17	7.32759		Spelaeicoccus_albus	3	0.263158	3	0.351288	0	0	0	0
51	03eb0c0e32270b030b25d676f5d7016d	W010	0	Confidently healthy	d__Bacteria	Actinobacteriota	Actinobacteria	Micrococcales	Dermabacteraceae	Helcobacillus	uncultured_bacterium		Nitrososphaeria	2	0.175439	2	0.234192	0	0	0	0		Micrococcus	6	0.526316	6	0.702576	0	0	0	0		Brachybacterium_nesterenkovii	5	0.438596	0	0	1	1.85185	4	1.72414
94	07e7d46232842717a8f9bc6b0c4975e2	W024	0.00136136	Confidently healthy	d__Bacteria	Actinobacteriota	Actinobacteria	Micrococcales	Dermacoccaceae	Flexivirga	uncultured_bacterium		Cyanobacteriia	3	0.263158	3	0.351288	0	0	0	0		Dermacoccus	4	0.350877	2	0.234192	0	0	2	0.862069		Demequina_globuliformis	2	0.175439	2	0.234192	0	0	0	0
92	07e7d46232842717a8f9bc6b0c4975e2	W017	0.000392524	Confidently healthy	d__Bacteria	Actinobacteriota	Actinobacteria	Micrococcales	Dermacoccaceae	Flexivirga	uncultured_bacterium		Deinococci	4	0.350877	4	0.468384	0	0	0	0		Brevibacterium	27	2.36842	3	0.351288	7	12.963	17	7.32759		Flexivirga_alba	9	0.789474	6	0.702576	0	0	3	1.2931
97	07e7d46232842717a8f9bc6b0c4975e2	W012	0	Confidently healthy	d__Bacteria	Actinobacteriota	Actinobacteria	Micrococcales	Dermacoccaceae	Flexivirga	uncultured_bacterium		Babeliae	2	0.175439	2	0.234192	0	0	0	0		Streptomyces	8	0.701754	5	0.58548	0	0	3	1.2931		bacterium_YC-LK-LKJ19	3	0.263158	3	0.351288	0	0	0	0
98	07e7d46232842717a8f9bc6b0c4975e2	W011	0	Confidently healthy	d__Bacteria	Actinobacteriota	Actinobacteria	Micrococcales	Dermacoccaceae	Flexivirga	uncultured_bacterium		uncultured	4	0.350877	4	0.468384	0	0	0	0		Sanguibacter	6	0.526316	6	0.702576	0	0	0	0		Rothia_sp.	3	0.263158	3	0.351288	0	0	0	0
101	07e7d46232842717a8f9bc6b0c4975e2	W020	0	Confidently healthy	d__Bacteria	Actinobacteriota	Actinobacteria	Micrococcales	Dermacoccaceae	Flexivirga	uncultured_bacterium		Bacilli	112	9.82456	84	9.83607	5	9.25926	23	9.91379	Doesn't change much	Arthrobacter	14	1.22807	11	1.28806	0	0	3	1.2931		Dermabacter_porcinasus	3	0.263158	0	0	0	0	3	1.2931
104	07e7d46232842717a8f9bc6b0c4975e2	W010	0	Confidently healthy	d__Bacteria	Actinobacteriota	Actinobacteria	Micrococcales	Dermacoccaceae	Flexivirga	uncultured_bacterium		Clostridia	20	1.75439	12	1.40515	3	5.55556	5	2.15517	%increase	Actinomycetospora	3	0.263158	3	0.351288	0	0	0	0		actinobacterium_WWH12	3	0.263158	3	0.351288	0	0	0	0
106	08bdc6c81f6b9daab3d132b54e1d45bc	W012	0	Confidently healthy	d__Bacteria	Actinobacteriota	Actinobacteria	Corynebacteriales	Nocardiaceae	Rhodococcus	NA		NA	27	2.36842	27	3.16159	0	0	0	0		Leifsonia	16	1.40351	11	1.28806	0	0	5	2.15517		uncultured_Salinimicrobium	2	0.175439	2	0.234192	0	0	0	0
110	08bdc6c81f6b9daab3d132b54e1d45bc	W011	0	Confidently healthy	d__Bacteria	Actinobacteriota	Actinobacteria	Corynebacteriales	Nocardiaceae	Rhodococcus	NA		Planctomycetes	10	0.877193	10	1.17096	0	0	0	0		Kocuria	13	1.14035	4	0.468384	0	0	9	3.87931		unidentified	4	0.350877	3	0.351288	0	0	1	0.431034
111	08bdc6c81f6b9daab3d132b54e1d45bc	W024	0	Confidently healthy	d__Bacteria	Actinobacteriota	Actinobacteria	Corynebacteriales	Nocardiaceae	Rhodococcus	NA		Alphaproteobacteria	331	29.0351	278	32.5527	10	18.5185	43	18.5345	less abundant	Arsenicicoccus	3	0.263158	3	0.351288	0	0	0	0		Thermus_thermophilus	2	0.175439	2	0.234192	0	0	0	0
115	08bdc6c81f6b9daab3d132b54e1d45bc	W020	0	Confidently healthy	d__Bacteria	Actinobacteriota	Actinobacteria	Corynebacteriales	Nocardiaceae	Rhodococcus	NA		Gammaproteobacteria	182	15.9649	130	15.2225	10	18.5185	42	18.1034	%increase	Spelaeicoccus	3	0.263158	3	0.351288	0	0	0	0		Myxococcales_bacterium	2	0.175439	2	0.234192	0	0	0	0
116	08bdc6c81f6b9daab3d132b54e1d45bc	W017	0	Confidently healthy	d__Bacteria	Actinobacteriota	Actinobacteria	Corynebacteriales	Nocardiaceae	Rhodococcus	NA		Verrucomicrobiae	10	0.877193	10	1.17096	0	0	0	0		Curtobacterium	21	1.84211	15	1.75644	2	3.7037	4	1.72414		Exiguobacterium_undae	2	0.175439	2	0.234192	0	0	0	0
117	08bdc6c81f6b9daab3d132b54e1d45bc	W010	0	Confidently healthy	d__Bacteria	Actinobacteriota	Actinobacteria	Corynebacteriales	Nocardiaceae	Rhodococcus	NA		total	1140	100	854	100	54	100	232	100		Aeromicrobium	3	0.263158	3	0.351288	0	0	0	0		Bacillus_psychrosaccharolyticus	4	0.350877	4	0.468384	0	0	0	0
122	09bdaeab3afb9f6ebbb298f15dc6045c	W011	0	Confidently healthy	d__Bacteria	Actinobacteriota	Actinobacteria	Corynebacteriales	Corynebacteriaceae	Corynebacterium	Corynebacterium_resistens												Frigoribacterium	3	0.263158	3	0.351288	0	0	0	0		Lactococcus_lactis	2	0.175439	0	0	0	0	2	0.862069
123	09bdaeab3afb9f6ebbb298f15dc6045c	W012	0	Confidently healthy	d__Bacteria	Actinobacteriota	Actinobacteria	Corynebacteriales	Corynebacteriaceae	Corynebacterium	Corynebacterium_resistens												Gryllotalpicola	5	0.438596	5	0.58548	0	0	0	0		Rhodopirellula_sp.	4	0.350877	4	0.468384	0	0	0	0
124	09bdaeab3afb9f6ebbb298f15dc6045c	W024	0	Confidently healthy	d__Bacteria	Actinobacteriota	Actinobacteria	Corynebacteriales	Corynebacteriaceae	Corynebacterium	Corynebacterium_resistens												Brachybacterium	9	0.789474	0	0	1	1.85185	8	3.44828		uncultured_Planctomycetaceae	2	0.175439	2	0.234192	0	0	0	0
125	09bdaeab3afb9f6ebbb298f15dc6045c	W017	0	Confidently healthy	d__Bacteria	Actinobacteriota	Actinobacteria	Corynebacteriales	Corynebacteriaceae	Corynebacterium	Corynebacterium_resistens												Dietzia	8	0.701754	0	0	1	1.85185	7	3.01724		uncultured_soil	10	0.877193	10	1.17096	0	0	0	0
126	09bdaeab3afb9f6ebbb298f15dc6045c	W010	0	Confidently healthy	d__Bacteria	Actinobacteriota	Actinobacteria	Corynebacteriales	Corynebacteriaceae	Corynebacterium	Corynebacterium_resistens												Demequina	2	0.175439	2	0.234192	0	0	0	0		Oceanisphaera_donghaensis	1	0.0877193	1	0.117096	0	0	0	0
130	09bdaeab3afb9f6ebbb298f15dc6045c	W020	0	Confidently healthy	d__Bacteria	Actinobacteriota	Actinobacteria	Corynebacteriales	Corynebacteriaceae	Corynebacterium	Corynebacterium_resistens												Williamsia	6	0.526316	6	0.702576	0	0	0	0		Brevundimonas_diminuta	1	0.0877193	0	0	0	0	1	0.431034
142	09de3dde6c465b74bcb8e6f8a478e4e0	W020	7.49176e-05	Confidently healthy	d__Bacteria	Actinobacteriota	Actinobacteria	Corynebacteriales	Nocardiaceae	Rhodococcus	NA												Terrabacter	2	0.175439	2	0.234192	0	0	0	0		Brevundimonas_staleyi	2	0.175439	2	0.234192	0	0	0	0
137	09de3dde6c465b74bcb8e6f8a478e4e0	W011	6.69568e-05	Confidently healthy	d__Bacteria	Actinobacteriota	Actinobacteria	Corynebacteriales	Nocardiaceae	Rhodococcus	NA												Clavibacter	5	0.438596	5	0.58548	0	0	0	0		Stenotrophomonas_rhizophila	6	0.526316	4	0.468384	0	0	2	0.862069
141	09de3dde6c465b74bcb8e6f8a478e4e0	W010	6.61172e-05	Confidently healthy	d__Bacteria	Actinobacteriota	Actinobacteria	Corynebacteriales	Nocardiaceae	Rhodococcus	NA												Kineococcus	2	0.175439	2	0.234192	0	0	0	0		Sphingomonas_oligoaromativorans	2	0.175439	2	0.234192	0	0	0	0
133	09de3dde6c465b74bcb8e6f8a478e4e0	W024	0	Confidently healthy	d__Bacteria	Actinobacteriota	Actinobacteria	Corynebacteriales	Nocardiaceae	Rhodococcus	NA												Cellulomonas	4	0.350877	4	0.468384	0	0	0	0		Devosia_neptuniae	3	0.263158	3	0.351288	0	0	0	0
139	09de3dde6c465b74bcb8e6f8a478e4e0	W012	0	Confidently healthy	d__Bacteria	Actinobacteriota	Actinobacteria	Corynebacteriales	Nocardiaceae	Rhodococcus	NA												uncultured	16	1.40351	16	1.87354	0	0	0	0		uncultured_Rickettsiella	3	0.263158	3	0.351288	0	0	0	0
140	09de3dde6c465b74bcb8e6f8a478e4e0	W017	0	Confidently healthy	d__Bacteria	Actinobacteriota	Actinobacteria	Corynebacteriales	Nocardiaceae	Rhodococcus	NA												Amnibacterium	3	0.263158	3	0.351288	0	0	0	0		Erythrobacter_xanthus	2	0.175439	2	0.234192	0	0	0	0
153	0b19809756cb06ce9bebf386f3b6164f	W017	0.000603883	Confidently healthy	d__Bacteria	Actinobacteriota	Actinobacteria	Micrococcales	Microbacteriaceae	NA	NA												Rothia	3	0.263158	3	0.351288	0	0	0	0		Rhodobacter_sp.	3	0.263158	3	0.351288	0	0	0	0
147	0b19809756cb06ce9bebf386f3b6164f	W011	0.00020087	Confidently healthy	d__Bacteria	Actinobacteriota	Actinobacteria	Micrococcales	Microbacteriaceae	NA	NA												Dermabacter	3	0.263158	0	0	0	0	3	1.2931		Xanthomonas_sp.	4	0.350877	4	0.468384	0	0	0	0
144	0b19809756cb06ce9bebf386f3b6164f	W024	0	Confidently healthy	d__Bacteria	Actinobacteriota	Actinobacteria	Micrococcales	Microbacteriaceae	NA	NA												Gaiella	3	0.263158	3	0.351288	0	0	0	0		uncultured_Verrucomicrobia	2	0.175439	2	0.234192	0	0	0	0
151	0b19809756cb06ce9bebf386f3b6164f	W020	0	Confidently healthy	d__Bacteria	Actinobacteriota	Actinobacteria	Micrococcales	Microbacteriaceae	NA	NA												Pedobacter	37	3.24561	31	3.62998	0	0	6	2.58621		Total	1140	100	854	100	54	100	232	100
152	0b19809756cb06ce9bebf386f3b6164f	W012	0	Confidently healthy	d__Bacteria	Actinobacteriota	Actinobacteria	Micrococcales	Microbacteriaceae	NA	NA												Chryseobacterium	25	2.19298	18	2.10773	0	0	7	3.01724
155	0b19809756cb06ce9bebf386f3b6164f	W010	0	Confidently healthy	d__Bacteria	Actinobacteriota	Actinobacteria	Micrococcales	Microbacteriaceae	NA	NA												Flavobacterium	9	0.789474	7	0.819672	0	0	2	0.862069
172	0c579d21280801f02a641e1608606927	W012	0.113598	Confidently healthy	d__Bacteria	Actinobacteriota	Actinobacteria	Micrococcales	Micrococcaceae	Micrococcus	NA												Gillisia	4	0.350877	4	0.468384	0	0	0	0
182	0c579d21280801f02a641e1608606927	W020	0.0233743	Confidently healthy	d__Bacteria	Actinobacteriota	Actinobacteria	Micrococcales	Micrococcaceae	Micrococcus	NA												Sphingobacterium	5	0.438596	3	0.351288	1	1.85185	1	0.431034
178	0c579d21280801f02a641e1608606927	W010	0.00592851	Confidently healthy	d__Bacteria	Actinobacteriota	Actinobacteria	Micrococcales	Micrococcaceae	Micrococcus	NA												Arachidicoccus	2	0.175439	0	0	2	3.7037	0	0
180	0c579d21280801f02a641e1608606927	W017	0.00314019	Confidently healthy	d__Bacteria	Actinobacteriota	Actinobacteria	Micrococcales	Micrococcaceae	Micrococcus	NA												Algoriphagus	9	0.789474	9	1.05386	0	0	0	0
173	0c579d21280801f02a641e1608606927	W011	0.00204218	Confidently healthy	d__Bacteria	Actinobacteriota	Actinobacteria	Micrococcales	Micrococcaceae	Micrococcus	NA												Salinimicrobium	2	0.175439	2	0.234192	0	0	0	0
179	0c579d21280801f02a641e1608606927	W024	0.000298835	Confidently healthy	d__Bacteria	Actinobacteriota	Actinobacteria	Micrococcales	Micrococcaceae	Micrococcus	NA												Vibrionimonas	7	0.614035	4	0.468384	3	5.55556	0	0
245	0dbf680e00aa85eb226b129f0adeff7e	W020	0.00292179	Confidently healthy	d__Bacteria	Actinobacteriota	Actinobacteria	Micrococcales	Dermacoccaceae	Dermacoccus	NA												Dyadobacter	2	0.175439	2	0.234192	0	0	0	0
237	0dbf680e00aa85eb226b129f0adeff7e	W011	0.000468698	Confidently healthy	d__Bacteria	Actinobacteriota	Actinobacteria	Micrococcales	Dermacoccaceae	Dermacoccus	NA												JG30-KF-CM45	2	0.175439	2	0.234192	0	0	0	0
239	0dbf680e00aa85eb226b129f0adeff7e	W017	0	Confidently healthy	d__Bacteria	Actinobacteriota	Actinobacteria	Micrococcales	Dermacoccaceae	Dermacoccus	NA												Nitrososphaeraceae	2	0.175439	2	0.234192	0	0	0	0
241	0dbf680e00aa85eb226b129f0adeff7e	W024	0	Confidently healthy	d__Bacteria	Actinobacteriota	Actinobacteria	Micrococcales	Dermacoccaceae	Dermacoccus	NA												Chloroplast	3	0.263158	3	0.351288	0	0	0	0
242	0dbf680e00aa85eb226b129f0adeff7e	W012	0	Confidently healthy	d__Bacteria	Actinobacteriota	Actinobacteria	Micrococcales	Dermacoccaceae	Dermacoccus	NA												Meiothermus	2	0.175439	2	0.234192	0	0	0	0
247	0dbf680e00aa85eb226b129f0adeff7e	W010	0	Confidently healthy	d__Bacteria	Actinobacteriota	Actinobacteria	Micrococcales	Dermacoccaceae	Dermacoccus	NA												Thermus	2	0.175439	2	0.234192	0	0	0	0
275	0e2d370f860f8262fe2d1fd778dd030f	W012	0	Confidently healthy	d__Bacteria	Actinobacteriota	Actinobacteria	Corynebacteriales	Corynebacteriaceae	Corynebacterium	Corynebacterium_amycolatum												Vermiphilaceae	2	0.175439	2	0.234192	0	0	0	0
279	0e2d370f860f8262fe2d1fd778dd030f	W017	0	Confidently healthy	d__Bacteria	Actinobacteriota	Actinobacteria	Corynebacteriales	Corynebacteriaceae	Corynebacterium	Corynebacterium_amycolatum												Ignavigranum	2	0.175439	2	0.234192	0	0	0	0
280	0e2d370f860f8262fe2d1fd778dd030f	W011	0	Confidently healthy	d__Bacteria	Actinobacteriota	Actinobacteria	Corynebacteriales	Corynebacteriaceae	Corynebacterium	Corynebacterium_amycolatum												Helcococcus	2	0.175439	0	0	0	0	2	0.862069
283	0e2d370f860f8262fe2d1fd778dd030f	W010	0	Confidently healthy	d__Bacteria	Actinobacteriota	Actinobacteria	Corynebacteriales	Corynebacteriaceae	Corynebacterium	Corynebacterium_amycolatum												Staphylococcus	26	2.2807	5	0.58548	2	3.7037	19	8.18966
284	0e2d370f860f8262fe2d1fd778dd030f	W020	0	Confidently healthy	d__Bacteria	Actinobacteriota	Actinobacteria	Corynebacteriales	Corynebacteriaceae	Corynebacterium	Corynebacterium_amycolatum												Bacillus	40	3.50877	39	4.56674	1	1.85185	0	0
285	0e2d370f860f8262fe2d1fd778dd030f	W024	0	Confidently healthy	d__Bacteria	Actinobacteriota	Actinobacteria	Corynebacteriales	Corynebacteriaceae	Corynebacterium	Corynebacterium_amycolatum												Cellulosilyticum	5	0.438596	3	0.351288	2	3.7037	0	0
356	1354d8eddb9222983aca5a2fd2c6c7a5	W012	0	Confidently healthy	d__Bacteria	Actinobacteriota	Actinobacteria	Micrococcales	Brevibacteriaceae	Brevibacterium	NA												Exiguobacterium	2	0.175439	2	0.234192	0	0	0	0
357	1354d8eddb9222983aca5a2fd2c6c7a5	W024	0	Confidently healthy	d__Bacteria	Actinobacteriota	Actinobacteria	Micrococcales	Brevibacteriaceae	Brevibacterium	NA												Paenibacillus	3	0.263158	3	0.351288	0	0	0	0
358	1354d8eddb9222983aca5a2fd2c6c7a5	W017	0	Confidently healthy	d__Bacteria	Actinobacteriota	Actinobacteria	Micrococcales	Brevibacteriaceae	Brevibacterium	NA												Proteiniclasticum	4	0.350877	0	0	1	1.85185	3	1.2931
361	1354d8eddb9222983aca5a2fd2c6c7a5	W011	0	Confidently healthy	d__Bacteria	Actinobacteriota	Actinobacteria	Micrococcales	Brevibacteriaceae	Brevibacterium	NA												Psychrobacillus	7	0.614035	3	0.351288	2	3.7037	2	0.862069
362	1354d8eddb9222983aca5a2fd2c6c7a5	W010	0	Confidently healthy	d__Bacteria	Actinobacteriota	Actinobacteria	Micrococcales	Brevibacteriaceae	Brevibacterium	NA												Paraclostridium	3	0.263158	3	0.351288	0	0	0	0
364	1354d8eddb9222983aca5a2fd2c6c7a5	W020	0	Confidently healthy	d__Bacteria	Actinobacteriota	Actinobacteria	Micrococcales	Brevibacteriaceae	Brevibacterium	NA												Macrococcus	7	0.614035	7	0.819672	0	0	0	0
441	198a0d72458edf8c66d7b60ec7012726	W020	0.00307162	Confidently healthy	d__Bacteria	Actinobacteriota	Actinobacteria	Streptomycetales	Streptomycetaceae	Streptomyces	NA												Intestinibacter	3	0.263158	3	0.351288	0	0	0	0
431	198a0d72458edf8c66d7b60ec7012726	W024	0.000232427	Confidently healthy	d__Bacteria	Actinobacteriota	Actinobacteria	Streptomycetales	Streptomycetaceae	Streptomyces	NA												Lactococcus	2	0.175439	0	0	0	0	2	0.862069
437	198a0d72458edf8c66d7b60ec7012726	W010	0.000110195	Confidently healthy	d__Bacteria	Actinobacteriota	Actinobacteria	Streptomycetales	Streptomycetaceae	Streptomyces	NA												Solibacillus	3	0.263158	3	0.351288	0	0	0	0
430	198a0d72458edf8c66d7b60ec7012726	W017	0	Confidently healthy	d__Bacteria	Actinobacteriota	Actinobacteria	Streptomycetales	Streptomycetaceae	Streptomyces	NA												Sarcina	3	0.263158	3	0.351288	0	0	0	0
432	198a0d72458edf8c66d7b60ec7012726	W012	0	Confidently healthy	d__Bacteria	Actinobacteriota	Actinobacteria	Streptomycetales	Streptomycetaceae	Streptomyces	NA												Oceanobacillus	2	0.175439	2	0.234192	0	0	0	0
435	198a0d72458edf8c66d7b60ec7012726	W011	0	Confidently healthy	d__Bacteria	Actinobacteriota	Actinobacteria	Streptomycetales	Streptomycetaceae	Streptomyces	NA												Planctomicrobium	2	0.175439	2	0.234192	0	0	0	0
530	206d00445a497d2441220533e0f6435a	W011	0.00160696	Confidently healthy	d__Bacteria	Actinobacteriota	Actinobacteria	Micrococcales	Sanguibacteraceae	Sanguibacter	NA												Rhodopirellula	6	0.526316	6	0.702576	0	0	0	0
528	206d00445a497d2441220533e0f6435a	W010	0.000528937	Confidently healthy	d__Bacteria	Actinobacteriota	Actinobacteria	Micrococcales	Sanguibacteraceae	Sanguibacter	NA												Devosia	44	3.85965	32	3.74707	0	0	12	5.17241
525	206d00445a497d2441220533e0f6435a	W012	0	Confidently healthy	d__Bacteria	Actinobacteriota	Actinobacteria	Micrococcales	Sanguibacteraceae	Sanguibacter	NA												Methylobacterium-Methylorubrum	10	0.877193	8	0.936768	2	3.7037	0	0
526	206d00445a497d2441220533e0f6435a	W024	0	Confidently healthy	d__Bacteria	Actinobacteriota	Actinobacteria	Micrococcales	Sanguibacteraceae	Sanguibacter	NA												Oceanisphaera	1	0.0877193	1	0.117096	0	0	0	0
531	206d00445a497d2441220533e0f6435a	W017	0	Confidently healthy	d__Bacteria	Actinobacteriota	Actinobacteria	Micrococcales	Sanguibacteraceae	Sanguibacter	NA												Pseudomonas	51	4.47368	41	4.80094	3	5.55556	7	3.01724
533	206d00445a497d2441220533e0f6435a	W020	0	Confidently healthy	d__Bacteria	Actinobacteriota	Actinobacteria	Micrococcales	Sanguibacteraceae	Sanguibacter	NA												Psychrobacter	3	0.263158	2	0.234192	0	0	1	0.431034
561	219ff31fec2d566e69fdba20ae365754	W017	0.0118059	Confidently healthy	d__Bacteria	Actinobacteriota	Actinobacteria	Micrococcales	Micrococcaceae	Arthrobacter	NA												Brevundimonas	36	3.15789	29	3.39578	0	0	7	3.01724
572	219ff31fec2d566e69fdba20ae365754	W020	0.00771651	Confidently healthy	d__Bacteria	Actinobacteriota	Actinobacteria	Micrococcales	Micrococcaceae	Arthrobacter	NA												Sphingomonas	47	4.12281	35	4.09836	5	9.25926	7	3.01724
571	219ff31fec2d566e69fdba20ae365754	W010	0.00539957	Confidently healthy	d__Bacteria	Actinobacteriota	Actinobacteria	Micrococcales	Micrococcaceae	Arthrobacter	NA												Burkholderia-Caballeronia-Paraburkholderia	29	2.54386	16	1.87354	3	5.55556	10	4.31034
566	219ff31fec2d566e69fdba20ae365754	W011	0.00395045	Confidently healthy	d__Bacteria	Actinobacteriota	Actinobacteria	Micrococcales	Micrococcaceae	Arthrobacter	NA												Pseudoalteromonas	1	0.0877193	1	0.117096	0	0	0	0
565	219ff31fec2d566e69fdba20ae365754	W024	0.00305475	Confidently healthy	d__Bacteria	Actinobacteriota	Actinobacteria	Micrococcales	Micrococcaceae	Arthrobacter	NA												Achromobacter	5	0.438596	3	0.351288	0	0	2	0.862069
562	219ff31fec2d566e69fdba20ae365754	W012	0.000942195	Confidently healthy	d__Bacteria	Actinobacteriota	Actinobacteria	Micrococcales	Micrococcaceae	Arthrobacter	NA												Acinetobacter	11	0.964912	8	0.936768	0	0	3	1.2931
584	227253fef87fe5013141954fceea878d	W010	0.104443	Confidently healthy	d__Bacteria	Actinobacteriota	Actinobacteria	Micrococcales	Micrococcaceae	NA	NA												Allorhizobium-Neorhizobium-Pararhizobium-Rhizobium	40	3.50877	33	3.86417	0	0	7	3.01724
579	227253fef87fe5013141954fceea878d	W024	0.0152074	Confidently healthy	d__Bacteria	Actinobacteriota	Actinobacteria	Micrococcales	Micrococcaceae	NA	NA												Paracoccus	12	1.05263	12	1.40515	0	0	0	0
583	227253fef87fe5013141954fceea878d	W017	0.00582747	Confidently healthy	d__Bacteria	Actinobacteriota	Actinobacteria	Micrococcales	Micrococcaceae	NA	NA												Acidiphilium	8	0.701754	8	0.936768	0	0	0	0
582	227253fef87fe5013141954fceea878d	W020	0.00104885	Confidently healthy	d__Bacteria	Actinobacteriota	Actinobacteria	Micrococcales	Micrococcaceae	NA	NA												Microbulbifer	2	0.175439	2	0.234192	0	0	0	0
574	227253fef87fe5013141954fceea878d	W012	0	Confidently healthy	d__Bacteria	Actinobacteriota	Actinobacteria	Micrococcales	Micrococcaceae	NA	NA												Advenella	2	0.175439	0	0	0	0	2	0.862069
576	227253fef87fe5013141954fceea878d	W011	0	Confidently healthy	d__Bacteria	Actinobacteriota	Actinobacteria	Micrococcales	Micrococcaceae	NA	NA												Roseomonas	3	0.263158	3	0.351288	0	0	0	0
618	249ca3cf98cda159669fb0785243b763	W017	0.0087563	Confidently healthy	d__Bacteria	Actinobacteriota	Actinobacteria	Micrococcales	Micrococcaceae	Arthrobacter	NA												Luteibacter	3	0.263158	2	0.234192	1	1.85185	0	0
624	249ca3cf98cda159669fb0785243b763	W010	0.0061489	Confidently healthy	d__Bacteria	Actinobacteriota	Actinobacteria	Micrococcales	Micrococcaceae	Arthrobacter	NA												Novosphingobium	9	0.789474	9	1.05386	0	0	0	0
621	249ca3cf98cda159669fb0785243b763	W011	0.00528959	Confidently healthy	d__Bacteria	Actinobacteriota	Actinobacteria	Micrococcales	Micrococcaceae	Arthrobacter	NA												Stenotrophomonas	16	1.40351	9	1.05386	2	3.7037	5	2.15517
623	249ca3cf98cda159669fb0785243b763	W020	0.00352113	Confidently healthy	d__Bacteria	Actinobacteriota	Actinobacteria	Micrococcales	Micrococcaceae	Arthrobacter	NA												Albirhodobacter	2	0.175439	2	0.234192	0	0	0	0
615	249ca3cf98cda159669fb0785243b763	W024	0.00159378	Confidently healthy	d__Bacteria	Actinobacteriota	Actinobacteria	Micrococcales	Micrococcaceae	Arthrobacter	NA												Comamonas	2	0.175439	2	0.234192	0	0	0	0
613	249ca3cf98cda159669fb0785243b763	W012	0	Confidently healthy	d__Bacteria	Actinobacteriota	Actinobacteria	Micrococcales	Micrococcaceae	Arthrobacter	NA												Aliihoeflea	2	0.175439	0	0	0	0	2	0.862069
703	26b4b526e1e97e0a1322abc26264cfea	W012	0	Confidently healthy	d__Bacteria	Actinobacteriota	Actinobacteria	Streptomycetales	Streptomycetaceae	Streptomyces	NA												Yoonia-Loktanella	3	0.263158	3	0.351288	0	0	0	0
704	26b4b526e1e97e0a1322abc26264cfea	W011	0	Confidently healthy	d__Bacteria	Actinobacteriota	Actinobacteria	Streptomycetales	Streptomycetaceae	Streptomyces	NA												Amaricoccus	2	0.175439	2	0.234192	0	0	0	0
711	26b4b526e1e97e0a1322abc26264cfea	W017	0	Confidently healthy	d__Bacteria	Actinobacteriota	Actinobacteria	Streptomycetales	Streptomycetaceae	Streptomyces	NA												Cereibacter	2	0.175439	2	0.234192	0	0	0	0
712	26b4b526e1e97e0a1322abc26264cfea	W020	0	Confidently healthy	d__Bacteria	Actinobacteriota	Actinobacteria	Streptomycetales	Streptomycetaceae	Streptomyces	NA												Phenylobacterium	3	0.263158	3	0.351288	0	0	0	0
713	26b4b526e1e97e0a1322abc26264cfea	W024	0	Confidently healthy	d__Bacteria	Actinobacteriota	Actinobacteria	Streptomycetales	Streptomycetaceae	Streptomyces	NA												Sphingobium	2	0.175439	2	0.234192	0	0	0	0
715	26b4b526e1e97e0a1322abc26264cfea	W010	0	Confidently healthy	d__Bacteria	Actinobacteriota	Actinobacteria	Streptomycetales	Streptomycetaceae	Streptomyces	NA												Verticiella	2	0.175439	0	0	0	0	2	0.862069
752	2a39f0b75d31d00b3136b2edbe82962e	W010	0.000110195	Confidently healthy	d__Bacteria	Actinobacteriota	Actinobacteria	Pseudonocardiales	Pseudonocardiaceae	Actinomycetospora	NA												Rickettsiella	5	0.438596	5	0.58548	0	0	0	0
750	2a39f0b75d31d00b3136b2edbe82962e	W024	6.64077e-05	Confidently healthy	d__Bacteria	Actinobacteriota	Actinobacteria	Pseudonocardiales	Pseudonocardiaceae	Actinomycetospora	NA												Bosea	3	0.263158	0	0	0	0	3	1.2931
753	2a39f0b75d31d00b3136b2edbe82962e	W017	3.01941e-05	Confidently healthy	d__Bacteria	Actinobacteriota	Actinobacteria	Pseudonocardiales	Pseudonocardiaceae	Actinomycetospora	NA												Aureimonas	10	0.877193	10	1.17096	0	0	0	0
743	2a39f0b75d31d00b3136b2edbe82962e	W011	0	Confidently healthy	d__Bacteria	Actinobacteriota	Actinobacteria	Pseudonocardiales	Pseudonocardiaceae	Actinomycetospora	NA												Serratia	2	0.175439	0	0	0	0	2	0.862069
745	2a39f0b75d31d00b3136b2edbe82962e	W012	0	Confidently healthy	d__Bacteria	Actinobacteriota	Actinobacteria	Pseudonocardiales	Pseudonocardiaceae	Actinomycetospora	NA												Bartonella	3	0.263158	3	0.351288	0	0	0	0
749	2a39f0b75d31d00b3136b2edbe82962e	W020	0	Confidently healthy	d__Bacteria	Actinobacteriota	Actinobacteria	Pseudonocardiales	Pseudonocardiaceae	Actinomycetospora	NA												Altererythrobacter	2	0.175439	2	0.234192	0	0	0	0
789	2adf09c17535d2c0b50bf35a2e7f7afb	W010	0.000374664	Confidently healthy	d__Bacteria	Actinobacteriota	Actinobacteria	Micrococcales	Microbacteriaceae	Leifsonia	NA												Massilia	5	0.438596	5	0.58548	0	0	0	0
783	2adf09c17535d2c0b50bf35a2e7f7afb	W017	0.000271747	Confidently healthy	d__Bacteria	Actinobacteriota	Actinobacteria	Micrococcales	Microbacteriaceae	Leifsonia	NA												Falsirhodobacter	3	0.263158	3	0.351288	0	0	0	0
782	2adf09c17535d2c0b50bf35a2e7f7afb	W012	0	Confidently healthy	d__Bacteria	Actinobacteriota	Actinobacteria	Micrococcales	Microbacteriaceae	Leifsonia	NA												Aurantimonas	4	0.350877	4	0.468384	0	0	0	0
784	2adf09c17535d2c0b50bf35a2e7f7afb	W020	0	Confidently healthy	d__Bacteria	Actinobacteriota	Actinobacteria	Micrococcales	Microbacteriaceae	Leifsonia	NA												Shewanella	3	0.263158	3	0.351288	0	0	0	0
785	2adf09c17535d2c0b50bf35a2e7f7afb	W011	0	Confidently healthy	d__Bacteria	Actinobacteriota	Actinobacteria	Micrococcales	Microbacteriaceae	Leifsonia	NA												Sphingopyxis	5	0.438596	5	0.58548	0	0	0	0
787	2adf09c17535d2c0b50bf35a2e7f7afb	W024	0	Confidently healthy	d__Bacteria	Actinobacteriota	Actinobacteria	Micrococcales	Microbacteriaceae	Leifsonia	NA												Mesorhizobium	3	0.263158	3	0.351288	0	0	0	0
810	2cd9618aa4155eec6a419b483e9a1ddb	W012	0	Confidently healthy	d__Bacteria	Actinobacteriota	Actinobacteria	Micrococcales	NA	NA	NA												Pantoea	8	0.701754	5	0.58548	0	0	3	1.2931
811	2cd9618aa4155eec6a419b483e9a1ddb	W024	0	Confidently healthy	d__Bacteria	Actinobacteriota	Actinobacteria	Micrococcales	NA	NA	NA												Bradyrhizobium	1	0.0877193	0	0	1	1.85185	0	0
813	2cd9618aa4155eec6a419b483e9a1ddb	W011	0	Confidently healthy	d__Bacteria	Actinobacteriota	Actinobacteria	Micrococcales	NA	NA	NA												Pseudoxanthomonas	4	0.350877	4	0.468384	0	0	0	0
816	2cd9618aa4155eec6a419b483e9a1ddb	W010	0	Confidently healthy	d__Bacteria	Actinobacteriota	Actinobacteria	Micrococcales	NA	NA	NA												Salinicola	2	0.175439	2	0.234192	0	0	0	0
818	2cd9618aa4155eec6a419b483e9a1ddb	W017	0	Confidently healthy	d__Bacteria	Actinobacteriota	Actinobacteria	Micrococcales	NA	NA	NA												Tianweitania	2	0.175439	0	0	0	0	2	0.862069
819	2cd9618aa4155eec6a419b483e9a1ddb	W020	0	Confidently healthy	d__Bacteria	Actinobacteriota	Actinobacteria	Micrococcales	NA	NA	NA												Hephaestia	2	0.175439	2	0.234192	0	0	0	0
885	2f49affea1aa1db3f453ce4b3066a63f	W012	0	Confidently healthy	d__Bacteria	Actinobacteriota	Actinobacteria	Micrococcales	Brevibacteriaceae	Brevibacterium	uncultured_bacterium												Enhydrobacter	2	0.175439	0	0	0	0	2	0.862069
887	2f49affea1aa1db3f453ce4b3066a63f	W020	0	Confidently healthy	d__Bacteria	Actinobacteriota	Actinobacteria	Micrococcales	Brevibacteriaceae	Brevibacterium	uncultured_bacterium												Sulfitobacter	2	0.175439	2	0.234192	0	0	0	0
893	2f49affea1aa1db3f453ce4b3066a63f	W024	0	Confidently healthy	d__Bacteria	Actinobacteriota	Actinobacteria	Micrococcales	Brevibacteriaceae	Brevibacterium	uncultured_bacterium												Dyella	2	0.175439	2	0.234192	0	0	0	0
895	2f49affea1aa1db3f453ce4b3066a63f	W017	0	Confidently healthy	d__Bacteria	Actinobacteriota	Actinobacteria	Micrococcales	Brevibacteriaceae	Brevibacterium	uncultured_bacterium												Marinobacter	1	0.0877193	1	0.117096	0	0	0	0
896	2f49affea1aa1db3f453ce4b3066a63f	W011	0	Confidently healthy	d__Bacteria	Actinobacteriota	Actinobacteria	Micrococcales	Brevibacteriaceae	Brevibacterium	uncultured_bacterium												1174-901-12	4	0.350877	4	0.468384	0	0	0	0
897	2f49affea1aa1db3f453ce4b3066a63f	W010	0	Confidently healthy	d__Bacteria	Actinobacteriota	Actinobacteria	Micrococcales	Brevibacteriaceae	Brevibacterium	uncultured_bacterium												Candidatus_Udaeobacter	8	0.701754	8	0.936768	0	0	0	0
934	33f483edf2726cac491c76e11e31ee60	W020	0.00483218	Confidently healthy	d__Bacteria	Actinobacteriota	Actinobacteria	Corynebacteriales	Corynebacteriaceae	Corynebacterium	NA												Luteolibacter	2	0.175439	2	0.234192	0	0	0	0
929	33f483edf2726cac491c76e11e31ee60	W011	0.000770003	Confidently healthy	d__Bacteria	Actinobacteriota	Actinobacteria	Corynebacteriales	Corynebacteriaceae	Corynebacterium	NA												Total	1140	100	854	100	54	100	232	100
933	33f483edf2726cac491c76e11e31ee60	W010	0.000110195	Confidently healthy	d__Bacteria	Actinobacteriota	Actinobacteria	Corynebacteriales	Corynebacteriaceae	Corynebacterium	NA
925	33f483edf2726cac491c76e11e31ee60	W024	0	Confidently healthy	d__Bacteria	Actinobacteriota	Actinobacteria	Corynebacteriales	Corynebacteriaceae	Corynebacterium	NA
931	33f483edf2726cac491c76e11e31ee60	W012	0	Confidently healthy	d__Bacteria	Actinobacteriota	Actinobacteria	Corynebacteriales	Corynebacteriaceae	Corynebacterium	NA
936	33f483edf2726cac491c76e11e31ee60	W017	0	Confidently healthy	d__Bacteria	Actinobacteriota	Actinobacteria	Corynebacteriales	Corynebacteriaceae	Corynebacterium	NA
963	366c1a4a6798836894c6409de4956604	W011	0	Confidently healthy	d__Bacteria	Actinobacteriota	Actinobacteria	Micrococcales	Micrococcaceae	Kocuria	NA
967	366c1a4a6798836894c6409de4956604	W017	0	Confidently healthy	d__Bacteria	Actinobacteriota	Actinobacteria	Micrococcales	Micrococcaceae	Kocuria	NA
970	366c1a4a6798836894c6409de4956604	W024	0	Confidently healthy	d__Bacteria	Actinobacteriota	Actinobacteria	Micrococcales	Micrococcaceae	Kocuria	NA
971	366c1a4a6798836894c6409de4956604	W012	0	Confidently healthy	d__Bacteria	Actinobacteriota	Actinobacteria	Micrococcales	Micrococcaceae	Kocuria	NA
972	366c1a4a6798836894c6409de4956604	W020	0	Confidently healthy	d__Bacteria	Actinobacteriota	Actinobacteria	Micrococcales	Micrococcaceae	Kocuria	NA
975	366c1a4a6798836894c6409de4956604	W010	0	Confidently healthy	d__Bacteria	Actinobacteriota	Actinobacteria	Micrococcales	Micrococcaceae	Kocuria	NA
988	36719bfd29f76219b91fa89fca297b3d	W020	0.00209769	Confidently healthy	d__Bacteria	Actinobacteriota	Actinobacteria	Micrococcales	Intrasporangiaceae	Arsenicicoccus	NA
977	36719bfd29f76219b91fa89fca297b3d	W012	0.000636618	Confidently healthy	d__Bacteria	Actinobacteriota	Actinobacteria	Micrococcales	Intrasporangiaceae	Arsenicicoccus	NA
982	36719bfd29f76219b91fa89fca297b3d	W011	0.000133914	Confidently healthy	d__Bacteria	Actinobacteriota	Actinobacteria	Micrococcales	Intrasporangiaceae	Arsenicicoccus	NA
979	36719bfd29f76219b91fa89fca297b3d	W017	0	Confidently healthy	d__Bacteria	Actinobacteriota	Actinobacteria	Micrococcales	Intrasporangiaceae	Arsenicicoccus	NA
980	36719bfd29f76219b91fa89fca297b3d	W024	0	Confidently healthy	d__Bacteria	Actinobacteriota	Actinobacteria	Micrococcales	Intrasporangiaceae	Arsenicicoccus	NA
986	36719bfd29f76219b91fa89fca297b3d	W010	0	Confidently healthy	d__Bacteria	Actinobacteriota	Actinobacteria	Micrococcales	Intrasporangiaceae	Arsenicicoccus	NA
1002	37218723c391679967203ced3beb4ee1	W012	0	Confidently healthy	d__Bacteria	Actinobacteriota	Actinobacteria	Micrococcales	Micrococcaceae	NA	NA
1004	37218723c391679967203ced3beb4ee1	W017	0	Confidently healthy	d__Bacteria	Actinobacteriota	Actinobacteria	Micrococcales	Micrococcaceae	NA	NA
1007	37218723c391679967203ced3beb4ee1	W024	0	Confidently healthy	d__Bacteria	Actinobacteriota	Actinobacteria	Micrococcales	Micrococcaceae	NA	NA
1008	37218723c391679967203ced3beb4ee1	W011	0	Confidently healthy	d__Bacteria	Actinobacteriota	Actinobacteria	Micrococcales	Micrococcaceae	NA	NA
1011	37218723c391679967203ced3beb4ee1	W010	0	Confidently healthy	d__Bacteria	Actinobacteriota	Actinobacteria	Micrococcales	Micrococcaceae	NA	NA
1014	37218723c391679967203ced3beb4ee1	W020	0	Confidently healthy	d__Bacteria	Actinobacteriota	Actinobacteria	Micrococcales	Micrococcaceae	NA	NA
1044	3961971200279e77bdb36335fbbd7959	W012	0	Confidently healthy	d__Bacteria	Actinobacteriota	Actinobacteria	Micrococcales	Brevibacteriaceae	Brevibacterium	NA
1045	3961971200279e77bdb36335fbbd7959	W017	0	Confidently healthy	d__Bacteria	Actinobacteriota	Actinobacteria	Micrococcales	Brevibacteriaceae	Brevibacterium	NA
1047	3961971200279e77bdb36335fbbd7959	W011	0	Confidently healthy	d__Bacteria	Actinobacteriota	Actinobacteria	Micrococcales	Brevibacteriaceae	Brevibacterium	NA
1048	3961971200279e77bdb36335fbbd7959	W024	0	Confidently healthy	d__Bacteria	Actinobacteriota	Actinobacteria	Micrococcales	Brevibacteriaceae	Brevibacterium	NA
1050	3961971200279e77bdb36335fbbd7959	W010	0	Confidently healthy	d__Bacteria	Actinobacteriota	Actinobacteria	Micrococcales	Brevibacteriaceae	Brevibacterium	NA
1051	3961971200279e77bdb36335fbbd7959	W020	0	Confidently healthy	d__Bacteria	Actinobacteriota	Actinobacteria	Micrococcales	Brevibacteriaceae	Brevibacterium	NA
1054	3ab43fcc04514ef20f0fe8689a8c5ea7	W017	0.0258764	Confidently healthy	d__Bacteria	Actinobacteriota	Actinobacteria	Micrococcales	Microbacteriaceae	NA	NA
1056	3ab43fcc04514ef20f0fe8689a8c5ea7	W024	0.0115217	Confidently healthy	d__Bacteria	Actinobacteriota	Actinobacteria	Micrococcales	Microbacteriaceae	NA	NA
1057	3ab43fcc04514ef20f0fe8689a8c5ea7	W020	0.00704225	Confidently healthy	d__Bacteria	Actinobacteriota	Actinobacteria	Micrococcales	Microbacteriaceae	NA	NA
1064	3ab43fcc04514ef20f0fe8689a8c5ea7	W011	0.00599263	Confidently healthy	d__Bacteria	Actinobacteriota	Actinobacteria	Micrococcales	Microbacteriaceae	NA	NA
1066	3ab43fcc04514ef20f0fe8689a8c5ea7	W010	0.0037246	Confidently healthy	d__Bacteria	Actinobacteriota	Actinobacteria	Micrococcales	Microbacteriaceae	NA	NA
1055	3ab43fcc04514ef20f0fe8689a8c5ea7	W012	0	Confidently healthy	d__Bacteria	Actinobacteriota	Actinobacteria	Micrococcales	Microbacteriaceae	NA	NA
1072	3cd9ce63f826137d18ca1a11155a21ad	W024	0.00581067	Confidently healthy	d__Bacteria	Actinobacteriota	Actinobacteria	Micrococcales	Microbacteriaceae	Leifsonia	NA
1070	3cd9ce63f826137d18ca1a11155a21ad	W017	0.00374407	Confidently healthy	d__Bacteria	Actinobacteriota	Actinobacteria	Micrococcales	Microbacteriaceae	Leifsonia	NA
1074	3cd9ce63f826137d18ca1a11155a21ad	W020	0.00322146	Confidently healthy	d__Bacteria	Actinobacteriota	Actinobacteria	Micrococcales	Microbacteriaceae	Leifsonia	NA
1067	3cd9ce63f826137d18ca1a11155a21ad	W012	0	Confidently healthy	d__Bacteria	Actinobacteriota	Actinobacteria	Micrococcales	Microbacteriaceae	Leifsonia	NA
1069	3cd9ce63f826137d18ca1a11155a21ad	W011	0	Confidently healthy	d__Bacteria	Actinobacteriota	Actinobacteria	Micrococcales	Microbacteriaceae	Leifsonia	NA
1078	3cd9ce63f826137d18ca1a11155a21ad	W010	0	Confidently healthy	d__Bacteria	Actinobacteriota	Actinobacteria	Micrococcales	Microbacteriaceae	Leifsonia	NA
1084	3dcf6d21e317d455a95c6f411d850799	W012	0.00185893	Confidently healthy	d__Bacteria	Actinobacteriota	Actinobacteria	Micrococcales	Microbacteriaceae	NA	NA
1091	3dcf6d21e317d455a95c6f411d850799	W010	0.000661172	Confidently healthy	d__Bacteria	Actinobacteriota	Actinobacteria	Micrococcales	Microbacteriaceae	NA	NA
1080	3dcf6d21e317d455a95c6f411d850799	W024	0.000398446	Confidently healthy	d__Bacteria	Actinobacteriota	Actinobacteria	Micrococcales	Microbacteriaceae	NA	NA
1083	3dcf6d21e317d455a95c6f411d850799	W020	0	Confidently healthy	d__Bacteria	Actinobacteriota	Actinobacteria	Micrococcales	Microbacteriaceae	NA	NA
1085	3dcf6d21e317d455a95c6f411d850799	W017	0	Confidently healthy	d__Bacteria	Actinobacteriota	Actinobacteria	Micrococcales	Microbacteriaceae	NA	NA
1088	3dcf6d21e317d455a95c6f411d850799	W011	0	Confidently healthy	d__Bacteria	Actinobacteriota	Actinobacteria	Micrococcales	Microbacteriaceae	NA	NA
1099	3de0611b9650e4cab6f2ec0b1255d664	W010	0.000440781	Confidently healthy	d__Bacteria	Actinobacteriota	Actinobacteria	Micrococcales	Brevibacteriaceae	Brevibacterium	NA
1097	3de0611b9650e4cab6f2ec0b1255d664	W012	0	Confidently healthy	d__Bacteria	Actinobacteriota	Actinobacteria	Micrococcales	Brevibacteriaceae	Brevibacterium	NA
1098	3de0611b9650e4cab6f2ec0b1255d664	W017	0	Confidently healthy	d__Bacteria	Actinobacteriota	Actinobacteria	Micrococcales	Brevibacteriaceae	Brevibacterium	NA
1100	3de0611b9650e4cab6f2ec0b1255d664	W011	0	Confidently healthy	d__Bacteria	Actinobacteriota	Actinobacteria	Micrococcales	Brevibacteriaceae	Brevibacterium	NA
1104	3de0611b9650e4cab6f2ec0b1255d664	W024	0	Confidently healthy	d__Bacteria	Actinobacteriota	Actinobacteria	Micrococcales	Brevibacteriaceae	Brevibacterium	NA
1105	3de0611b9650e4cab6f2ec0b1255d664	W020	0	Confidently healthy	d__Bacteria	Actinobacteriota	Actinobacteria	Micrococcales	Brevibacteriaceae	Brevibacterium	NA
1131	3f28c923dcc96e2e5ffbe6d6f219acf7	W020	0.00404555	Confidently healthy	d__Bacteria	Actinobacteriota	Actinobacteria	Micrococcales	Brevibacteriaceae	Brevibacterium	uncultured_bacterium
1129	3f28c923dcc96e2e5ffbe6d6f219acf7	W011	0.000100435	Confidently healthy	d__Bacteria	Actinobacteriota	Actinobacteria	Micrococcales	Brevibacteriaceae	Brevibacterium	uncultured_bacterium
1119	3f28c923dcc96e2e5ffbe6d6f219acf7	W012	0	Confidently healthy	d__Bacteria	Actinobacteriota	Actinobacteria	Micrococcales	Brevibacteriaceae	Brevibacterium	uncultured_bacterium
1123	3f28c923dcc96e2e5ffbe6d6f219acf7	W017	0	Confidently healthy	d__Bacteria	Actinobacteriota	Actinobacteria	Micrococcales	Brevibacteriaceae	Brevibacterium	uncultured_bacterium
1124	3f28c923dcc96e2e5ffbe6d6f219acf7	W010	0	Confidently healthy	d__Bacteria	Actinobacteriota	Actinobacteria	Micrococcales	Brevibacteriaceae	Brevibacterium	uncultured_bacterium
1126	3f28c923dcc96e2e5ffbe6d6f219acf7	W024	0	Confidently healthy	d__Bacteria	Actinobacteriota	Actinobacteria	Micrococcales	Brevibacteriaceae	Brevibacterium	uncultured_bacterium
1210	43ee9571d0f2466666b10fec8b09583f	W012	0.000127324	Confidently healthy	d__Bacteria	Actinobacteriota	Actinobacteria	Micrococcales	Brevibacteriaceae	Spelaeicoccus	Spelaeicoccus_albus
1211	43ee9571d0f2466666b10fec8b09583f	W024	6.64077e-05	Confidently healthy	d__Bacteria	Actinobacteriota	Actinobacteria	Micrococcales	Brevibacteriaceae	Spelaeicoccus	Spelaeicoccus_albus
1217	43ee9571d0f2466666b10fec8b09583f	W017	6.03883e-05	Confidently healthy	d__Bacteria	Actinobacteriota	Actinobacteria	Micrococcales	Brevibacteriaceae	Spelaeicoccus	Spelaeicoccus_albus
1214	43ee9571d0f2466666b10fec8b09583f	W010	0	Confidently healthy	d__Bacteria	Actinobacteriota	Actinobacteria	Micrococcales	Brevibacteriaceae	Spelaeicoccus	Spelaeicoccus_albus
1221	43ee9571d0f2466666b10fec8b09583f	W020	0	Confidently healthy	d__Bacteria	Actinobacteriota	Actinobacteria	Micrococcales	Brevibacteriaceae	Spelaeicoccus	Spelaeicoccus_albus
1222	43ee9571d0f2466666b10fec8b09583f	W011	0	Confidently healthy	d__Bacteria	Actinobacteriota	Actinobacteria	Micrococcales	Brevibacteriaceae	Spelaeicoccus	Spelaeicoccus_albus
1256	453cf07d3e96e304f23fbde7b355fe70	W010	0.0837264	Confidently healthy	d__Bacteria	Actinobacteriota	Actinobacteria	Micrococcales	Microbacteriaceae	NA	NA
1259	453cf07d3e96e304f23fbde7b355fe70	W017	0.0675141	Confidently healthy	d__Bacteria	Actinobacteriota	Actinobacteria	Micrococcales	Microbacteriaceae	NA	NA
1255	453cf07d3e96e304f23fbde7b355fe70	W020	0.0451004	Confidently healthy	d__Bacteria	Actinobacteriota	Actinobacteria	Micrococcales	Microbacteriaceae	NA	NA
1254	453cf07d3e96e304f23fbde7b355fe70	W011	0.00676264	Confidently healthy	d__Bacteria	Actinobacteriota	Actinobacteria	Micrococcales	Microbacteriaceae	NA	NA
1249	453cf07d3e96e304f23fbde7b355fe70	W024	0.00650795	Confidently healthy	d__Bacteria	Actinobacteriota	Actinobacteria	Micrococcales	Microbacteriaceae	NA	NA
1250	453cf07d3e96e304f23fbde7b355fe70	W012	0.00185893	Confidently healthy	d__Bacteria	Actinobacteriota	Actinobacteria	Micrococcales	Microbacteriaceae	NA	NA
1354	48cbb9b9cacb577342922d16c6bec677	W012	0.0048383	Confidently healthy	d__Bacteria	Actinobacteriota	Actinobacteria	Micrococcales	Micrococcaceae	NA	NA
1361	48cbb9b9cacb577342922d16c6bec677	W024	0.00461533	Confidently healthy	d__Bacteria	Actinobacteriota	Actinobacteria	Micrococcales	Micrococcaceae	NA	NA
1358	48cbb9b9cacb577342922d16c6bec677	W011	0	Confidently healthy	d__Bacteria	Actinobacteriota	Actinobacteria	Micrococcales	Micrococcaceae	NA	NA
1362	48cbb9b9cacb577342922d16c6bec677	W017	0	Confidently healthy	d__Bacteria	Actinobacteriota	Actinobacteria	Micrococcales	Micrococcaceae	NA	NA
1363	48cbb9b9cacb577342922d16c6bec677	W010	0	Confidently healthy	d__Bacteria	Actinobacteriota	Actinobacteria	Micrococcales	Micrococcaceae	NA	NA
1364	48cbb9b9cacb577342922d16c6bec677	W020	0	Confidently healthy	d__Bacteria	Actinobacteriota	Actinobacteria	Micrococcales	Micrococcaceae	NA	NA
1385	497a26126c9e726c768bdec79e8c4e9b	W020	0.190441	Confidently healthy	d__Bacteria	Actinobacteriota	Actinobacteria	Micrococcales	Microbacteriaceae	Curtobacterium	NA
1379	497a26126c9e726c768bdec79e8c4e9b	W017	0.0769045	Confidently healthy	d__Bacteria	Actinobacteriota	Actinobacteria	Micrococcales	Microbacteriaceae	Curtobacterium	NA
1390	497a26126c9e726c768bdec79e8c4e9b	W010	0.0630317	Confidently healthy	d__Bacteria	Actinobacteriota	Actinobacteria	Micrococcales	Microbacteriaceae	Curtobacterium	NA
1388	497a26126c9e726c768bdec79e8c4e9b	W024	0.0507687	Confidently healthy	d__Bacteria	Actinobacteriota	Actinobacteria	Micrococcales	Microbacteriaceae	Curtobacterium	NA
1381	497a26126c9e726c768bdec79e8c4e9b	W012	0.0430863	Confidently healthy	d__Bacteria	Actinobacteriota	Actinobacteria	Micrococcales	Microbacteriaceae	Curtobacterium	NA
1382	497a26126c9e726c768bdec79e8c4e9b	W011	0.0349849	Confidently healthy	d__Bacteria	Actinobacteriota	Actinobacteria	Micrococcales	Microbacteriaceae	Curtobacterium	NA
1408	49d7e138b88f8bc13e7a208bb88d56a8	W017	0.00317039	Confidently healthy	d__Bacteria	Actinobacteriota	Actinobacteria	Micrococcales	Microbacteriaceae	Leifsonia	NA
1413	49d7e138b88f8bc13e7a208bb88d56a8	W024	0.00185941	Confidently healthy	d__Bacteria	Actinobacteriota	Actinobacteria	Micrococcales	Microbacteriaceae	Leifsonia	NA
1406	49d7e138b88f8bc13e7a208bb88d56a8	W020	0.00119868	Confidently healthy	d__Bacteria	Actinobacteriota	Actinobacteria	Micrococcales	Microbacteriaceae	Leifsonia	NA
1415	49d7e138b88f8bc13e7a208bb88d56a8	W011	0.000502176	Confidently healthy	d__Bacteria	Actinobacteriota	Actinobacteria	Micrococcales	Microbacteriaceae	Leifsonia	NA
1407	49d7e138b88f8bc13e7a208bb88d56a8	W012	0	Confidently healthy	d__Bacteria	Actinobacteriota	Actinobacteria	Micrococcales	Microbacteriaceae	Leifsonia	NA
1411	49d7e138b88f8bc13e7a208bb88d56a8	W010	0	Confidently healthy	d__Bacteria	Actinobacteriota	Actinobacteria	Micrococcales	Microbacteriaceae	Leifsonia	NA
1430	4a368887d557f647b040b1851dc79726	W020	0.0140096	Confidently healthy	d__Bacteria	Actinobacteriota	Actinobacteria	Corynebacteriales	NA	NA	NA
1426	4a368887d557f647b040b1851dc79726	W017	0.000332136	Confidently healthy	d__Bacteria	Actinobacteriota	Actinobacteria	Corynebacteriales	NA	NA	NA
1423	4a368887d557f647b040b1851dc79726	W011	0	Confidently healthy	d__Bacteria	Actinobacteriota	Actinobacteria	Corynebacteriales	NA	NA	NA
1424	4a368887d557f647b040b1851dc79726	W012	0	Confidently healthy	d__Bacteria	Actinobacteriota	Actinobacteria	Corynebacteriales	NA	NA	NA
1425	4a368887d557f647b040b1851dc79726	W024	0	Confidently healthy	d__Bacteria	Actinobacteriota	Actinobacteria	Corynebacteriales	NA	NA	NA
1427	4a368887d557f647b040b1851dc79726	W010	0	Confidently healthy	d__Bacteria	Actinobacteriota	Actinobacteria	Corynebacteriales	NA	NA	NA
1513	5438e75153393c2dda98fe3d99c26da1	W020	0.00340875	Confidently healthy	d__Bacteria	Actinobacteriota	Actinobacteria	Micrococcales	Microbacteriaceae	NA	NA
1511	5438e75153393c2dda98fe3d99c26da1	W012	0.000763942	Confidently healthy	d__Bacteria	Actinobacteriota	Actinobacteria	Micrococcales	Microbacteriaceae	NA	NA
1509	5438e75153393c2dda98fe3d99c26da1	W017	0.00036233	Confidently healthy	d__Bacteria	Actinobacteriota	Actinobacteria	Micrococcales	Microbacteriaceae	NA	NA
1510	5438e75153393c2dda98fe3d99c26da1	W011	0	Confidently healthy	d__Bacteria	Actinobacteriota	Actinobacteria	Micrococcales	Microbacteriaceae	NA	NA
1512	5438e75153393c2dda98fe3d99c26da1	W024	0	Confidently healthy	d__Bacteria	Actinobacteriota	Actinobacteria	Micrococcales	Microbacteriaceae	NA	NA
1521	5438e75153393c2dda98fe3d99c26da1	W010	0	Confidently healthy	d__Bacteria	Actinobacteriota	Actinobacteria	Micrococcales	Microbacteriaceae	NA	NA
1645	5e20912abe7002aaf00b6e9fe9eb47cf	W017	0.0731604	Confidently healthy	d__Bacteria	Actinobacteriota	Actinobacteria	Micrococcales	Dermacoccaceae	Flexivirga	NA
1643	5e20912abe7002aaf00b6e9fe9eb47cf	W010	0.0211355	Confidently healthy	d__Bacteria	Actinobacteriota	Actinobacteria	Micrococcales	Dermacoccaceae	Flexivirga	NA
1641	5e20912abe7002aaf00b6e9fe9eb47cf	W024	0.0110237	Confidently healthy	d__Bacteria	Actinobacteriota	Actinobacteria	Micrococcales	Dermacoccaceae	Flexivirga	NA
1640	5e20912abe7002aaf00b6e9fe9eb47cf	W012	0.00550038	Confidently healthy	d__Bacteria	Actinobacteriota	Actinobacteria	Micrococcales	Dermacoccaceae	Flexivirga	NA
1646	5e20912abe7002aaf00b6e9fe9eb47cf	W020	0.00187294	Confidently healthy	d__Bacteria	Actinobacteriota	Actinobacteria	Micrococcales	Dermacoccaceae	Flexivirga	NA
1648	5e20912abe7002aaf00b6e9fe9eb47cf	W011	0.000435219	Confidently healthy	d__Bacteria	Actinobacteriota	Actinobacteria	Micrococcales	Dermacoccaceae	Flexivirga	NA
1678	60a8843517f35173407a9d146488e1ac	W017	0.010568	Confidently healthy	d__Bacteria	Actinobacteriota	Actinobacteria	Micrococcales	Microbacteriaceae	Curtobacterium	NA
1687	60a8843517f35173407a9d146488e1ac	W020	0.00869044	Confidently healthy	d__Bacteria	Actinobacteriota	Actinobacteria	Micrococcales	Microbacteriaceae	Curtobacterium	NA
1685	60a8843517f35173407a9d146488e1ac	W024	0.00229106	Confidently healthy	d__Bacteria	Actinobacteriota	Actinobacteria	Micrococcales	Microbacteriaceae	Curtobacterium	NA
1683	60a8843517f35173407a9d146488e1ac	W011	0.000736525	Confidently healthy	d__Bacteria	Actinobacteriota	Actinobacteria	Micrococcales	Microbacteriaceae	Curtobacterium	NA
1679	60a8843517f35173407a9d146488e1ac	W012	0	Confidently healthy	d__Bacteria	Actinobacteriota	Actinobacteria	Micrococcales	Microbacteriaceae	Curtobacterium	NA
1690	60a8843517f35173407a9d146488e1ac	W010	0	Confidently healthy	d__Bacteria	Actinobacteriota	Actinobacteria	Micrococcales	Microbacteriaceae	Curtobacterium	NA
1833	6ef30ad70950c7994898405da4aa1f2a	W020	0.000711717	Confidently healthy	d__Bacteria	Actinobacteriota	Actinobacteria	Propionibacteriales	Nocardioidaceae	Aeromicrobium	NA
1827	6ef30ad70950c7994898405da4aa1f2a	W011	0.000703047	Confidently healthy	d__Bacteria	Actinobacteriota	Actinobacteria	Propionibacteriales	Nocardioidaceae	Aeromicrobium	NA
1824	6ef30ad70950c7994898405da4aa1f2a	W017	0.000422718	Confidently healthy	d__Bacteria	Actinobacteriota	Actinobacteria	Propionibacteriales	Nocardioidaceae	Aeromicrobium	NA
1825	6ef30ad70950c7994898405da4aa1f2a	W024	0	Confidently healthy	d__Bacteria	Actinobacteriota	Actinobacteria	Propionibacteriales	Nocardioidaceae	Aeromicrobium	NA
1826	6ef30ad70950c7994898405da4aa1f2a	W012	0	Confidently healthy	d__Bacteria	Actinobacteriota	Actinobacteria	Propionibacteriales	Nocardioidaceae	Aeromicrobium	NA
1831	6ef30ad70950c7994898405da4aa1f2a	W010	0	Confidently healthy	d__Bacteria	Actinobacteriota	Actinobacteria	Propionibacteriales	Nocardioidaceae	Aeromicrobium	NA
1848	702af9e944edfd5a1a7f0dce0d566376	W012	0.000763942	Confidently healthy	d__Bacteria	Actinobacteriota	Actinobacteria	Micrococcales	Microbacteriaceae	NA	NA
1847	702af9e944edfd5a1a7f0dce0d566376	W024	0.000630873	Confidently healthy	d__Bacteria	Actinobacteriota	Actinobacteria	Micrococcales	Microbacteriaceae	NA	NA
1855	702af9e944edfd5a1a7f0dce0d566376	W020	0.00029967	Confidently healthy	d__Bacteria	Actinobacteriota	Actinobacteria	Micrococcales	Microbacteriaceae	NA	NA
1851	702af9e944edfd5a1a7f0dce0d566376	W011	0.00020087	Confidently healthy	d__Bacteria	Actinobacteriota	Actinobacteria	Micrococcales	Microbacteriaceae	NA	NA
1853	702af9e944edfd5a1a7f0dce0d566376	W017	0	Confidently healthy	d__Bacteria	Actinobacteriota	Actinobacteria	Micrococcales	Microbacteriaceae	NA	NA
1856	702af9e944edfd5a1a7f0dce0d566376	W010	0	Confidently healthy	d__Bacteria	Actinobacteriota	Actinobacteria	Micrococcales	Microbacteriaceae	NA	NA
1906	7396a40753488c53d367a1682ccca0a3	W010	0.00848504	Confidently healthy	d__Bacteria	Actinobacteriota	Actinobacteria	Micrococcales	Microbacteriaceae	Frigoribacterium	NA
1910	7396a40753488c53d367a1682ccca0a3	W020	0.00603087	Confidently healthy	d__Bacteria	Actinobacteriota	Actinobacteria	Micrococcales	Microbacteriaceae	Frigoribacterium	NA
1905	7396a40753488c53d367a1682ccca0a3	W011	0.000301306	Confidently healthy	d__Bacteria	Actinobacteriota	Actinobacteria	Micrococcales	Microbacteriaceae	Frigoribacterium	NA
1899	7396a40753488c53d367a1682ccca0a3	W012	0	Confidently healthy	d__Bacteria	Actinobacteriota	Actinobacteria	Micrococcales	Microbacteriaceae	Frigoribacterium	NA
1900	7396a40753488c53d367a1682ccca0a3	W024	0	Confidently healthy	d__Bacteria	Actinobacteriota	Actinobacteria	Micrococcales	Microbacteriaceae	Frigoribacterium	NA
1907	7396a40753488c53d367a1682ccca0a3	W017	0	Confidently healthy	d__Bacteria	Actinobacteriota	Actinobacteria	Micrococcales	Microbacteriaceae	Frigoribacterium	NA
1912	75421911d765a8171c36bc7d8dafd7a1	W011	0.00234349	Confidently healthy	d__Bacteria	Actinobacteriota	Actinobacteria	Micrococcales	Microbacteriaceae	Gryllotalpicola	NA
1917	75421911d765a8171c36bc7d8dafd7a1	W017	0.00132854	Confidently healthy	d__Bacteria	Actinobacteriota	Actinobacteria	Micrococcales	Microbacteriaceae	Gryllotalpicola	NA
1916	75421911d765a8171c36bc7d8dafd7a1	W024	0.00102932	Confidently healthy	d__Bacteria	Actinobacteriota	Actinobacteria	Micrococcales	Microbacteriaceae	Gryllotalpicola	NA
1913	75421911d765a8171c36bc7d8dafd7a1	W012	0	Confidently healthy	d__Bacteria	Actinobacteriota	Actinobacteria	Micrococcales	Microbacteriaceae	Gryllotalpicola	NA
1914	75421911d765a8171c36bc7d8dafd7a1	W010	0	Confidently healthy	d__Bacteria	Actinobacteriota	Actinobacteria	Micrococcales	Microbacteriaceae	Gryllotalpicola	NA
1923	75421911d765a8171c36bc7d8dafd7a1	W020	0	Confidently healthy	d__Bacteria	Actinobacteriota	Actinobacteria	Micrococcales	Microbacteriaceae	Gryllotalpicola	NA
1951	79276373456f76c2665e4b9a8c193b72	W012	0	Confidently healthy	d__Bacteria	Actinobacteriota	Actinobacteria	Micrococcales	Microbacteriaceae	NA	NA
1954	79276373456f76c2665e4b9a8c193b72	W024	0	Confidently healthy	d__Bacteria	Actinobacteriota	Actinobacteria	Micrococcales	Microbacteriaceae	NA	NA
1955	79276373456f76c2665e4b9a8c193b72	W011	0	Confidently healthy	d__Bacteria	Actinobacteriota	Actinobacteria	Micrococcales	Microbacteriaceae	NA	NA
1957	79276373456f76c2665e4b9a8c193b72	W017	0	Confidently healthy	d__Bacteria	Actinobacteriota	Actinobacteria	Micrococcales	Microbacteriaceae	NA	NA
1960	79276373456f76c2665e4b9a8c193b72	W020	0	Confidently healthy	d__Bacteria	Actinobacteriota	Actinobacteria	Micrococcales	Microbacteriaceae	NA	NA
1963	79276373456f76c2665e4b9a8c193b72	W010	0	Confidently healthy	d__Bacteria	Actinobacteriota	Actinobacteria	Micrococcales	Microbacteriaceae	NA	NA
2003	7af3a1c034de50cf41cd86afaeaa9423	W024	0	Confidently healthy	d__Bacteria	Actinobacteriota	Actinobacteria	Micrococcales	Dermabacteraceae	Brachybacterium	Brachybacterium_nesterenkovii
2006	7af3a1c034de50cf41cd86afaeaa9423	W012	0	Confidently healthy	d__Bacteria	Actinobacteriota	Actinobacteria	Micrococcales	Dermabacteraceae	Brachybacterium	Brachybacterium_nesterenkovii
2012	7af3a1c034de50cf41cd86afaeaa9423	W011	0	Confidently healthy	d__Bacteria	Actinobacteriota	Actinobacteria	Micrococcales	Dermabacteraceae	Brachybacterium	Brachybacterium_nesterenkovii
2013	7af3a1c034de50cf41cd86afaeaa9423	W020	0	Confidently healthy	d__Bacteria	Actinobacteriota	Actinobacteria	Micrococcales	Dermabacteraceae	Brachybacterium	Brachybacterium_nesterenkovii
2014	7af3a1c034de50cf41cd86afaeaa9423	W017	0	Confidently healthy	d__Bacteria	Actinobacteriota	Actinobacteria	Micrococcales	Dermabacteraceae	Brachybacterium	Brachybacterium_nesterenkovii
2015	7af3a1c034de50cf41cd86afaeaa9423	W010	0	Confidently healthy	d__Bacteria	Actinobacteriota	Actinobacteria	Micrococcales	Dermabacteraceae	Brachybacterium	Brachybacterium_nesterenkovii
2017	7c693d2c9bd099a1489c916ff5eab38e	W012	0	Confidently healthy	d__Bacteria	Actinobacteriota	Actinobacteria	Corynebacteriales	Dietziaceae	Dietzia	NA
2018	7c693d2c9bd099a1489c916ff5eab38e	W011	0	Confidently healthy	d__Bacteria	Actinobacteriota	Actinobacteria	Corynebacteriales	Dietziaceae	Dietzia	NA
2020	7c693d2c9bd099a1489c916ff5eab38e	W024	0	Confidently healthy	d__Bacteria	Actinobacteriota	Actinobacteria	Corynebacteriales	Dietziaceae	Dietzia	NA
2021	7c693d2c9bd099a1489c916ff5eab38e	W017	0	Confidently healthy	d__Bacteria	Actinobacteriota	Actinobacteria	Corynebacteriales	Dietziaceae	Dietzia	NA
2024	7c693d2c9bd099a1489c916ff5eab38e	W010	0	Confidently healthy	d__Bacteria	Actinobacteriota	Actinobacteria	Corynebacteriales	Dietziaceae	Dietzia	NA
2026	7c693d2c9bd099a1489c916ff5eab38e	W020	0	Confidently healthy	d__Bacteria	Actinobacteriota	Actinobacteria	Corynebacteriales	Dietziaceae	Dietzia	NA
2030	7d48e783d2b796b2d5f453eb24564685	W012	0.00929463	Confidently healthy	d__Bacteria	Actinobacteriota	Actinobacteria	Micrococcales	Dermacoccaceae	Flexivirga	NA
2031	7d48e783d2b796b2d5f453eb24564685	W017	0.00836378	Confidently healthy	d__Bacteria	Actinobacteriota	Actinobacteria	Micrococcales	Dermacoccaceae	Flexivirga	NA
2035	7d48e783d2b796b2d5f453eb24564685	W024	0.00720523	Confidently healthy	d__Bacteria	Actinobacteriota	Actinobacteria	Micrococcales	Dermacoccaceae	Flexivirga	NA
2029	7d48e783d2b796b2d5f453eb24564685	W020	0	Confidently healthy	d__Bacteria	Actinobacteriota	Actinobacteria	Micrococcales	Dermacoccaceae	Flexivirga	NA
2034	7d48e783d2b796b2d5f453eb24564685	W010	0	Confidently healthy	d__Bacteria	Actinobacteriota	Actinobacteria	Micrococcales	Dermacoccaceae	Flexivirga	NA
2041	7d48e783d2b796b2d5f453eb24564685	W011	0	Confidently healthy	d__Bacteria	Actinobacteriota	Actinobacteria	Micrococcales	Dermacoccaceae	Flexivirga	NA
2145	7ff346973a282aa55de296afdb5d74af	W020	0.0735691	Confidently healthy	d__Bacteria	Actinobacteriota	Actinobacteria	Micrococcales	Micrococcaceae	NA	NA
2141	7ff346973a282aa55de296afdb5d74af	W010	0.0511747	Confidently healthy	d__Bacteria	Actinobacteriota	Actinobacteria	Micrococcales	Micrococcaceae	NA	NA
2143	7ff346973a282aa55de296afdb5d74af	W024	0.0251353	Confidently healthy	d__Bacteria	Actinobacteriota	Actinobacteria	Micrococcales	Micrococcaceae	NA	NA
2139	7ff346973a282aa55de296afdb5d74af	W012	0.00369239	Confidently healthy	d__Bacteria	Actinobacteriota	Actinobacteria	Micrococcales	Micrococcaceae	NA	NA
2137	7ff346973a282aa55de296afdb5d74af	W017	0.0015701	Confidently healthy	d__Bacteria	Actinobacteriota	Actinobacteria	Micrococcales	Micrococcaceae	NA	NA
2138	7ff346973a282aa55de296afdb5d74af	W011	0.000435219	Confidently healthy	d__Bacteria	Actinobacteriota	Actinobacteria	Micrococcales	Micrococcaceae	NA	NA
2334	89c851d9f7fe0927353c7ecc72c5760a	W020	0.00625562	Confidently healthy	d__Bacteria	Actinobacteriota	Actinobacteria	Micrococcales	NA	NA	NA
2329	89c851d9f7fe0927353c7ecc72c5760a	W017	0.000181165	Confidently healthy	d__Bacteria	Actinobacteriota	Actinobacteria	Micrococcales	NA	NA	NA
2338	89c851d9f7fe0927353c7ecc72c5760a	W011	6.69568e-05	Confidently healthy	d__Bacteria	Actinobacteriota	Actinobacteria	Micrococcales	NA	NA	NA
2328	89c851d9f7fe0927353c7ecc72c5760a	W024	0	Confidently healthy	d__Bacteria	Actinobacteriota	Actinobacteria	Micrococcales	NA	NA	NA
2330	89c851d9f7fe0927353c7ecc72c5760a	W012	0	Confidently healthy	d__Bacteria	Actinobacteriota	Actinobacteria	Micrococcales	NA	NA	NA
2340	89c851d9f7fe0927353c7ecc72c5760a	W010	0	Confidently healthy	d__Bacteria	Actinobacteriota	Actinobacteria	Micrococcales	NA	NA	NA
2635	a0a0f587e4cb320432acd2afbb0c1ea8	W017	0.000573689	Confidently healthy	d__Bacteria	Actinobacteriota	Actinobacteria	Micrococcales	Demequinaceae	Demequina	Demequina_globuliformis
2633	a0a0f587e4cb320432acd2afbb0c1ea8	W011	0.000234349	Confidently healthy	d__Bacteria	Actinobacteriota	Actinobacteria	Micrococcales	Demequinaceae	Demequina	Demequina_globuliformis
2629	a0a0f587e4cb320432acd2afbb0c1ea8	W012	0	Confidently healthy	d__Bacteria	Actinobacteriota	Actinobacteria	Micrococcales	Demequinaceae	Demequina	Demequina_globuliformis
2631	a0a0f587e4cb320432acd2afbb0c1ea8	W010	0	Confidently healthy	d__Bacteria	Actinobacteriota	Actinobacteria	Micrococcales	Demequinaceae	Demequina	Demequina_globuliformis
2634	a0a0f587e4cb320432acd2afbb0c1ea8	W024	0	Confidently healthy	d__Bacteria	Actinobacteriota	Actinobacteria	Micrococcales	Demequinaceae	Demequina	Demequina_globuliformis
2638	a0a0f587e4cb320432acd2afbb0c1ea8	W020	0	Confidently healthy	d__Bacteria	Actinobacteriota	Actinobacteria	Micrococcales	Demequinaceae	Demequina	Demequina_globuliformis
2693	a7da93a9744a7863292bcf97d47b6a10	W024	0.000564465	Confidently healthy	d__Bacteria	Actinobacteriota	Actinobacteria	Micrococcales	Intrasporangiaceae	NA	NA
2703	a7da93a9744a7863292bcf97d47b6a10	W010	0.000330586	Confidently healthy	d__Bacteria	Actinobacteriota	Actinobacteria	Micrococcales	Intrasporangiaceae	NA	NA
2699	a7da93a9744a7863292bcf97d47b6a10	W020	0.000262212	Confidently healthy	d__Bacteria	Actinobacteriota	Actinobacteria	Micrococcales	Intrasporangiaceae	NA	NA
2692	a7da93a9744a7863292bcf97d47b6a10	W017	6.03883e-05	Confidently healthy	d__Bacteria	Actinobacteriota	Actinobacteria	Micrococcales	Intrasporangiaceae	NA	NA
2695	a7da93a9744a7863292bcf97d47b6a10	W012	0	Confidently healthy	d__Bacteria	Actinobacteriota	Actinobacteria	Micrococcales	Intrasporangiaceae	NA	NA
2700	a7da93a9744a7863292bcf97d47b6a10	W011	0	Confidently healthy	d__Bacteria	Actinobacteriota	Actinobacteria	Micrococcales	Intrasporangiaceae	NA	NA
2780	ab530a2ac42796a94172e3cb293c4af4	W017	0.000452912	Confidently healthy	d__Bacteria	Actinobacteriota	Actinobacteria	Corynebacteriales	Nocardiaceae	Williamsia	NA
2782	ab530a2ac42796a94172e3cb293c4af4	W020	0.000412047	Confidently healthy	d__Bacteria	Actinobacteriota	Actinobacteria	Corynebacteriales	Nocardiaceae	Williamsia	NA
2773	ab530a2ac42796a94172e3cb293c4af4	W011	0	Confidently healthy	d__Bacteria	Actinobacteriota	Actinobacteria	Corynebacteriales	Nocardiaceae	Williamsia	NA
2775	ab530a2ac42796a94172e3cb293c4af4	W012	0	Confidently healthy	d__Bacteria	Actinobacteriota	Actinobacteria	Corynebacteriales	Nocardiaceae	Williamsia	NA
2776	ab530a2ac42796a94172e3cb293c4af4	W024	0	Confidently healthy	d__Bacteria	Actinobacteriota	Actinobacteria	Corynebacteriales	Nocardiaceae	Williamsia	NA
2778	ab530a2ac42796a94172e3cb293c4af4	W010	0	Confidently healthy	d__Bacteria	Actinobacteriota	Actinobacteria	Corynebacteriales	Nocardiaceae	Williamsia	NA
2924	b17a2f19f4c913ea1af58c2cf5b3abbe	W020	0.000486964	Confidently healthy	d__Bacteria	Actinobacteriota	Actinobacteria	Micrococcales	Intrasporangiaceae	Terrabacter	NA
2923	b17a2f19f4c913ea1af58c2cf5b3abbe	W024	0.000265631	Confidently healthy	d__Bacteria	Actinobacteriota	Actinobacteria	Micrococcales	Intrasporangiaceae	Terrabacter	NA
2916	b17a2f19f4c913ea1af58c2cf5b3abbe	W010	0	Confidently healthy	d__Bacteria	Actinobacteriota	Actinobacteria	Micrococcales	Intrasporangiaceae	Terrabacter	NA
2918	b17a2f19f4c913ea1af58c2cf5b3abbe	W012	0	Confidently healthy	d__Bacteria	Actinobacteriota	Actinobacteria	Micrococcales	Intrasporangiaceae	Terrabacter	NA
2919	b17a2f19f4c913ea1af58c2cf5b3abbe	W017	0	Confidently healthy	d__Bacteria	Actinobacteriota	Actinobacteria	Micrococcales	Intrasporangiaceae	Terrabacter	NA
2922	b17a2f19f4c913ea1af58c2cf5b3abbe	W011	0	Confidently healthy	d__Bacteria	Actinobacteriota	Actinobacteria	Micrococcales	Intrasporangiaceae	Terrabacter	NA
2936	b1937d4985b612a6e9c822da87bdf76e	W010	0.00160885	Confidently healthy	d__Bacteria	Actinobacteriota	Actinobacteria	Micrococcales	Microbacteriaceae	Clavibacter	NA
2937	b1937d4985b612a6e9c822da87bdf76e	W020	0.000824093	Confidently healthy	d__Bacteria	Actinobacteriota	Actinobacteria	Micrococcales	Microbacteriaceae	Clavibacter	NA
2935	b1937d4985b612a6e9c822da87bdf76e	W011	0.000334784	Confidently healthy	d__Bacteria	Actinobacteriota	Actinobacteria	Micrococcales	Microbacteriaceae	Clavibacter	NA
2932	b1937d4985b612a6e9c822da87bdf76e	W024	0.000298835	Confidently healthy	d__Bacteria	Actinobacteriota	Actinobacteria	Micrococcales	Microbacteriaceae	Clavibacter	NA
2928	b1937d4985b612a6e9c822da87bdf76e	W017	0.000211359	Confidently healthy	d__Bacteria	Actinobacteriota	Actinobacteria	Micrococcales	Microbacteriaceae	Clavibacter	NA
2931	b1937d4985b612a6e9c822da87bdf76e	W012	0	Confidently healthy	d__Bacteria	Actinobacteriota	Actinobacteria	Micrococcales	Microbacteriaceae	Clavibacter	NA
2949	b1dde0ed7ab1f036845b5643cfaa699e	W020	0.000112376	Confidently healthy	d__Bacteria	Actinobacteriota	Actinobacteria	Kineosporiales	Kineosporiaceae	Kineococcus	NA
2948	b1dde0ed7ab1f036845b5643cfaa699e	W010	4.40781e-05	Confidently healthy	d__Bacteria	Actinobacteriota	Actinobacteria	Kineosporiales	Kineosporiaceae	Kineococcus	NA
2942	b1dde0ed7ab1f036845b5643cfaa699e	W012	0	Confidently healthy	d__Bacteria	Actinobacteriota	Actinobacteria	Kineosporiales	Kineosporiaceae	Kineococcus	NA
2944	b1dde0ed7ab1f036845b5643cfaa699e	W011	0	Confidently healthy	d__Bacteria	Actinobacteriota	Actinobacteria	Kineosporiales	Kineosporiaceae	Kineococcus	NA
2946	b1dde0ed7ab1f036845b5643cfaa699e	W024	0	Confidently healthy	d__Bacteria	Actinobacteriota	Actinobacteria	Kineosporiales	Kineosporiaceae	Kineococcus	NA
2950	b1dde0ed7ab1f036845b5643cfaa699e	W017	0	Confidently healthy	d__Bacteria	Actinobacteriota	Actinobacteria	Kineosporiales	Kineosporiaceae	Kineococcus	NA
2952	b2379d60bdaec4f17b7dc4c7820d8fa8	W012	0	Confidently healthy	d__Bacteria	Actinobacteriota	Actinobacteria	Corynebacteriales	Corynebacteriaceae	Corynebacterium	NA
2954	b2379d60bdaec4f17b7dc4c7820d8fa8	W011	0	Confidently healthy	d__Bacteria	Actinobacteriota	Actinobacteria	Corynebacteriales	Corynebacteriaceae	Corynebacterium	NA
2960	b2379d60bdaec4f17b7dc4c7820d8fa8	W017	0	Confidently healthy	d__Bacteria	Actinobacteriota	Actinobacteria	Corynebacteriales	Corynebacteriaceae	Corynebacterium	NA
2961	b2379d60bdaec4f17b7dc4c7820d8fa8	W024	0	Confidently healthy	d__Bacteria	Actinobacteriota	Actinobacteria	Corynebacteriales	Corynebacteriaceae	Corynebacterium	NA
2962	b2379d60bdaec4f17b7dc4c7820d8fa8	W020	0	Confidently healthy	d__Bacteria	Actinobacteriota	Actinobacteria	Corynebacteriales	Corynebacteriaceae	Corynebacterium	NA
2963	b2379d60bdaec4f17b7dc4c7820d8fa8	W010	0	Confidently healthy	d__Bacteria	Actinobacteriota	Actinobacteria	Corynebacteriales	Corynebacteriaceae	Corynebacterium	NA
2971	b3a7624d3862869256fea3f4b77fa813	W024	0.000796892	Confidently healthy	d__Bacteria	Actinobacteriota	Actinobacteria	Micrococcales	Microbacteriaceae	Gryllotalpicola	uncultured_bacterium
2976	b3a7624d3862869256fea3f4b77fa813	W011	0.00063609	Confidently healthy	d__Bacteria	Actinobacteriota	Actinobacteria	Micrococcales	Microbacteriaceae	Gryllotalpicola	uncultured_bacterium
2965	b3a7624d3862869256fea3f4b77fa813	W012	0	Confidently healthy	d__Bacteria	Actinobacteriota	Actinobacteria	Micrococcales	Microbacteriaceae	Gryllotalpicola	uncultured_bacterium
2967	b3a7624d3862869256fea3f4b77fa813	W020	0	Confidently healthy	d__Bacteria	Actinobacteriota	Actinobacteria	Micrococcales	Microbacteriaceae	Gryllotalpicola	uncultured_bacterium
2968	b3a7624d3862869256fea3f4b77fa813	W017	0	Confidently healthy	d__Bacteria	Actinobacteriota	Actinobacteria	Micrococcales	Microbacteriaceae	Gryllotalpicola	uncultured_bacterium
2975	b3a7624d3862869256fea3f4b77fa813	W010	0	Confidently healthy	d__Bacteria	Actinobacteriota	Actinobacteria	Micrococcales	Microbacteriaceae	Gryllotalpicola	uncultured_bacterium
3037	b7ae2d92c6199a9e58c97d0e75865d36	W010	0.019769	Confidently healthy	d__Bacteria	Actinobacteriota	Actinobacteria	Micrococcales	Micrococcaceae	Kocuria	NA
3032	b7ae2d92c6199a9e58c97d0e75865d36	W012	0.0155844	Confidently healthy	d__Bacteria	Actinobacteriota	Actinobacteria	Micrococcales	Micrococcaceae	Kocuria	NA
3041	b7ae2d92c6199a9e58c97d0e75865d36	W017	0.00833358	Confidently healthy	d__Bacteria	Actinobacteriota	Actinobacteria	Micrococcales	Micrococcaceae	Kocuria	NA
3038	b7ae2d92c6199a9e58c97d0e75865d36	W020	0.000149835	Confidently healthy	d__Bacteria	Actinobacteriota	Actinobacteria	Micrococcales	Micrococcaceae	Kocuria	NA
3033	b7ae2d92c6199a9e58c97d0e75865d36	W011	0	Confidently healthy	d__Bacteria	Actinobacteriota	Actinobacteria	Micrococcales	Micrococcaceae	Kocuria	NA
3039	b7ae2d92c6199a9e58c97d0e75865d36	W024	0	Confidently healthy	d__Bacteria	Actinobacteriota	Actinobacteria	Micrococcales	Micrococcaceae	Kocuria	NA
3082	bdbdb4a39e3433bcdab5de2db131d9d6	W012	0	Confidently healthy	d__Bacteria	Actinobacteriota	Actinobacteria	Micrococcales	Micrococcaceae	NA	NA
3085	bdbdb4a39e3433bcdab5de2db131d9d6	W011	0	Confidently healthy	d__Bacteria	Actinobacteriota	Actinobacteria	Micrococcales	Micrococcaceae	NA	NA
3086	bdbdb4a39e3433bcdab5de2db131d9d6	W024	0	Confidently healthy	d__Bacteria	Actinobacteriota	Actinobacteria	Micrococcales	Micrococcaceae	NA	NA
3087	bdbdb4a39e3433bcdab5de2db131d9d6	W017	0	Confidently healthy	d__Bacteria	Actinobacteriota	Actinobacteria	Micrococcales	Micrococcaceae	NA	NA
3091	bdbdb4a39e3433bcdab5de2db131d9d6	W010	0	Confidently healthy	d__Bacteria	Actinobacteriota	Actinobacteria	Micrococcales	Micrococcaceae	NA	NA
3093	bdbdb4a39e3433bcdab5de2db131d9d6	W020	0	Confidently healthy	d__Bacteria	Actinobacteriota	Actinobacteria	Micrococcales	Micrococcaceae	NA	NA
3151	c0b8b2ea1fe364fcc7ce4ff9d79f6a26	W017	0.0864458	Confidently healthy	d__Bacteria	Actinobacteriota	Actinobacteria	Micrococcales	Microbacteriaceae	NA	NA
3149	c0b8b2ea1fe364fcc7ce4ff9d79f6a26	W020	0.00715463	Confidently healthy	d__Bacteria	Actinobacteriota	Actinobacteria	Micrococcales	Microbacteriaceae	NA	NA
3147	c0b8b2ea1fe364fcc7ce4ff9d79f6a26	W011	0.00445263	Confidently healthy	d__Bacteria	Actinobacteriota	Actinobacteria	Micrococcales	Microbacteriaceae	NA	NA
3155	c0b8b2ea1fe364fcc7ce4ff9d79f6a26	W024	0.00265631	Confidently healthy	d__Bacteria	Actinobacteriota	Actinobacteria	Micrococcales	Microbacteriaceae	NA	NA
3154	c0b8b2ea1fe364fcc7ce4ff9d79f6a26	W012	0.00231729	Confidently healthy	d__Bacteria	Actinobacteriota	Actinobacteria	Micrococcales	Microbacteriaceae	NA	NA
3158	c0b8b2ea1fe364fcc7ce4ff9d79f6a26	W010	0.000418742	Confidently healthy	d__Bacteria	Actinobacteriota	Actinobacteria	Micrococcales	Microbacteriaceae	NA	NA
3207	c489a5dd3e6b99cbbe986a7965f907ff	W017	0.0015399	Confidently healthy	d__Bacteria	Actinobacteriota	Actinobacteria	Micrococcales	NA	NA	NA
3210	c489a5dd3e6b99cbbe986a7965f907ff	W010	0.000550976	Confidently healthy	d__Bacteria	Actinobacteriota	Actinobacteria	Micrococcales	NA	NA	NA
3206	c489a5dd3e6b99cbbe986a7965f907ff	W011	0.000100435	Confidently healthy	d__Bacteria	Actinobacteriota	Actinobacteria	Micrococcales	NA	NA	NA
3201	c489a5dd3e6b99cbbe986a7965f907ff	W012	0	Confidently healthy	d__Bacteria	Actinobacteriota	Actinobacteria	Micrococcales	NA	NA	NA
3208	c489a5dd3e6b99cbbe986a7965f907ff	W024	0	Confidently healthy	d__Bacteria	Actinobacteriota	Actinobacteria	Micrococcales	NA	NA	NA
3211	c489a5dd3e6b99cbbe986a7965f907ff	W020	0	Confidently healthy	d__Bacteria	Actinobacteriota	Actinobacteria	Micrococcales	NA	NA	NA
3213	c51318150f399c6a44d58cf9b6d85d3d	W017	0.0629246	Confidently healthy	d__Bacteria	Actinobacteriota	Actinobacteria	Micrococcales	Dermacoccaceae	Flexivirga	Flexivirga_alba
3223	c51318150f399c6a44d58cf9b6d85d3d	W010	0.0216424	Confidently healthy	d__Bacteria	Actinobacteriota	Actinobacteria	Micrococcales	Dermacoccaceae	Flexivirga	Flexivirga_alba
3215	c51318150f399c6a44d58cf9b6d85d3d	W024	0.0124514	Confidently healthy	d__Bacteria	Actinobacteriota	Actinobacteria	Micrococcales	Dermacoccaceae	Flexivirga	Flexivirga_alba
3222	c51318150f399c6a44d58cf9b6d85d3d	W020	0.00307162	Confidently healthy	d__Bacteria	Actinobacteriota	Actinobacteria	Micrococcales	Dermacoccaceae	Flexivirga	Flexivirga_alba
3217	c51318150f399c6a44d58cf9b6d85d3d	W012	0.00272473	Confidently healthy	d__Bacteria	Actinobacteriota	Actinobacteria	Micrococcales	Dermacoccaceae	Flexivirga	Flexivirga_alba
3219	c51318150f399c6a44d58cf9b6d85d3d	W011	0.000368262	Confidently healthy	d__Bacteria	Actinobacteriota	Actinobacteria	Micrococcales	Dermacoccaceae	Flexivirga	Flexivirga_alba
3384	d19dbb0e1566e9a2d91adda6f64e0232	W011	0.000301306	Confidently healthy	d__Bacteria	Actinobacteriota	Actinobacteria	Corynebacteriales	Nocardiaceae	Williamsia	NA
3389	d19dbb0e1566e9a2d91adda6f64e0232	W020	0.000187294	Confidently healthy	d__Bacteria	Actinobacteriota	Actinobacteria	Corynebacteriales	Nocardiaceae	Williamsia	NA
3388	d19dbb0e1566e9a2d91adda6f64e0232	W010	8.81562e-05	Confidently healthy	d__Bacteria	Actinobacteriota	Actinobacteria	Corynebacteriales	Nocardiaceae	Williamsia	NA
3392	d19dbb0e1566e9a2d91adda6f64e0232	W017	6.03883e-05	Confidently healthy	d__Bacteria	Actinobacteriota	Actinobacteria	Corynebacteriales	Nocardiaceae	Williamsia	NA
3390	d19dbb0e1566e9a2d91adda6f64e0232	W012	0	Confidently healthy	d__Bacteria	Actinobacteriota	Actinobacteria	Corynebacteriales	Nocardiaceae	Williamsia	NA
3391	d19dbb0e1566e9a2d91adda6f64e0232	W024	0	Confidently healthy	d__Bacteria	Actinobacteriota	Actinobacteria	Corynebacteriales	Nocardiaceae	Williamsia	NA
3404	d2af52fc6f48ab4d05c96dad9527d8a2	W010	0.000639133	Confidently healthy	d__Bacteria	Actinobacteriota	Actinobacteria	Micrococcales	Microbacteriaceae	NA	NA
3399	d2af52fc6f48ab4d05c96dad9527d8a2	W020	0.00029967	Confidently healthy	d__Bacteria	Actinobacteriota	Actinobacteria	Micrococcales	Microbacteriaceae	NA	NA
3401	d2af52fc6f48ab4d05c96dad9527d8a2	W017	0.000241553	Confidently healthy	d__Bacteria	Actinobacteriota	Actinobacteria	Micrococcales	Microbacteriaceae	NA	NA
3400	d2af52fc6f48ab4d05c96dad9527d8a2	W012	0.000152788	Confidently healthy	d__Bacteria	Actinobacteriota	Actinobacteria	Micrococcales	Microbacteriaceae	NA	NA
3396	d2af52fc6f48ab4d05c96dad9527d8a2	W011	0	Confidently healthy	d__Bacteria	Actinobacteriota	Actinobacteria	Micrococcales	Microbacteriaceae	NA	NA
3397	d2af52fc6f48ab4d05c96dad9527d8a2	W024	0	Confidently healthy	d__Bacteria	Actinobacteriota	Actinobacteria	Micrococcales	Microbacteriaceae	NA	NA
3435	d3f15f26540c2d1c8bf24edecabf0bb6	W012	0	Confidently healthy	d__Bacteria	Actinobacteriota	Actinobacteria	Micrococcales	Dermabacteraceae	Brachybacterium	NA
3438	d3f15f26540c2d1c8bf24edecabf0bb6	W024	0	Confidently healthy	d__Bacteria	Actinobacteriota	Actinobacteria	Micrococcales	Dermabacteraceae	Brachybacterium	NA
3440	d3f15f26540c2d1c8bf24edecabf0bb6	W011	0	Confidently healthy	d__Bacteria	Actinobacteriota	Actinobacteria	Micrococcales	Dermabacteraceae	Brachybacterium	NA
3441	d3f15f26540c2d1c8bf24edecabf0bb6	W017	0	Confidently healthy	d__Bacteria	Actinobacteriota	Actinobacteria	Micrococcales	Dermabacteraceae	Brachybacterium	NA
3443	d3f15f26540c2d1c8bf24edecabf0bb6	W020	0	Confidently healthy	d__Bacteria	Actinobacteriota	Actinobacteria	Micrococcales	Dermabacteraceae	Brachybacterium	NA
3444	d3f15f26540c2d1c8bf24edecabf0bb6	W010	0	Confidently healthy	d__Bacteria	Actinobacteriota	Actinobacteria	Micrococcales	Dermabacteraceae	Brachybacterium	NA
3476	d66072bb4e903a9c1a95728d29427410	W017	0.0139799	Confidently healthy	d__Bacteria	Actinobacteriota	Actinobacteria	Micrococcales	Microbacteriaceae	Curtobacterium	NA
3483	d66072bb4e903a9c1a95728d29427410	W020	0.00367096	Confidently healthy	d__Bacteria	Actinobacteriota	Actinobacteria	Micrococcales	Microbacteriaceae	Curtobacterium	NA
3472	d66072bb4e903a9c1a95728d29427410	W012	0.0031067	Confidently healthy	d__Bacteria	Actinobacteriota	Actinobacteria	Micrococcales	Microbacteriaceae	Curtobacterium	NA
3473	d66072bb4e903a9c1a95728d29427410	W024	0.00166019	Confidently healthy	d__Bacteria	Actinobacteriota	Actinobacteria	Micrococcales	Microbacteriaceae	Curtobacterium	NA
3480	d66072bb4e903a9c1a95728d29427410	W011	0.00150653	Confidently healthy	d__Bacteria	Actinobacteriota	Actinobacteria	Micrococcales	Microbacteriaceae	Curtobacterium	NA
3484	d66072bb4e903a9c1a95728d29427410	W010	0	Confidently healthy	d__Bacteria	Actinobacteriota	Actinobacteria	Micrococcales	Microbacteriaceae	Curtobacterium	NA
3505	d74f1344fd88f3ae06497af412f7b1c9	W011	0.000401741	Confidently healthy	d__Bacteria	Actinobacteriota	Actinobacteria	Micrococcales	Dermabacteraceae	Helcobacillus	uncultured_bacterium
3510	d74f1344fd88f3ae06497af412f7b1c9	W020	0.000224753	Confidently healthy	d__Bacteria	Actinobacteriota	Actinobacteria	Micrococcales	Dermabacteraceae	Helcobacillus	uncultured_bacterium
3506	d74f1344fd88f3ae06497af412f7b1c9	W017	3.01941e-05	Confidently healthy	d__Bacteria	Actinobacteriota	Actinobacteria	Micrococcales	Dermabacteraceae	Helcobacillus	uncultured_bacterium
3498	d74f1344fd88f3ae06497af412f7b1c9	W012	0	Confidently healthy	d__Bacteria	Actinobacteriota	Actinobacteria	Micrococcales	Dermabacteraceae	Helcobacillus	uncultured_bacterium
3502	d74f1344fd88f3ae06497af412f7b1c9	W024	0	Confidently healthy	d__Bacteria	Actinobacteriota	Actinobacteria	Micrococcales	Dermabacteraceae	Helcobacillus	uncultured_bacterium
3509	d74f1344fd88f3ae06497af412f7b1c9	W010	0	Confidently healthy	d__Bacteria	Actinobacteriota	Actinobacteria	Micrococcales	Dermabacteraceae	Helcobacillus	uncultured_bacterium
3540	d8520b87ed44d95d9d1a02dbd880df5c	W011	0	Confidently healthy	d__Bacteria	Actinobacteriota	Actinobacteria	Corynebacteriales	Corynebacteriaceae	Corynebacterium	NA
3543	d8520b87ed44d95d9d1a02dbd880df5c	W017	0	Confidently healthy	d__Bacteria	Actinobacteriota	Actinobacteria	Corynebacteriales	Corynebacteriaceae	Corynebacterium	NA
3544	d8520b87ed44d95d9d1a02dbd880df5c	W010	0	Confidently healthy	d__Bacteria	Actinobacteriota	Actinobacteria	Corynebacteriales	Corynebacteriaceae	Corynebacterium	NA
3546	d8520b87ed44d95d9d1a02dbd880df5c	W012	0	Confidently healthy	d__Bacteria	Actinobacteriota	Actinobacteria	Corynebacteriales	Corynebacteriaceae	Corynebacterium	NA
3547	d8520b87ed44d95d9d1a02dbd880df5c	W024	0	Confidently healthy	d__Bacteria	Actinobacteriota	Actinobacteria	Corynebacteriales	Corynebacteriaceae	Corynebacterium	NA
3549	d8520b87ed44d95d9d1a02dbd880df5c	W020	0	Confidently healthy	d__Bacteria	Actinobacteriota	Actinobacteria	Corynebacteriales	Corynebacteriaceae	Corynebacterium	NA
3554	d892d40bc79d0c356bd2886ce8d120ee	W012	0.000381971	Confidently healthy	d__Bacteria	Actinobacteriota	Actinobacteria	Micrococcales	Cellulomonadaceae	Cellulomonas	NA
3562	d892d40bc79d0c356bd2886ce8d120ee	W020	0.000374588	Confidently healthy	d__Bacteria	Actinobacteriota	Actinobacteria	Micrococcales	Cellulomonadaceae	Cellulomonas	NA
3560	d892d40bc79d0c356bd2886ce8d120ee	W011	0.000301306	Confidently healthy	d__Bacteria	Actinobacteriota	Actinobacteria	Micrococcales	Cellulomonadaceae	Cellulomonas	NA
3561	d892d40bc79d0c356bd2886ce8d120ee	W010	0.000176312	Confidently healthy	d__Bacteria	Actinobacteriota	Actinobacteria	Micrococcales	Cellulomonadaceae	Cellulomonas	NA
3550	d892d40bc79d0c356bd2886ce8d120ee	W017	0	Confidently healthy	d__Bacteria	Actinobacteriota	Actinobacteria	Micrococcales	Cellulomonadaceae	Cellulomonas	NA
3551	d892d40bc79d0c356bd2886ce8d120ee	W024	0	Confidently healthy	d__Bacteria	Actinobacteriota	Actinobacteria	Micrococcales	Cellulomonadaceae	Cellulomonas	NA
3564	d89728fb7b592ad4e52d5957a51b3b86	W024	0	Confidently healthy	d__Bacteria	Actinobacteriota	Actinobacteria	Corynebacteriales	Corynebacteriaceae	Corynebacterium	NA
3565	d89728fb7b592ad4e52d5957a51b3b86	W012	0	Confidently healthy	d__Bacteria	Actinobacteriota	Actinobacteria	Corynebacteriales	Corynebacteriaceae	Corynebacterium	NA
3567	d89728fb7b592ad4e52d5957a51b3b86	W017	0	Confidently healthy	d__Bacteria	Actinobacteriota	Actinobacteria	Corynebacteriales	Corynebacteriaceae	Corynebacterium	NA
3569	d89728fb7b592ad4e52d5957a51b3b86	W011	0	Confidently healthy	d__Bacteria	Actinobacteriota	Actinobacteria	Corynebacteriales	Corynebacteriaceae	Corynebacterium	NA
3570	d89728fb7b592ad4e52d5957a51b3b86	W010	0	Confidently healthy	d__Bacteria	Actinobacteriota	Actinobacteria	Corynebacteriales	Corynebacteriaceae	Corynebacterium	NA
3574	d89728fb7b592ad4e52d5957a51b3b86	W020	0	Confidently healthy	d__Bacteria	Actinobacteriota	Actinobacteria	Corynebacteriales	Corynebacteriaceae	Corynebacterium	NA
3603	d98f53d2eb513e9ccc403daf616a301c	W012	0	Confidently healthy	d__Bacteria	Actinobacteriota	Actinobacteria	Corynebacteriales	Dietziaceae	Dietzia	NA
3607	d98f53d2eb513e9ccc403daf616a301c	W011	0	Confidently healthy	d__Bacteria	Actinobacteriota	Actinobacteria	Corynebacteriales	Dietziaceae	Dietzia	NA
3609	d98f53d2eb513e9ccc403daf616a301c	W020	0	Confidently healthy	d__Bacteria	Actinobacteriota	Actinobacteria	Corynebacteriales	Dietziaceae	Dietzia	NA
3610	d98f53d2eb513e9ccc403daf616a301c	W024	0	Confidently healthy	d__Bacteria	Actinobacteriota	Actinobacteria	Corynebacteriales	Dietziaceae	Dietzia	NA
3612	d98f53d2eb513e9ccc403daf616a301c	W010	0	Confidently healthy	d__Bacteria	Actinobacteriota	Actinobacteria	Corynebacteriales	Dietziaceae	Dietzia	NA
3613	d98f53d2eb513e9ccc403daf616a301c	W017	0	Confidently healthy	d__Bacteria	Actinobacteriota	Actinobacteria	Corynebacteriales	Dietziaceae	Dietzia	NA
3759	daa791da711daee69a09233efa22f486	W024	0	Confidently healthy	d__Bacteria	Actinobacteriota	Actinobacteria	Micrococcales	Micrococcaceae	Kocuria	NA
3760	daa791da711daee69a09233efa22f486	W012	0	Confidently healthy	d__Bacteria	Actinobacteriota	Actinobacteria	Micrococcales	Micrococcaceae	Kocuria	NA
3762	daa791da711daee69a09233efa22f486	W010	0	Confidently healthy	d__Bacteria	Actinobacteriota	Actinobacteria	Micrococcales	Micrococcaceae	Kocuria	NA
3764	daa791da711daee69a09233efa22f486	W011	0	Confidently healthy	d__Bacteria	Actinobacteriota	Actinobacteria	Micrococcales	Micrococcaceae	Kocuria	NA
3767	daa791da711daee69a09233efa22f486	W020	0	Confidently healthy	d__Bacteria	Actinobacteriota	Actinobacteria	Micrococcales	Micrococcaceae	Kocuria	NA
3769	daa791da711daee69a09233efa22f486	W017	0	Confidently healthy	d__Bacteria	Actinobacteriota	Actinobacteria	Micrococcales	Micrococcaceae	Kocuria	NA
3641	db1d8e2a3ec12bdf03df47b1aab59bcd	W011	0	Confidently healthy	d__Bacteria	Actinobacteriota	Actinobacteria	Corynebacteriales	Corynebacteriaceae	Corynebacterium	NA
3644	db1d8e2a3ec12bdf03df47b1aab59bcd	W024	0	Confidently healthy	d__Bacteria	Actinobacteriota	Actinobacteria	Corynebacteriales	Corynebacteriaceae	Corynebacterium	NA
3645	db1d8e2a3ec12bdf03df47b1aab59bcd	W012	0	Confidently healthy	d__Bacteria	Actinobacteriota	Actinobacteria	Corynebacteriales	Corynebacteriaceae	Corynebacterium	NA
3647	db1d8e2a3ec12bdf03df47b1aab59bcd	W017	0	Confidently healthy	d__Bacteria	Actinobacteriota	Actinobacteria	Corynebacteriales	Corynebacteriaceae	Corynebacterium	NA
3649	db1d8e2a3ec12bdf03df47b1aab59bcd	W020	0	Confidently healthy	d__Bacteria	Actinobacteriota	Actinobacteria	Corynebacteriales	Corynebacteriaceae	Corynebacterium	NA
3651	db1d8e2a3ec12bdf03df47b1aab59bcd	W010	0	Confidently healthy	d__Bacteria	Actinobacteriota	Actinobacteria	Corynebacteriales	Corynebacteriaceae	Corynebacterium	NA
3689	dd18c11c9ae50bd4f90b015e8c78de58	W017	0.000332136	Confidently healthy	d__Bacteria	Actinobacteriota	Actinobacteria	Micrococcales	Sanguibacteraceae	Sanguibacter	NA
3688	dd18c11c9ae50bd4f90b015e8c78de58	W024	0.000166019	Confidently healthy	d__Bacteria	Actinobacteriota	Actinobacteria	Micrococcales	Sanguibacteraceae	Sanguibacter	NA
3687	dd18c11c9ae50bd4f90b015e8c78de58	W011	0.000133914	Confidently healthy	d__Bacteria	Actinobacteriota	Actinobacteria	Micrococcales	Sanguibacteraceae	Sanguibacter	NA
3692	dd18c11c9ae50bd4f90b015e8c78de58	W020	0.000112376	Confidently healthy	d__Bacteria	Actinobacteriota	Actinobacteria	Micrococcales	Sanguibacteraceae	Sanguibacter	NA
3683	dd18c11c9ae50bd4f90b015e8c78de58	W012	0	Confidently healthy	d__Bacteria	Actinobacteriota	Actinobacteria	Micrococcales	Sanguibacteraceae	Sanguibacter	NA
3686	dd18c11c9ae50bd4f90b015e8c78de58	W010	0	Confidently healthy	d__Bacteria	Actinobacteriota	Actinobacteria	Micrococcales	Sanguibacteraceae	Sanguibacter	NA
3707	dd86d969d72983857480c394c50efc1d	W012	0	Confidently healthy	d__Bacteria	Actinobacteriota	Actinobacteria	Micrococcales	Brevibacteriaceae	Brevibacterium	NA
3711	dd86d969d72983857480c394c50efc1d	W024	0	Confidently healthy	d__Bacteria	Actinobacteriota	Actinobacteria	Micrococcales	Brevibacteriaceae	Brevibacterium	NA
3714	dd86d969d72983857480c394c50efc1d	W020	0	Confidently healthy	d__Bacteria	Actinobacteriota	Actinobacteria	Micrococcales	Brevibacteriaceae	Brevibacterium	NA
3715	dd86d969d72983857480c394c50efc1d	W011	0	Confidently healthy	d__Bacteria	Actinobacteriota	Actinobacteria	Micrococcales	Brevibacteriaceae	Brevibacterium	NA
3716	dd86d969d72983857480c394c50efc1d	W017	0	Confidently healthy	d__Bacteria	Actinobacteriota	Actinobacteria	Micrococcales	Brevibacteriaceae	Brevibacterium	NA
3717	dd86d969d72983857480c394c50efc1d	W010	0	Confidently healthy	d__Bacteria	Actinobacteriota	Actinobacteria	Micrococcales	Brevibacteriaceae	Brevibacterium	NA
3754	df98b3d20eafc1a8628a93e7b04a3325	W020	0.00288433	Confidently healthy	d__Bacteria	Actinobacteriota	Actinobacteria	Micrococcales	Microbacteriaceae	Leifsonia	NA
3755	df98b3d20eafc1a8628a93e7b04a3325	W017	0.00129835	Confidently healthy	d__Bacteria	Actinobacteriota	Actinobacteria	Micrococcales	Microbacteriaceae	Leifsonia	NA
3745	df98b3d20eafc1a8628a93e7b04a3325	W012	0	Confidently healthy	d__Bacteria	Actinobacteriota	Actinobacteria	Micrococcales	Microbacteriaceae	Leifsonia	NA
3749	df98b3d20eafc1a8628a93e7b04a3325	W024	0	Confidently healthy	d__Bacteria	Actinobacteriota	Actinobacteria	Micrococcales	Microbacteriaceae	Leifsonia	NA
3752	df98b3d20eafc1a8628a93e7b04a3325	W011	0	Confidently healthy	d__Bacteria	Actinobacteriota	Actinobacteria	Micrococcales	Microbacteriaceae	Leifsonia	NA
3756	df98b3d20eafc1a8628a93e7b04a3325	W010	0	Confidently healthy	d__Bacteria	Actinobacteriota	Actinobacteria	Micrococcales	Microbacteriaceae	Leifsonia	NA
3802	e226f598d45da7952f4fe332347baf4c	W024	0.0008633	Confidently healthy	d__Bacteria	Actinobacteriota	Actinobacteria	Streptomycetales	Streptomycetaceae	Streptomyces	NA
3804	e226f598d45da7952f4fe332347baf4c	W020	0.000224753	Confidently healthy	d__Bacteria	Actinobacteriota	Actinobacteria	Streptomycetales	Streptomycetaceae	Streptomyces	NA
3797	e226f598d45da7952f4fe332347baf4c	W011	0	Confidently healthy	d__Bacteria	Actinobacteriota	Actinobacteria	Streptomycetales	Streptomycetaceae	Streptomyces	NA
3803	e226f598d45da7952f4fe332347baf4c	W012	0	Confidently healthy	d__Bacteria	Actinobacteriota	Actinobacteria	Streptomycetales	Streptomycetaceae	Streptomyces	NA
3807	e226f598d45da7952f4fe332347baf4c	W017	0	Confidently healthy	d__Bacteria	Actinobacteriota	Actinobacteria	Streptomycetales	Streptomycetaceae	Streptomyces	NA
3808	e226f598d45da7952f4fe332347baf4c	W010	0	Confidently healthy	d__Bacteria	Actinobacteriota	Actinobacteria	Streptomycetales	Streptomycetaceae	Streptomyces	NA
3915	e62e1eae5282843a9a0a2b05082f1ad9	W012	0.000127324	Confidently healthy	d__Bacteria	Actinobacteriota	Acidimicrobiia	Actinomarinales	uncultured	uncultured	bacterium_YC-LK-LKJ19
3924	e62e1eae5282843a9a0a2b05082f1ad9	W011	6.69568e-05	Confidently healthy	d__Bacteria	Actinobacteriota	Acidimicrobiia	Actinomarinales	uncultured	uncultured	bacterium_YC-LK-LKJ19
3923	e62e1eae5282843a9a0a2b05082f1ad9	W017	6.03883e-05	Confidently healthy	d__Bacteria	Actinobacteriota	Acidimicrobiia	Actinomarinales	uncultured	uncultured	bacterium_YC-LK-LKJ19
3920	e62e1eae5282843a9a0a2b05082f1ad9	W024	0	Confidently healthy	d__Bacteria	Actinobacteriota	Acidimicrobiia	Actinomarinales	uncultured	uncultured	bacterium_YC-LK-LKJ19
3921	e62e1eae5282843a9a0a2b05082f1ad9	W020	0	Confidently healthy	d__Bacteria	Actinobacteriota	Acidimicrobiia	Actinomarinales	uncultured	uncultured	bacterium_YC-LK-LKJ19
3926	e62e1eae5282843a9a0a2b05082f1ad9	W010	0	Confidently healthy	d__Bacteria	Actinobacteriota	Acidimicrobiia	Actinomarinales	uncultured	uncultured	bacterium_YC-LK-LKJ19
3932	e6f35e978bd7ee5baf1f0e2b955965f6	W020	0.00112376	Confidently healthy	d__Bacteria	Actinobacteriota	Actinobacteria	Micrococcales	Microbacteriaceae	Amnibacterium	uncultured_bacterium
3933	e6f35e978bd7ee5baf1f0e2b955965f6	W011	0.000468698	Confidently healthy	d__Bacteria	Actinobacteriota	Actinobacteria	Micrococcales	Microbacteriaceae	Amnibacterium	uncultured_bacterium
3929	e6f35e978bd7ee5baf1f0e2b955965f6	W024	0.000199223	Confidently healthy	d__Bacteria	Actinobacteriota	Actinobacteria	Micrococcales	Microbacteriaceae	Amnibacterium	uncultured_bacterium
3935	e6f35e978bd7ee5baf1f0e2b955965f6	W012	0	Confidently healthy	d__Bacteria	Actinobacteriota	Actinobacteria	Micrococcales	Microbacteriaceae	Amnibacterium	uncultured_bacterium
3936	e6f35e978bd7ee5baf1f0e2b955965f6	W017	0	Confidently healthy	d__Bacteria	Actinobacteriota	Actinobacteria	Micrococcales	Microbacteriaceae	Amnibacterium	uncultured_bacterium
3937	e6f35e978bd7ee5baf1f0e2b955965f6	W010	0	Confidently healthy	d__Bacteria	Actinobacteriota	Actinobacteria	Micrococcales	Microbacteriaceae	Amnibacterium	uncultured_bacterium
3974	ebdd09eeb268370c3804dc87427ef51b	W020	0.00209769	Confidently healthy	d__Bacteria	Actinobacteriota	Actinobacteria	Micrococcales	Micrococcaceae	Rothia	Rothia_sp.
3966	ebdd09eeb268370c3804dc87427ef51b	W012	0.00203718	Confidently healthy	d__Bacteria	Actinobacteriota	Actinobacteria	Micrococcales	Micrococcaceae	Rothia	Rothia_sp.
3972	ebdd09eeb268370c3804dc87427ef51b	W017	0.000271747	Confidently healthy	d__Bacteria	Actinobacteriota	Actinobacteria	Micrococcales	Micrococcaceae	Rothia	Rothia_sp.
3967	ebdd09eeb268370c3804dc87427ef51b	W011	0	Confidently healthy	d__Bacteria	Actinobacteriota	Actinobacteria	Micrococcales	Micrococcaceae	Rothia	Rothia_sp.
3975	ebdd09eeb268370c3804dc87427ef51b	W024	0	Confidently healthy	d__Bacteria	Actinobacteriota	Actinobacteria	Micrococcales	Micrococcaceae	Rothia	Rothia_sp.
3978	ebdd09eeb268370c3804dc87427ef51b	W010	0	Confidently healthy	d__Bacteria	Actinobacteriota	Actinobacteria	Micrococcales	Micrococcaceae	Rothia	Rothia_sp.
4044	f1e62d2822ab4891dc108de08d522ad4	W024	0	Confidently healthy	d__Bacteria	Actinobacteriota	Actinobacteria	Micrococcales	Microbacteriaceae	NA	NA
4045	f1e62d2822ab4891dc108de08d522ad4	W012	0	Confidently healthy	d__Bacteria	Actinobacteriota	Actinobacteria	Micrococcales	Microbacteriaceae	NA	NA
4051	f1e62d2822ab4891dc108de08d522ad4	W017	0	Confidently healthy	d__Bacteria	Actinobacteriota	Actinobacteria	Micrococcales	Microbacteriaceae	NA	NA
4053	f1e62d2822ab4891dc108de08d522ad4	W011	0	Confidently healthy	d__Bacteria	Actinobacteriota	Actinobacteria	Micrococcales	Microbacteriaceae	NA	NA
4054	f1e62d2822ab4891dc108de08d522ad4	W010	0	Confidently healthy	d__Bacteria	Actinobacteriota	Actinobacteria	Micrococcales	Microbacteriaceae	NA	NA
4055	f1e62d2822ab4891dc108de08d522ad4	W020	0	Confidently healthy	d__Bacteria	Actinobacteriota	Actinobacteria	Micrococcales	Microbacteriaceae	NA	NA
4084	f32490b8845851fe9be12251653f85f3	W017	0.0132854	Confidently healthy	d__Bacteria	Actinobacteriota	Actinobacteria	Micrococcales	Microbacteriaceae	NA	NA
4088	f32490b8845851fe9be12251653f85f3	W020	0.010451	Confidently healthy	d__Bacteria	Actinobacteriota	Actinobacteria	Micrococcales	Microbacteriaceae	NA	NA
4090	f32490b8845851fe9be12251653f85f3	W024	0.0101936	Confidently healthy	d__Bacteria	Actinobacteriota	Actinobacteria	Micrococcales	Microbacteriaceae	NA	NA
4085	f32490b8845851fe9be12251653f85f3	W011	0.00662872	Confidently healthy	d__Bacteria	Actinobacteriota	Actinobacteria	Micrococcales	Microbacteriaceae	NA	NA
4083	f32490b8845851fe9be12251653f85f3	W012	0.00124777	Confidently healthy	d__Bacteria	Actinobacteriota	Actinobacteria	Micrococcales	Microbacteriaceae	NA	NA
4093	f32490b8845851fe9be12251653f85f3	W010	0.00046282	Confidently healthy	d__Bacteria	Actinobacteriota	Actinobacteria	Micrococcales	Microbacteriaceae	NA	NA
4163	f6cbc9f605b36f20c15886be24c317e5	W024	0	Confidently healthy	d__Bacteria	Actinobacteriota	Actinobacteria	Micrococcales	Dermabacteraceae	Dermabacter	Dermabacter_porcinasus
4164	f6cbc9f605b36f20c15886be24c317e5	W012	0	Confidently healthy	d__Bacteria	Actinobacteriota	Actinobacteria	Micrococcales	Dermabacteraceae	Dermabacter	Dermabacter_porcinasus
4167	f6cbc9f605b36f20c15886be24c317e5	W011	0	Confidently healthy	d__Bacteria	Actinobacteriota	Actinobacteria	Micrococcales	Dermabacteraceae	Dermabacter	Dermabacter_porcinasus
4170	f6cbc9f605b36f20c15886be24c317e5	W017	0	Confidently healthy	d__Bacteria	Actinobacteriota	Actinobacteria	Micrococcales	Dermabacteraceae	Dermabacter	Dermabacter_porcinasus
4172	f6cbc9f605b36f20c15886be24c317e5	W020	0	Confidently healthy	d__Bacteria	Actinobacteriota	Actinobacteria	Micrococcales	Dermabacteraceae	Dermabacter	Dermabacter_porcinasus
4173	f6cbc9f605b36f20c15886be24c317e5	W010	0	Confidently healthy	d__Bacteria	Actinobacteriota	Actinobacteria	Micrococcales	Dermabacteraceae	Dermabacter	Dermabacter_porcinasus
4249	f968254345bd05c204aee9646945cfa0	W024	0.000132815	Confidently healthy	d__Bacteria	Actinobacteriota	Thermoleophilia	Gaiellales	Gaiellaceae	Gaiella	actinobacterium_WWH12
4250	f968254345bd05c204aee9646945cfa0	W020	0.000112376	Confidently healthy	d__Bacteria	Actinobacteriota	Thermoleophilia	Gaiellales	Gaiellaceae	Gaiella	actinobacterium_WWH12
4244	f968254345bd05c204aee9646945cfa0	W012	5.09295e-05	Confidently healthy	d__Bacteria	Actinobacteriota	Thermoleophilia	Gaiellales	Gaiellaceae	Gaiella	actinobacterium_WWH12
4242	f968254345bd05c204aee9646945cfa0	W010	0	Confidently healthy	d__Bacteria	Actinobacteriota	Thermoleophilia	Gaiellales	Gaiellaceae	Gaiella	actinobacterium_WWH12
4246	f968254345bd05c204aee9646945cfa0	W017	0	Confidently healthy	d__Bacteria	Actinobacteriota	Thermoleophilia	Gaiellales	Gaiellaceae	Gaiella	actinobacterium_WWH12
4248	f968254345bd05c204aee9646945cfa0	W011	0	Confidently healthy	d__Bacteria	Actinobacteriota	Thermoleophilia	Gaiellales	Gaiellaceae	Gaiella	actinobacterium_WWH12
211	0d34e514b2d0d3a14fbfa27a9717f5ae	W012	0.00369239	Confidently healthy	d__Bacteria	Bacteroidota	Bacteroidia	Sphingobacteriales	Sphingobacteriaceae	Pedobacter	NA
209	0d34e514b2d0d3a14fbfa27a9717f5ae	W017	0.00123796	Confidently healthy	d__Bacteria	Bacteroidota	Bacteroidia	Sphingobacteriales	Sphingobacteriaceae	Pedobacter	NA
221	0d34e514b2d0d3a14fbfa27a9717f5ae	W010	0.000595054	Confidently healthy	d__Bacteria	Bacteroidota	Bacteroidia	Sphingobacteriales	Sphingobacteriaceae	Pedobacter	NA
210	0d34e514b2d0d3a14fbfa27a9717f5ae	W024	0	Confidently healthy	d__Bacteria	Bacteroidota	Bacteroidia	Sphingobacteriales	Sphingobacteriaceae	Pedobacter	NA
214	0d34e514b2d0d3a14fbfa27a9717f5ae	W011	0	Confidently healthy	d__Bacteria	Bacteroidota	Bacteroidia	Sphingobacteriales	Sphingobacteriaceae	Pedobacter	NA
220	0d34e514b2d0d3a14fbfa27a9717f5ae	W020	0	Confidently healthy	d__Bacteria	Bacteroidota	Bacteroidia	Sphingobacteriales	Sphingobacteriaceae	Pedobacter	NA
223	0d6acce59270417b9cf0539da81dd4bc	W017	0.00637097	Confidently healthy	d__Bacteria	Bacteroidota	Bacteroidia	Flavobacteriales	Weeksellaceae	Chryseobacterium	NA
225	0d6acce59270417b9cf0539da81dd4bc	W012	0.00122231	Confidently healthy	d__Bacteria	Bacteroidota	Bacteroidia	Flavobacteriales	Weeksellaceae	Chryseobacterium	NA
233	0d6acce59270417b9cf0539da81dd4bc	W020	0.00116122	Confidently healthy	d__Bacteria	Bacteroidota	Bacteroidia	Flavobacteriales	Weeksellaceae	Chryseobacterium	NA
234	0d6acce59270417b9cf0539da81dd4bc	W010	0.000528937	Confidently healthy	d__Bacteria	Bacteroidota	Bacteroidia	Flavobacteriales	Weeksellaceae	Chryseobacterium	NA
224	0d6acce59270417b9cf0539da81dd4bc	W024	0	Confidently healthy	d__Bacteria	Bacteroidota	Bacteroidia	Flavobacteriales	Weeksellaceae	Chryseobacterium	NA
229	0d6acce59270417b9cf0539da81dd4bc	W011	0	Confidently healthy	d__Bacteria	Bacteroidota	Bacteroidia	Flavobacteriales	Weeksellaceae	Chryseobacterium	NA
342	12d7f510a3495588d966fb0ec18b9761	W012	0	Confidently healthy	d__Bacteria	Bacteroidota	Bacteroidia	Sphingobacteriales	Sphingobacteriaceae	Pedobacter	NA
345	12d7f510a3495588d966fb0ec18b9761	W024	0	Confidently healthy	d__Bacteria	Bacteroidota	Bacteroidia	Sphingobacteriales	Sphingobacteriaceae	Pedobacter	NA
347	12d7f510a3495588d966fb0ec18b9761	W017	0	Confidently healthy	d__Bacteria	Bacteroidota	Bacteroidia	Sphingobacteriales	Sphingobacteriaceae	Pedobacter	NA
348	12d7f510a3495588d966fb0ec18b9761	W011	0	Confidently healthy	d__Bacteria	Bacteroidota	Bacteroidia	Sphingobacteriales	Sphingobacteriaceae	Pedobacter	NA
350	12d7f510a3495588d966fb0ec18b9761	W010	0	Confidently healthy	d__Bacteria	Bacteroidota	Bacteroidia	Sphingobacteriales	Sphingobacteriaceae	Pedobacter	NA
351	12d7f510a3495588d966fb0ec18b9761	W020	0	Confidently healthy	d__Bacteria	Bacteroidota	Bacteroidia	Sphingobacteriales	Sphingobacteriaceae	Pedobacter	NA
502	1d44573c9460f07206a25d48a770760f	W012	0.00190985	Confidently healthy	d__Bacteria	Bacteroidota	Bacteroidia	Flavobacteriales	Flavobacteriaceae	Flavobacterium	NA
501	1d44573c9460f07206a25d48a770760f	W011	0.000100435	Confidently healthy	d__Bacteria	Bacteroidota	Bacteroidia	Flavobacteriales	Flavobacteriaceae	Flavobacterium	NA
495	1d44573c9460f07206a25d48a770760f	W020	0	Confidently healthy	d__Bacteria	Bacteroidota	Bacteroidia	Flavobacteriales	Flavobacteriaceae	Flavobacterium	NA
500	1d44573c9460f07206a25d48a770760f	W017	0	Confidently healthy	d__Bacteria	Bacteroidota	Bacteroidia	Flavobacteriales	Flavobacteriaceae	Flavobacterium	NA
504	1d44573c9460f07206a25d48a770760f	W010	0	Confidently healthy	d__Bacteria	Bacteroidota	Bacteroidia	Flavobacteriales	Flavobacteriaceae	Flavobacterium	NA
506	1d44573c9460f07206a25d48a770760f	W024	0	Confidently healthy	d__Bacteria	Bacteroidota	Bacteroidia	Flavobacteriales	Flavobacteriaceae	Flavobacterium	NA
847	2d552e73f0ecc6359a42cbf192df65b2	W024	0.0117542	Confidently healthy	d__Bacteria	Bacteroidota	Bacteroidia	Flavobacteriales	Flavobacteriaceae	Gillisia	NA
849	2d552e73f0ecc6359a42cbf192df65b2	W011	0.00100435	Confidently healthy	d__Bacteria	Bacteroidota	Bacteroidia	Flavobacteriales	Flavobacteriaceae	Gillisia	NA
855	2d552e73f0ecc6359a42cbf192df65b2	W012	0.000738477	Confidently healthy	d__Bacteria	Bacteroidota	Bacteroidia	Flavobacteriales	Flavobacteriaceae	Gillisia	NA
853	2d552e73f0ecc6359a42cbf192df65b2	W010	0.000506898	Confidently healthy	d__Bacteria	Bacteroidota	Bacteroidia	Flavobacteriales	Flavobacteriaceae	Gillisia	NA
852	2d552e73f0ecc6359a42cbf192df65b2	W020	0	Confidently healthy	d__Bacteria	Bacteroidota	Bacteroidia	Flavobacteriales	Flavobacteriaceae	Gillisia	NA
856	2d552e73f0ecc6359a42cbf192df65b2	W017	0	Confidently healthy	d__Bacteria	Bacteroidota	Bacteroidia	Flavobacteriales	Flavobacteriaceae	Gillisia	NA
938	34244f46ca2dbc7e4f45efefd6ee8dce	W024	0	Confidently healthy	d__Bacteria	Bacteroidota	Bacteroidia	Sphingobacteriales	Sphingobacteriaceae	Sphingobacterium	NA
941	34244f46ca2dbc7e4f45efefd6ee8dce	W020	0	Confidently healthy	d__Bacteria	Bacteroidota	Bacteroidia	Sphingobacteriales	Sphingobacteriaceae	Sphingobacterium	NA
942	34244f46ca2dbc7e4f45efefd6ee8dce	W011	0	Confidently healthy	d__Bacteria	Bacteroidota	Bacteroidia	Sphingobacteriales	Sphingobacteriaceae	Sphingobacterium	NA
944	34244f46ca2dbc7e4f45efefd6ee8dce	W017	0	Confidently healthy	d__Bacteria	Bacteroidota	Bacteroidia	Sphingobacteriales	Sphingobacteriaceae	Sphingobacterium	NA
948	34244f46ca2dbc7e4f45efefd6ee8dce	W012	0	Confidently healthy	d__Bacteria	Bacteroidota	Bacteroidia	Sphingobacteriales	Sphingobacteriaceae	Sphingobacterium	NA
949	34244f46ca2dbc7e4f45efefd6ee8dce	W010	0	Confidently healthy	d__Bacteria	Bacteroidota	Bacteroidia	Sphingobacteriales	Sphingobacteriaceae	Sphingobacterium	NA
1144	3fcc25b2980ff3e947b58c198106dd41	W020	0.000486964	Confidently healthy	d__Bacteria	Bacteroidota	Bacteroidia	Sphingobacteriales	Sphingobacteriaceae	Pedobacter	NA
1137	3fcc25b2980ff3e947b58c198106dd41	W024	0.000398446	Confidently healthy	d__Bacteria	Bacteroidota	Bacteroidia	Sphingobacteriales	Sphingobacteriaceae	Pedobacter	NA
1136	3fcc25b2980ff3e947b58c198106dd41	W017	0.000150971	Confidently healthy	d__Bacteria	Bacteroidota	Bacteroidia	Sphingobacteriales	Sphingobacteriaceae	Pedobacter	NA
1134	3fcc25b2980ff3e947b58c198106dd41	W012	0	Confidently healthy	d__Bacteria	Bacteroidota	Bacteroidia	Sphingobacteriales	Sphingobacteriaceae	Pedobacter	NA
1138	3fcc25b2980ff3e947b58c198106dd41	W011	0	Confidently healthy	d__Bacteria	Bacteroidota	Bacteroidia	Sphingobacteriales	Sphingobacteriaceae	Pedobacter	NA
1143	3fcc25b2980ff3e947b58c198106dd41	W010	0	Confidently healthy	d__Bacteria	Bacteroidota	Bacteroidia	Sphingobacteriales	Sphingobacteriaceae	Pedobacter	NA
1731	65546d9c5b7a575dd240cde45fd8e9c8	W020	0	Confidently healthy	d__Bacteria	Bacteroidota	Bacteroidia	Chitinophagales	Chitinophagaceae	Arachidicoccus	uncultured_bacterium
1736	65546d9c5b7a575dd240cde45fd8e9c8	W011	0	Confidently healthy	d__Bacteria	Bacteroidota	Bacteroidia	Chitinophagales	Chitinophagaceae	Arachidicoccus	uncultured_bacterium
1737	65546d9c5b7a575dd240cde45fd8e9c8	W012	0	Confidently healthy	d__Bacteria	Bacteroidota	Bacteroidia	Chitinophagales	Chitinophagaceae	Arachidicoccus	uncultured_bacterium
1738	65546d9c5b7a575dd240cde45fd8e9c8	W024	0	Confidently healthy	d__Bacteria	Bacteroidota	Bacteroidia	Chitinophagales	Chitinophagaceae	Arachidicoccus	uncultured_bacterium
1739	65546d9c5b7a575dd240cde45fd8e9c8	W017	0	Confidently healthy	d__Bacteria	Bacteroidota	Bacteroidia	Chitinophagales	Chitinophagaceae	Arachidicoccus	uncultured_bacterium
1740	65546d9c5b7a575dd240cde45fd8e9c8	W010	0	Confidently healthy	d__Bacteria	Bacteroidota	Bacteroidia	Chitinophagales	Chitinophagaceae	Arachidicoccus	uncultured_bacterium
1807	6b8673c5c5f48a7effc1e60e8faf1e0a	W010	0.00498083	Confidently healthy	d__Bacteria	Bacteroidota	Bacteroidia	Flavobacteriales	Weeksellaceae	Chryseobacterium	NA
1802	6b8673c5c5f48a7effc1e60e8faf1e0a	W017	0.000422718	Confidently healthy	d__Bacteria	Bacteroidota	Bacteroidia	Flavobacteriales	Weeksellaceae	Chryseobacterium	NA
1796	6b8673c5c5f48a7effc1e60e8faf1e0a	W024	0	Confidently healthy	d__Bacteria	Bacteroidota	Bacteroidia	Flavobacteriales	Weeksellaceae	Chryseobacterium	NA
1797	6b8673c5c5f48a7effc1e60e8faf1e0a	W012	0	Confidently healthy	d__Bacteria	Bacteroidota	Bacteroidia	Flavobacteriales	Weeksellaceae	Chryseobacterium	NA
1800	6b8673c5c5f48a7effc1e60e8faf1e0a	W020	0	Confidently healthy	d__Bacteria	Bacteroidota	Bacteroidia	Flavobacteriales	Weeksellaceae	Chryseobacterium	NA
1805	6b8673c5c5f48a7effc1e60e8faf1e0a	W011	0	Confidently healthy	d__Bacteria	Bacteroidota	Bacteroidia	Flavobacteriales	Weeksellaceae	Chryseobacterium	NA
1931	757e1f8fc589cdef3520d41d533e80e6	W017	0.00036233	Confidently healthy	d__Bacteria	Bacteroidota	Bacteroidia	Cytophagales	Cyclobacteriaceae	Algoriphagus	NA
1927	757e1f8fc589cdef3520d41d533e80e6	W012	0.000203718	Confidently healthy	d__Bacteria	Bacteroidota	Bacteroidia	Cytophagales	Cyclobacteriaceae	Algoriphagus	NA
1926	757e1f8fc589cdef3520d41d533e80e6	W011	0.000133914	Confidently healthy	d__Bacteria	Bacteroidota	Bacteroidia	Cytophagales	Cyclobacteriaceae	Algoriphagus	NA
1930	757e1f8fc589cdef3520d41d533e80e6	W024	0	Confidently healthy	d__Bacteria	Bacteroidota	Bacteroidia	Cytophagales	Cyclobacteriaceae	Algoriphagus	NA
1934	757e1f8fc589cdef3520d41d533e80e6	W020	0	Confidently healthy	d__Bacteria	Bacteroidota	Bacteroidia	Cytophagales	Cyclobacteriaceae	Algoriphagus	NA
1936	757e1f8fc589cdef3520d41d533e80e6	W010	0	Confidently healthy	d__Bacteria	Bacteroidota	Bacteroidia	Cytophagales	Cyclobacteriaceae	Algoriphagus	NA
1979	7a54ddd8a0ff8008d9994a2c41f85127	W011	0.00381654	Confidently healthy	d__Bacteria	Bacteroidota	Bacteroidia	Cytophagales	Cyclobacteriaceae	Algoriphagus	NA
1977	7a54ddd8a0ff8008d9994a2c41f85127	W012	0.000993125	Confidently healthy	d__Bacteria	Bacteroidota	Bacteroidia	Cytophagales	Cyclobacteriaceae	Algoriphagus	NA
1983	7a54ddd8a0ff8008d9994a2c41f85127	W024	0.000232427	Confidently healthy	d__Bacteria	Bacteroidota	Bacteroidia	Cytophagales	Cyclobacteriaceae	Algoriphagus	NA
1984	7a54ddd8a0ff8008d9994a2c41f85127	W020	0	Confidently healthy	d__Bacteria	Bacteroidota	Bacteroidia	Cytophagales	Cyclobacteriaceae	Algoriphagus	NA
1986	7a54ddd8a0ff8008d9994a2c41f85127	W017	0	Confidently healthy	d__Bacteria	Bacteroidota	Bacteroidia	Cytophagales	Cyclobacteriaceae	Algoriphagus	NA
1988	7a54ddd8a0ff8008d9994a2c41f85127	W010	0	Confidently healthy	d__Bacteria	Bacteroidota	Bacteroidia	Cytophagales	Cyclobacteriaceae	Algoriphagus	NA
2151	810d24ee924214144b5ce85d1626f9cd	W024	0.0414384	Confidently healthy	d__Bacteria	Bacteroidota	Bacteroidia	Sphingobacteriales	Sphingobacteriaceae	Sphingobacterium	NA
2156	810d24ee924214144b5ce85d1626f9cd	W010	0.00788998	Confidently healthy	d__Bacteria	Bacteroidota	Bacteroidia	Sphingobacteriales	Sphingobacteriaceae	Sphingobacterium	NA
2150	810d24ee924214144b5ce85d1626f9cd	W012	0	Confidently healthy	d__Bacteria	Bacteroidota	Bacteroidia	Sphingobacteriales	Sphingobacteriaceae	Sphingobacterium	NA
2153	810d24ee924214144b5ce85d1626f9cd	W011	0	Confidently healthy	d__Bacteria	Bacteroidota	Bacteroidia	Sphingobacteriales	Sphingobacteriaceae	Sphingobacterium	NA
2155	810d24ee924214144b5ce85d1626f9cd	W017	0	Confidently healthy	d__Bacteria	Bacteroidota	Bacteroidia	Sphingobacteriales	Sphingobacteriaceae	Sphingobacterium	NA
2157	810d24ee924214144b5ce85d1626f9cd	W020	0	Confidently healthy	d__Bacteria	Bacteroidota	Bacteroidia	Sphingobacteriales	Sphingobacteriaceae	Sphingobacterium	NA
2232	85db987388e7661bfe4827fecc6c617a	W010	0.00308547	Confidently healthy	d__Bacteria	Bacteroidota	Bacteroidia	Sphingobacteriales	Sphingobacteriaceae	Pedobacter	NA
2227	85db987388e7661bfe4827fecc6c617a	W011	0.00174088	Confidently healthy	d__Bacteria	Bacteroidota	Bacteroidia	Sphingobacteriales	Sphingobacteriaceae	Pedobacter	NA
2235	85db987388e7661bfe4827fecc6c617a	W017	0.000422718	Confidently healthy	d__Bacteria	Bacteroidota	Bacteroidia	Sphingobacteriales	Sphingobacteriaceae	Pedobacter	NA
2233	85db987388e7661bfe4827fecc6c617a	W020	0.000187294	Confidently healthy	d__Bacteria	Bacteroidota	Bacteroidia	Sphingobacteriales	Sphingobacteriaceae	Pedobacter	NA
2229	85db987388e7661bfe4827fecc6c617a	W012	0	Confidently healthy	d__Bacteria	Bacteroidota	Bacteroidia	Sphingobacteriales	Sphingobacteriaceae	Pedobacter	NA
2234	85db987388e7661bfe4827fecc6c617a	W024	0	Confidently healthy	d__Bacteria	Bacteroidota	Bacteroidia	Sphingobacteriales	Sphingobacteriaceae	Pedobacter	NA
2276	8702cb67ad5c802363238c946f1792e2	W012	0.0106697	Confidently healthy	d__Bacteria	Bacteroidota	Bacteroidia	Sphingobacteriales	Sphingobacteriaceae	Pedobacter	NA
2288	8702cb67ad5c802363238c946f1792e2	W020	0.00250974	Confidently healthy	d__Bacteria	Bacteroidota	Bacteroidia	Sphingobacteriales	Sphingobacteriaceae	Pedobacter	NA
2279	8702cb67ad5c802363238c946f1792e2	W011	0.000602611	Confidently healthy	d__Bacteria	Bacteroidota	Bacteroidia	Sphingobacteriales	Sphingobacteriaceae	Pedobacter	NA
2277	8702cb67ad5c802363238c946f1792e2	W024	0	Confidently healthy	d__Bacteria	Bacteroidota	Bacteroidia	Sphingobacteriales	Sphingobacteriaceae	Pedobacter	NA
2278	8702cb67ad5c802363238c946f1792e2	W017	0	Confidently healthy	d__Bacteria	Bacteroidota	Bacteroidia	Sphingobacteriales	Sphingobacteriaceae	Pedobacter	NA
2285	8702cb67ad5c802363238c946f1792e2	W010	0	Confidently healthy	d__Bacteria	Bacteroidota	Bacteroidia	Sphingobacteriales	Sphingobacteriaceae	Pedobacter	NA
2322	892a0fc53b26d6a2c193d145b2464da7	W011	0.0242049	Confidently healthy	d__Bacteria	Bacteroidota	Bacteroidia	Flavobacteriales	Weeksellaceae	Chryseobacterium	NA
2315	892a0fc53b26d6a2c193d145b2464da7	W012	0.00888719	Confidently healthy	d__Bacteria	Bacteroidota	Bacteroidia	Flavobacteriales	Weeksellaceae	Chryseobacterium	NA
2318	892a0fc53b26d6a2c193d145b2464da7	W017	0	Confidently healthy	d__Bacteria	Bacteroidota	Bacteroidia	Flavobacteriales	Weeksellaceae	Chryseobacterium	NA
2321	892a0fc53b26d6a2c193d145b2464da7	W024	0	Confidently healthy	d__Bacteria	Bacteroidota	Bacteroidia	Flavobacteriales	Weeksellaceae	Chryseobacterium	NA
2325	892a0fc53b26d6a2c193d145b2464da7	W020	0	Confidently healthy	d__Bacteria	Bacteroidota	Bacteroidia	Flavobacteriales	Weeksellaceae	Chryseobacterium	NA
2326	892a0fc53b26d6a2c193d145b2464da7	W010	0	Confidently healthy	d__Bacteria	Bacteroidota	Bacteroidia	Flavobacteriales	Weeksellaceae	Chryseobacterium	NA
2605	a01709a165c4f1d441ff4f0eb5043892	W011	0.000870439	Confidently healthy	d__Bacteria	Bacteroidota	Bacteroidia	Flavobacteriales	Flavobacteriaceae	Salinimicrobium	uncultured_Salinimicrobium
2611	a01709a165c4f1d441ff4f0eb5043892	W012	0.000280112	Confidently healthy	d__Bacteria	Bacteroidota	Bacteroidia	Flavobacteriales	Flavobacteriaceae	Salinimicrobium	uncultured_Salinimicrobium
2601	a01709a165c4f1d441ff4f0eb5043892	W020	0	Confidently healthy	d__Bacteria	Bacteroidota	Bacteroidia	Flavobacteriales	Flavobacteriaceae	Salinimicrobium	uncultured_Salinimicrobium
2609	a01709a165c4f1d441ff4f0eb5043892	W010	0	Confidently healthy	d__Bacteria	Bacteroidota	Bacteroidia	Flavobacteriales	Flavobacteriaceae	Salinimicrobium	uncultured_Salinimicrobium
2612	a01709a165c4f1d441ff4f0eb5043892	W024	0	Confidently healthy	d__Bacteria	Bacteroidota	Bacteroidia	Flavobacteriales	Flavobacteriaceae	Salinimicrobium	uncultured_Salinimicrobium
2613	a01709a165c4f1d441ff4f0eb5043892	W017	0	Confidently healthy	d__Bacteria	Bacteroidota	Bacteroidia	Flavobacteriales	Flavobacteriaceae	Salinimicrobium	uncultured_Salinimicrobium
2616	a099b394e1c5bf8da4ea283c5f27fd68	W012	0.0103132	Confidently healthy	d__Bacteria	Bacteroidota	Bacteroidia	Sphingobacteriales	Sphingobacteriaceae	Pedobacter	NA
2615	a099b394e1c5bf8da4ea283c5f27fd68	W011	0.00649481	Confidently healthy	d__Bacteria	Bacteroidota	Bacteroidia	Sphingobacteriales	Sphingobacteriaceae	Pedobacter	NA
2624	a099b394e1c5bf8da4ea283c5f27fd68	W017	0.00522359	Confidently healthy	d__Bacteria	Bacteroidota	Bacteroidia	Sphingobacteriales	Sphingobacteriaceae	Pedobacter	NA
2617	a099b394e1c5bf8da4ea283c5f27fd68	W024	0.000962911	Confidently healthy	d__Bacteria	Bacteroidota	Bacteroidia	Sphingobacteriales	Sphingobacteriaceae	Pedobacter	NA
2622	a099b394e1c5bf8da4ea283c5f27fd68	W020	0.000374588	Confidently healthy	d__Bacteria	Bacteroidota	Bacteroidia	Sphingobacteriales	Sphingobacteriaceae	Pedobacter	NA
2626	a099b394e1c5bf8da4ea283c5f27fd68	W010	0.000352625	Confidently healthy	d__Bacteria	Bacteroidota	Bacteroidia	Sphingobacteriales	Sphingobacteriaceae	Pedobacter	NA
2732	a894dd1ea1b8f48947a9e9ff688f06cc	W012	0.0467023	Confidently healthy	d__Bacteria	Bacteroidota	Bacteroidia	Flavobacteriales	Weeksellaceae	Chryseobacterium	NA
2735	a894dd1ea1b8f48947a9e9ff688f06cc	W011	0.000167392	Confidently healthy	d__Bacteria	Bacteroidota	Bacteroidia	Flavobacteriales	Weeksellaceae	Chryseobacterium	NA
2736	a894dd1ea1b8f48947a9e9ff688f06cc	W024	0	Confidently healthy	d__Bacteria	Bacteroidota	Bacteroidia	Flavobacteriales	Weeksellaceae	Chryseobacterium	NA
2737	a894dd1ea1b8f48947a9e9ff688f06cc	W017	0	Confidently healthy	d__Bacteria	Bacteroidota	Bacteroidia	Flavobacteriales	Weeksellaceae	Chryseobacterium	NA
2742	a894dd1ea1b8f48947a9e9ff688f06cc	W010	0	Confidently healthy	d__Bacteria	Bacteroidota	Bacteroidia	Flavobacteriales	Weeksellaceae	Chryseobacterium	NA
2743	a894dd1ea1b8f48947a9e9ff688f06cc	W020	0	Confidently healthy	d__Bacteria	Bacteroidota	Bacteroidia	Flavobacteriales	Weeksellaceae	Chryseobacterium	NA
2883	b01f65c3da02d1690cbbb45a210380d5	W010	0.000815445	Confidently healthy	d__Bacteria	Bacteroidota	Bacteroidia	Chitinophagales	Chitinophagaceae	Vibrionimonas	NA
2885	b01f65c3da02d1690cbbb45a210380d5	W017	0.000181165	Confidently healthy	d__Bacteria	Bacteroidota	Bacteroidia	Chitinophagales	Chitinophagaceae	Vibrionimonas	NA
2878	b01f65c3da02d1690cbbb45a210380d5	W020	7.49176e-05	Confidently healthy	d__Bacteria	Bacteroidota	Bacteroidia	Chitinophagales	Chitinophagaceae	Vibrionimonas	NA
2874	b01f65c3da02d1690cbbb45a210380d5	W011	3.34784e-05	Confidently healthy	d__Bacteria	Bacteroidota	Bacteroidia	Chitinophagales	Chitinophagaceae	Vibrionimonas	NA
2880	b01f65c3da02d1690cbbb45a210380d5	W012	0	Confidently healthy	d__Bacteria	Bacteroidota	Bacteroidia	Chitinophagales	Chitinophagaceae	Vibrionimonas	NA
2881	b01f65c3da02d1690cbbb45a210380d5	W024	0	Confidently healthy	d__Bacteria	Bacteroidota	Bacteroidia	Chitinophagales	Chitinophagaceae	Vibrionimonas	NA
2902	b179e48a91dd5a43278ebe429d6fd761	W012	0	Confidently healthy	d__Bacteria	Bacteroidota	Bacteroidia	Flavobacteriales	Flavobacteriaceae	Flavobacterium	NA
2904	b179e48a91dd5a43278ebe429d6fd761	W011	0	Confidently healthy	d__Bacteria	Bacteroidota	Bacteroidia	Flavobacteriales	Flavobacteriaceae	Flavobacterium	NA
2907	b179e48a91dd5a43278ebe429d6fd761	W024	0	Confidently healthy	d__Bacteria	Bacteroidota	Bacteroidia	Flavobacteriales	Flavobacteriaceae	Flavobacterium	NA
2908	b179e48a91dd5a43278ebe429d6fd761	W020	0	Confidently healthy	d__Bacteria	Bacteroidota	Bacteroidia	Flavobacteriales	Flavobacteriaceae	Flavobacterium	NA
2909	b179e48a91dd5a43278ebe429d6fd761	W010	0	Confidently healthy	d__Bacteria	Bacteroidota	Bacteroidia	Flavobacteriales	Flavobacteriaceae	Flavobacterium	NA
2910	b179e48a91dd5a43278ebe429d6fd761	W017	0	Confidently healthy	d__Bacteria	Bacteroidota	Bacteroidia	Flavobacteriales	Flavobacteriaceae	Flavobacterium	NA
3127	befb2774dcea744023d0421f6278e757	W011	0.00083696	Confidently healthy	d__Bacteria	Bacteroidota	Bacteroidia	Sphingobacteriales	Sphingobacteriaceae	Sphingobacterium	NA
3124	befb2774dcea744023d0421f6278e757	W012	0	Confidently healthy	d__Bacteria	Bacteroidota	Bacteroidia	Sphingobacteriales	Sphingobacteriaceae	Sphingobacterium	NA
3129	befb2774dcea744023d0421f6278e757	W024	0	Confidently healthy	d__Bacteria	Bacteroidota	Bacteroidia	Sphingobacteriales	Sphingobacteriaceae	Sphingobacterium	NA
3130	befb2774dcea744023d0421f6278e757	W017	0	Confidently healthy	d__Bacteria	Bacteroidota	Bacteroidia	Sphingobacteriales	Sphingobacteriaceae	Sphingobacterium	NA
3131	befb2774dcea744023d0421f6278e757	W010	0	Confidently healthy	d__Bacteria	Bacteroidota	Bacteroidia	Sphingobacteriales	Sphingobacteriaceae	Sphingobacterium	NA
3133	befb2774dcea744023d0421f6278e757	W020	0	Confidently healthy	d__Bacteria	Bacteroidota	Bacteroidia	Sphingobacteriales	Sphingobacteriaceae	Sphingobacterium	NA
3232	c5f6ae6cd1f10da7f7266b9ecb1c211c	W024	0.00531261	Confidently healthy	d__Bacteria	Bacteroidota	Bacteroidia	Flavobacteriales	Weeksellaceae	Chryseobacterium	NA
3237	c5f6ae6cd1f10da7f7266b9ecb1c211c	W010	0.000352625	Confidently healthy	d__Bacteria	Bacteroidota	Bacteroidia	Flavobacteriales	Weeksellaceae	Chryseobacterium	NA
3231	c5f6ae6cd1f10da7f7266b9ecb1c211c	W011	0.000234349	Confidently healthy	d__Bacteria	Bacteroidota	Bacteroidia	Flavobacteriales	Weeksellaceae	Chryseobacterium	NA
3236	c5f6ae6cd1f10da7f7266b9ecb1c211c	W017	0.000211359	Confidently healthy	d__Bacteria	Bacteroidota	Bacteroidia	Flavobacteriales	Weeksellaceae	Chryseobacterium	NA
3234	c5f6ae6cd1f10da7f7266b9ecb1c211c	W020	3.74588e-05	Confidently healthy	d__Bacteria	Bacteroidota	Bacteroidia	Flavobacteriales	Weeksellaceae	Chryseobacterium	NA
3227	c5f6ae6cd1f10da7f7266b9ecb1c211c	W012	0	Confidently healthy	d__Bacteria	Bacteroidota	Bacteroidia	Flavobacteriales	Weeksellaceae	Chryseobacterium	NA
3252	c8a4de240de926400ca971ec3e632747	W012	0.00140056	Confidently healthy	d__Bacteria	Bacteroidota	Bacteroidia	Cytophagales	Spirosomaceae	Dyadobacter	NA
3253	c8a4de240de926400ca971ec3e632747	W011	0.000133914	Confidently healthy	d__Bacteria	Bacteroidota	Bacteroidia	Cytophagales	Spirosomaceae	Dyadobacter	NA
3255	c8a4de240de926400ca971ec3e632747	W010	0	Confidently healthy	d__Bacteria	Bacteroidota	Bacteroidia	Cytophagales	Spirosomaceae	Dyadobacter	NA
3259	c8a4de240de926400ca971ec3e632747	W024	0	Confidently healthy	d__Bacteria	Bacteroidota	Bacteroidia	Cytophagales	Spirosomaceae	Dyadobacter	NA
3261	c8a4de240de926400ca971ec3e632747	W020	0	Confidently healthy	d__Bacteria	Bacteroidota	Bacteroidia	Cytophagales	Spirosomaceae	Dyadobacter	NA
3262	c8a4de240de926400ca971ec3e632747	W017	0	Confidently healthy	d__Bacteria	Bacteroidota	Bacteroidia	Cytophagales	Spirosomaceae	Dyadobacter	NA
3328	cd93017c92a76a9ce9abbee5f54f88bb	W017	0.000815242	Confidently healthy	d__Bacteria	Bacteroidota	Bacteroidia	Flavobacteriales	Flavobacteriaceae	Flavobacterium	NA
3319	cd93017c92a76a9ce9abbee5f54f88bb	W011	0.000167392	Confidently healthy	d__Bacteria	Bacteroidota	Bacteroidia	Flavobacteriales	Flavobacteriaceae	Flavobacterium	NA
3320	cd93017c92a76a9ce9abbee5f54f88bb	W012	0	Confidently healthy	d__Bacteria	Bacteroidota	Bacteroidia	Flavobacteriales	Flavobacteriaceae	Flavobacterium	NA
3321	cd93017c92a76a9ce9abbee5f54f88bb	W024	0	Confidently healthy	d__Bacteria	Bacteroidota	Bacteroidia	Flavobacteriales	Flavobacteriaceae	Flavobacterium	NA
3322	cd93017c92a76a9ce9abbee5f54f88bb	W020	0	Confidently healthy	d__Bacteria	Bacteroidota	Bacteroidia	Flavobacteriales	Flavobacteriaceae	Flavobacterium	NA
3323	cd93017c92a76a9ce9abbee5f54f88bb	W010	0	Confidently healthy	d__Bacteria	Bacteroidota	Bacteroidia	Flavobacteriales	Flavobacteriaceae	Flavobacterium	NA
3368	d15bd1dcb9de71d7452648673a59f5b8	W011	0.00749916	Confidently healthy	d__Bacteria	Bacteroidota	Bacteroidia	Sphingobacteriales	Sphingobacteriaceae	Pedobacter	NA
3372	d15bd1dcb9de71d7452648673a59f5b8	W010	0.00687618	Confidently healthy	d__Bacteria	Bacteroidota	Bacteroidia	Sphingobacteriales	Sphingobacteriaceae	Pedobacter	NA
3374	d15bd1dcb9de71d7452648673a59f5b8	W012	0.00254647	Confidently healthy	d__Bacteria	Bacteroidota	Bacteroidia	Sphingobacteriales	Sphingobacteriaceae	Pedobacter	NA
3379	d15bd1dcb9de71d7452648673a59f5b8	W020	0.00164819	Confidently healthy	d__Bacteria	Bacteroidota	Bacteroidia	Sphingobacteriales	Sphingobacteriaceae	Pedobacter	NA
3378	d15bd1dcb9de71d7452648673a59f5b8	W024	0.000199223	Confidently healthy	d__Bacteria	Bacteroidota	Bacteroidia	Sphingobacteriales	Sphingobacteriaceae	Pedobacter	NA
3376	d15bd1dcb9de71d7452648673a59f5b8	W017	0.000150971	Confidently healthy	d__Bacteria	Bacteroidota	Bacteroidia	Sphingobacteriales	Sphingobacteriaceae	Pedobacter	NA
3873	e54b40712e2f6b102c410fa6786140de	W017	0.00685407	Confidently healthy	d__Bacteria	Bacteroidota	Bacteroidia	Flavobacteriales	Flavobacteriaceae	Flavobacterium	unidentified
3866	e54b40712e2f6b102c410fa6786140de	W011	0.0012387	Confidently healthy	d__Bacteria	Bacteroidota	Bacteroidia	Flavobacteriales	Flavobacteriaceae	Flavobacterium	unidentified
3872	e54b40712e2f6b102c410fa6786140de	W024	0.000896504	Confidently healthy	d__Bacteria	Bacteroidota	Bacteroidia	Flavobacteriales	Flavobacteriaceae	Flavobacterium	unidentified
3864	e54b40712e2f6b102c410fa6786140de	W012	0	Confidently healthy	d__Bacteria	Bacteroidota	Bacteroidia	Flavobacteriales	Flavobacteriaceae	Flavobacterium	unidentified
3870	e54b40712e2f6b102c410fa6786140de	W020	0	Confidently healthy	d__Bacteria	Bacteroidota	Bacteroidia	Flavobacteriales	Flavobacteriaceae	Flavobacterium	unidentified
3871	e54b40712e2f6b102c410fa6786140de	W010	0	Confidently healthy	d__Bacteria	Bacteroidota	Bacteroidia	Flavobacteriales	Flavobacteriaceae	Flavobacterium	unidentified
3903	e61a7bc42a30f0ca4f170b5e3f6cad0c	W011	0.00358219	Confidently healthy	d__Bacteria	Bacteroidota	Bacteroidia	Flavobacteriales	Weeksellaceae	Chryseobacterium	NA
3910	e61a7bc42a30f0ca4f170b5e3f6cad0c	W024	0.00312116	Confidently healthy	d__Bacteria	Bacteroidota	Bacteroidia	Flavobacteriales	Weeksellaceae	Chryseobacterium	NA
3912	e61a7bc42a30f0ca4f170b5e3f6cad0c	W020	0.000711717	Confidently healthy	d__Bacteria	Bacteroidota	Bacteroidia	Flavobacteriales	Weeksellaceae	Chryseobacterium	NA
3902	e61a7bc42a30f0ca4f170b5e3f6cad0c	W012	0	Confidently healthy	d__Bacteria	Bacteroidota	Bacteroidia	Flavobacteriales	Weeksellaceae	Chryseobacterium	NA
3909	e61a7bc42a30f0ca4f170b5e3f6cad0c	W010	0	Confidently healthy	d__Bacteria	Bacteroidota	Bacteroidia	Flavobacteriales	Weeksellaceae	Chryseobacterium	NA
3911	e61a7bc42a30f0ca4f170b5e3f6cad0c	W017	0	Confidently healthy	d__Bacteria	Bacteroidota	Bacteroidia	Flavobacteriales	Weeksellaceae	Chryseobacterium	NA
3996	eed4445c6828c17a10169e46afa6fa5c	W012	0.014464	Confidently healthy	d__Bacteria	Bacteroidota	Bacteroidia	Sphingobacteriales	Sphingobacteriaceae	Pedobacter	NA
3992	eed4445c6828c17a10169e46afa6fa5c	W011	0.000535655	Confidently healthy	d__Bacteria	Bacteroidota	Bacteroidia	Sphingobacteriales	Sphingobacteriaceae	Pedobacter	NA
4003	eed4445c6828c17a10169e46afa6fa5c	W010	0.000286508	Confidently healthy	d__Bacteria	Bacteroidota	Bacteroidia	Sphingobacteriales	Sphingobacteriaceae	Pedobacter	NA
3997	eed4445c6828c17a10169e46afa6fa5c	W017	0.000271747	Confidently healthy	d__Bacteria	Bacteroidota	Bacteroidia	Sphingobacteriales	Sphingobacteriaceae	Pedobacter	NA
3999	eed4445c6828c17a10169e46afa6fa5c	W020	0	Confidently healthy	d__Bacteria	Bacteroidota	Bacteroidia	Sphingobacteriales	Sphingobacteriaceae	Pedobacter	NA
4002	eed4445c6828c17a10169e46afa6fa5c	W024	0	Confidently healthy	d__Bacteria	Bacteroidota	Bacteroidia	Sphingobacteriales	Sphingobacteriaceae	Pedobacter	NA
4217	f909b6938ad2dff7f0b5aba5076e5f2b	W012	0.00162974	Confidently healthy	d__Bacteria	Bacteroidota	Bacteroidia	Sphingobacteriales	Sphingobacteriaceae	Pedobacter	NA
4220	f909b6938ad2dff7f0b5aba5076e5f2b	W011	0.000468698	Confidently healthy	d__Bacteria	Bacteroidota	Bacteroidia	Sphingobacteriales	Sphingobacteriaceae	Pedobacter	NA
4215	f909b6938ad2dff7f0b5aba5076e5f2b	W024	0	Confidently healthy	d__Bacteria	Bacteroidota	Bacteroidia	Sphingobacteriales	Sphingobacteriaceae	Pedobacter	NA
4219	f909b6938ad2dff7f0b5aba5076e5f2b	W010	0	Confidently healthy	d__Bacteria	Bacteroidota	Bacteroidia	Sphingobacteriales	Sphingobacteriaceae	Pedobacter	NA
4222	f909b6938ad2dff7f0b5aba5076e5f2b	W017	0	Confidently healthy	d__Bacteria	Bacteroidota	Bacteroidia	Sphingobacteriales	Sphingobacteriaceae	Pedobacter	NA
4224	f909b6938ad2dff7f0b5aba5076e5f2b	W020	0	Confidently healthy	d__Bacteria	Bacteroidota	Bacteroidia	Sphingobacteriales	Sphingobacteriaceae	Pedobacter	NA
4229	f953841ad9a4b6d8ac7cee38592c13b7	W011	0.0102444	Confidently healthy	d__Bacteria	Bacteroidota	Bacteroidia	Cytophagales	Cyclobacteriaceae	Algoriphagus	NA
4226	f953841ad9a4b6d8ac7cee38592c13b7	W012	0.00178253	Confidently healthy	d__Bacteria	Bacteroidota	Bacteroidia	Cytophagales	Cyclobacteriaceae	Algoriphagus	NA
4228	f953841ad9a4b6d8ac7cee38592c13b7	W024	0.000298835	Confidently healthy	d__Bacteria	Bacteroidota	Bacteroidia	Cytophagales	Cyclobacteriaceae	Algoriphagus	NA
4231	f953841ad9a4b6d8ac7cee38592c13b7	W017	0	Confidently healthy	d__Bacteria	Bacteroidota	Bacteroidia	Cytophagales	Cyclobacteriaceae	Algoriphagus	NA
4234	f953841ad9a4b6d8ac7cee38592c13b7	W020	0	Confidently healthy	d__Bacteria	Bacteroidota	Bacteroidia	Cytophagales	Cyclobacteriaceae	Algoriphagus	NA
4235	f953841ad9a4b6d8ac7cee38592c13b7	W010	0	Confidently healthy	d__Bacteria	Bacteroidota	Bacteroidia	Cytophagales	Cyclobacteriaceae	Algoriphagus	NA
3006	b5a75ee30645cb947ad835d87d6cfa11	W011	0.00020087	Confidently healthy	d__Bacteria	Chloroflexi	Chloroflexia	Thermomicrobiales	JG30-KF-CM45	JG30-KF-CM45	uncultured_bacterium
3011	b5a75ee30645cb947ad835d87d6cfa11	W010	8.81562e-05	Confidently healthy	d__Bacteria	Chloroflexi	Chloroflexia	Thermomicrobiales	JG30-KF-CM45	JG30-KF-CM45	uncultured_bacterium
3004	b5a75ee30645cb947ad835d87d6cfa11	W012	0	Confidently healthy	d__Bacteria	Chloroflexi	Chloroflexia	Thermomicrobiales	JG30-KF-CM45	JG30-KF-CM45	uncultured_bacterium
3007	b5a75ee30645cb947ad835d87d6cfa11	W024	0	Confidently healthy	d__Bacteria	Chloroflexi	Chloroflexia	Thermomicrobiales	JG30-KF-CM45	JG30-KF-CM45	uncultured_bacterium
3010	b5a75ee30645cb947ad835d87d6cfa11	W020	0	Confidently healthy	d__Bacteria	Chloroflexi	Chloroflexia	Thermomicrobiales	JG30-KF-CM45	JG30-KF-CM45	uncultured_bacterium
3013	b5a75ee30645cb947ad835d87d6cfa11	W017	0	Confidently healthy	d__Bacteria	Chloroflexi	Chloroflexia	Thermomicrobiales	JG30-KF-CM45	JG30-KF-CM45	uncultured_bacterium
2246	85fca7d0ba5e9b3a3198961bd9557f18	W011	0.000267827	Confidently healthy	d__Archaea	Crenarchaeota	Nitrososphaeria	Nitrososphaerales	Nitrososphaeraceae	Nitrososphaeraceae	NA
2239	85fca7d0ba5e9b3a3198961bd9557f18	W017	9.05824e-05	Confidently healthy	d__Archaea	Crenarchaeota	Nitrososphaeria	Nitrososphaerales	Nitrososphaeraceae	Nitrososphaeraceae	NA
2242	85fca7d0ba5e9b3a3198961bd9557f18	W024	0	Confidently healthy	d__Archaea	Crenarchaeota	Nitrososphaeria	Nitrososphaerales	Nitrososphaeraceae	Nitrososphaeraceae	NA
2244	85fca7d0ba5e9b3a3198961bd9557f18	W012	0	Confidently healthy	d__Archaea	Crenarchaeota	Nitrososphaeria	Nitrososphaerales	Nitrososphaeraceae	Nitrososphaeraceae	NA
2245	85fca7d0ba5e9b3a3198961bd9557f18	W020	0	Confidently healthy	d__Archaea	Crenarchaeota	Nitrososphaeria	Nitrososphaerales	Nitrososphaeraceae	Nitrososphaeraceae	NA
2248	85fca7d0ba5e9b3a3198961bd9557f18	W010	0	Confidently healthy	d__Archaea	Crenarchaeota	Nitrososphaeria	Nitrososphaerales	Nitrososphaeraceae	Nitrososphaeraceae	NA
1606	59a247dcc69c56bda55175d387728b73	W011	6.69568e-05	Confidently healthy	d__Bacteria	Cyanobacteria	Cyanobacteriia	Chloroplast	Chloroplast	Chloroplast	NA
1607	59a247dcc69c56bda55175d387728b73	W024	6.64077e-05	Confidently healthy	d__Bacteria	Cyanobacteria	Cyanobacteriia	Chloroplast	Chloroplast	Chloroplast	NA
1603	59a247dcc69c56bda55175d387728b73	W017	6.03883e-05	Confidently healthy	d__Bacteria	Cyanobacteria	Cyanobacteriia	Chloroplast	Chloroplast	Chloroplast	NA
1600	59a247dcc69c56bda55175d387728b73	W012	0	Confidently healthy	d__Bacteria	Cyanobacteria	Cyanobacteriia	Chloroplast	Chloroplast	Chloroplast	NA
1609	59a247dcc69c56bda55175d387728b73	W020	0	Confidently healthy	d__Bacteria	Cyanobacteria	Cyanobacteriia	Chloroplast	Chloroplast	Chloroplast	NA
1610	59a247dcc69c56bda55175d387728b73	W010	0	Confidently healthy	d__Bacteria	Cyanobacteria	Cyanobacteriia	Chloroplast	Chloroplast	Chloroplast	NA
2313	882b5b49ef18215727a0900958cdec5d	W010	8.81562e-05	Confidently healthy	d__Bacteria	Deinococcota	Deinococci	Thermales	Thermaceae	Meiothermus	NA
2304	882b5b49ef18215727a0900958cdec5d	W024	3.32038e-05	Confidently healthy	d__Bacteria	Deinococcota	Deinococci	Thermales	Thermaceae	Meiothermus	NA
2306	882b5b49ef18215727a0900958cdec5d	W017	0	Confidently healthy	d__Bacteria	Deinococcota	Deinococci	Thermales	Thermaceae	Meiothermus	NA
2308	882b5b49ef18215727a0900958cdec5d	W012	0	Confidently healthy	d__Bacteria	Deinococcota	Deinococci	Thermales	Thermaceae	Meiothermus	NA
2309	882b5b49ef18215727a0900958cdec5d	W020	0	Confidently healthy	d__Bacteria	Deinococcota	Deinococci	Thermales	Thermaceae	Meiothermus	NA
2310	882b5b49ef18215727a0900958cdec5d	W011	0	Confidently healthy	d__Bacteria	Deinococcota	Deinococci	Thermales	Thermaceae	Meiothermus	NA
2795	acebaf0e1d8b741c8a7b36c5bf093863	W010	0.000132234	Confidently healthy	d__Bacteria	Deinococcota	Deinococci	Thermales	Thermaceae	Thermus	Thermus_thermophilus
2789	acebaf0e1d8b741c8a7b36c5bf093863	W017	9.05824e-05	Confidently healthy	d__Bacteria	Deinococcota	Deinococci	Thermales	Thermaceae	Thermus	Thermus_thermophilus
2787	acebaf0e1d8b741c8a7b36c5bf093863	W024	0	Confidently healthy	d__Bacteria	Deinococcota	Deinococci	Thermales	Thermaceae	Thermus	Thermus_thermophilus
2791	acebaf0e1d8b741c8a7b36c5bf093863	W011	0	Confidently healthy	d__Bacteria	Deinococcota	Deinococci	Thermales	Thermaceae	Thermus	Thermus_thermophilus
2792	acebaf0e1d8b741c8a7b36c5bf093863	W012	0	Confidently healthy	d__Bacteria	Deinococcota	Deinococci	Thermales	Thermaceae	Thermus	Thermus_thermophilus
2793	acebaf0e1d8b741c8a7b36c5bf093863	W020	0	Confidently healthy	d__Bacteria	Deinococcota	Deinococci	Thermales	Thermaceae	Thermus	Thermus_thermophilus
1875	7161c9ad3d5f7f86c891e3e3ef8e761f	W012	0.000152788	Confidently healthy	d__Bacteria	Dependentiae	Babeliae	Babeliales	Vermiphilaceae	Vermiphilaceae	NA
1874	7161c9ad3d5f7f86c891e3e3ef8e761f	W017	9.05824e-05	Confidently healthy	d__Bacteria	Dependentiae	Babeliae	Babeliales	Vermiphilaceae	Vermiphilaceae	NA
1873	7161c9ad3d5f7f86c891e3e3ef8e761f	W024	0	Confidently healthy	d__Bacteria	Dependentiae	Babeliae	Babeliales	Vermiphilaceae	Vermiphilaceae	NA
1881	7161c9ad3d5f7f86c891e3e3ef8e761f	W010	0	Confidently healthy	d__Bacteria	Dependentiae	Babeliae	Babeliales	Vermiphilaceae	Vermiphilaceae	NA
1884	7161c9ad3d5f7f86c891e3e3ef8e761f	W020	0	Confidently healthy	d__Bacteria	Dependentiae	Babeliae	Babeliales	Vermiphilaceae	Vermiphilaceae	NA
1885	7161c9ad3d5f7f86c891e3e3ef8e761f	W011	0	Confidently healthy	d__Bacteria	Dependentiae	Babeliae	Babeliales	Vermiphilaceae	Vermiphilaceae	NA
488	1c8ed89283556fc401590226599541f5	W011	6.69568e-05	Confidently healthy	d__Bacteria	Desulfobacterota	uncultured	uncultured	uncultured	uncultured	Myxococcales_bacterium
486	1c8ed89283556fc401590226599541f5	W017	6.03883e-05	Confidently healthy	d__Bacteria	Desulfobacterota	uncultured	uncultured	uncultured	uncultured	Myxococcales_bacterium
485	1c8ed89283556fc401590226599541f5	W012	0	Confidently healthy	d__Bacteria	Desulfobacterota	uncultured	uncultured	uncultured	uncultured	Myxococcales_bacterium
491	1c8ed89283556fc401590226599541f5	W020	0	Confidently healthy	d__Bacteria	Desulfobacterota	uncultured	uncultured	uncultured	uncultured	Myxococcales_bacterium
492	1c8ed89283556fc401590226599541f5	W024	0	Confidently healthy	d__Bacteria	Desulfobacterota	uncultured	uncultured	uncultured	uncultured	Myxococcales_bacterium
493	1c8ed89283556fc401590226599541f5	W010	0	Confidently healthy	d__Bacteria	Desulfobacterota	uncultured	uncultured	uncultured	uncultured	Myxococcales_bacterium
2643	a1738fc54f1f2850a773cdbe403ef852	W012	0.000178253	Confidently healthy	d__Bacteria	Desulfobacterota	uncultured	uncultured	uncultured	uncultured	NA
2647	a1738fc54f1f2850a773cdbe403ef852	W011	3.34784e-05	Confidently healthy	d__Bacteria	Desulfobacterota	uncultured	uncultured	uncultured	uncultured	NA
2644	a1738fc54f1f2850a773cdbe403ef852	W024	0	Confidently healthy	d__Bacteria	Desulfobacterota	uncultured	uncultured	uncultured	uncultured	NA
2645	a1738fc54f1f2850a773cdbe403ef852	W010	0	Confidently healthy	d__Bacteria	Desulfobacterota	uncultured	uncultured	uncultured	uncultured	NA
2648	a1738fc54f1f2850a773cdbe403ef852	W017	0	Confidently healthy	d__Bacteria	Desulfobacterota	uncultured	uncultured	uncultured	uncultured	NA
2650	a1738fc54f1f2850a773cdbe403ef852	W020	0	Confidently healthy	d__Bacteria	Desulfobacterota	uncultured	uncultured	uncultured	uncultured	NA
295	0f3aff2687a321a6bb9f29434a2a37dd	W024	0.00146097	Confidently healthy	d__Bacteria	Firmicutes	Bacilli	Lactobacillales	Aerococcaceae	Ignavigranum	NA
290	0f3aff2687a321a6bb9f29434a2a37dd	W012	0.000203718	Confidently healthy	d__Bacteria	Firmicutes	Bacilli	Lactobacillales	Aerococcaceae	Ignavigranum	NA
288	0f3aff2687a321a6bb9f29434a2a37dd	W011	0	Confidently healthy	d__Bacteria	Firmicutes	Bacilli	Lactobacillales	Aerococcaceae	Ignavigranum	NA
292	0f3aff2687a321a6bb9f29434a2a37dd	W010	0	Confidently healthy	d__Bacteria	Firmicutes	Bacilli	Lactobacillales	Aerococcaceae	Ignavigranum	NA
296	0f3aff2687a321a6bb9f29434a2a37dd	W017	0	Confidently healthy	d__Bacteria	Firmicutes	Bacilli	Lactobacillales	Aerococcaceae	Ignavigranum	NA
298	0f3aff2687a321a6bb9f29434a2a37dd	W020	0	Confidently healthy	d__Bacteria	Firmicutes	Bacilli	Lactobacillales	Aerococcaceae	Ignavigranum	NA
313	117a0a248160e09a76994dc3f94ed49d	W011	0	Confidently healthy	d__Bacteria	Firmicutes	Clostridia	Peptostreptococcales-Tissierellales	Peptostreptococcales-Tissierellales	Helcococcus	NA
315	117a0a248160e09a76994dc3f94ed49d	W024	0	Confidently healthy	d__Bacteria	Firmicutes	Clostridia	Peptostreptococcales-Tissierellales	Peptostreptococcales-Tissierellales	Helcococcus	NA
320	117a0a248160e09a76994dc3f94ed49d	W012	0	Confidently healthy	d__Bacteria	Firmicutes	Clostridia	Peptostreptococcales-Tissierellales	Peptostreptococcales-Tissierellales	Helcococcus	NA
321	117a0a248160e09a76994dc3f94ed49d	W020	0	Confidently healthy	d__Bacteria	Firmicutes	Clostridia	Peptostreptococcales-Tissierellales	Peptostreptococcales-Tissierellales	Helcococcus	NA
324	117a0a248160e09a76994dc3f94ed49d	W010	0	Confidently healthy	d__Bacteria	Firmicutes	Clostridia	Peptostreptococcales-Tissierellales	Peptostreptococcales-Tissierellales	Helcococcus	NA
325	117a0a248160e09a76994dc3f94ed49d	W017	0	Confidently healthy	d__Bacteria	Firmicutes	Clostridia	Peptostreptococcales-Tissierellales	Peptostreptococcales-Tissierellales	Helcococcus	NA
417	1755ad48250b121688830bbcb30210cf	W024	0	Confidently healthy	d__Bacteria	Firmicutes	Bacilli	Staphylococcales	Staphylococcaceae	Staphylococcus	NA
418	1755ad48250b121688830bbcb30210cf	W012	0	Confidently healthy	d__Bacteria	Firmicutes	Bacilli	Staphylococcales	Staphylococcaceae	Staphylococcus	NA
420	1755ad48250b121688830bbcb30210cf	W011	0	Confidently healthy	d__Bacteria	Firmicutes	Bacilli	Staphylococcales	Staphylococcaceae	Staphylococcus	NA
422	1755ad48250b121688830bbcb30210cf	W010	0	Confidently healthy	d__Bacteria	Firmicutes	Bacilli	Staphylococcales	Staphylococcaceae	Staphylococcus	NA
425	1755ad48250b121688830bbcb30210cf	W017	0	Confidently healthy	d__Bacteria	Firmicutes	Bacilli	Staphylococcales	Staphylococcaceae	Staphylococcus	NA
429	1755ad48250b121688830bbcb30210cf	W020	0	Confidently healthy	d__Bacteria	Firmicutes	Bacilli	Staphylococcales	Staphylococcaceae	Staphylococcus	NA
452	1b057b5f1c048af522447b5cda8c6be9	W011	0.000334784	Confidently healthy	d__Bacteria	Firmicutes	Bacilli	Bacillales	Bacillaceae	Bacillus	NA
449	1b057b5f1c048af522447b5cda8c6be9	W024	9.96115e-05	Confidently healthy	d__Bacteria	Firmicutes	Bacilli	Bacillales	Bacillaceae	Bacillus	NA
446	1b057b5f1c048af522447b5cda8c6be9	W017	0	Confidently healthy	d__Bacteria	Firmicutes	Bacilli	Bacillales	Bacillaceae	Bacillus	NA
448	1b057b5f1c048af522447b5cda8c6be9	W012	0	Confidently healthy	d__Bacteria	Firmicutes	Bacilli	Bacillales	Bacillaceae	Bacillus	NA
453	1b057b5f1c048af522447b5cda8c6be9	W020	0	Confidently healthy	d__Bacteria	Firmicutes	Bacilli	Bacillales	Bacillaceae	Bacillus	NA
455	1b057b5f1c048af522447b5cda8c6be9	W010	0	Confidently healthy	d__Bacteria	Firmicutes	Bacilli	Bacillales	Bacillaceae	Bacillus	NA
515	1e9c156589c9034d64ff58fd9ba60091	W017	0.000150971	Confidently healthy	d__Bacteria	Firmicutes	Clostridia	Lachnospirales	Lachnospiraceae	Cellulosilyticum	uncultured_bacterium
517	1e9c156589c9034d64ff58fd9ba60091	W011	6.69568e-05	Confidently healthy	d__Bacteria	Firmicutes	Clostridia	Lachnospirales	Lachnospiraceae	Cellulosilyticum	uncultured_bacterium
512	1e9c156589c9034d64ff58fd9ba60091	W010	6.61172e-05	Confidently healthy	d__Bacteria	Firmicutes	Clostridia	Lachnospirales	Lachnospiraceae	Cellulosilyticum	uncultured_bacterium
514	1e9c156589c9034d64ff58fd9ba60091	W012	0	Confidently healthy	d__Bacteria	Firmicutes	Clostridia	Lachnospirales	Lachnospiraceae	Cellulosilyticum	uncultured_bacterium
519	1e9c156589c9034d64ff58fd9ba60091	W024	0	Confidently healthy	d__Bacteria	Firmicutes	Clostridia	Lachnospirales	Lachnospiraceae	Cellulosilyticum	uncultured_bacterium
520	1e9c156589c9034d64ff58fd9ba60091	W020	0	Confidently healthy	d__Bacteria	Firmicutes	Clostridia	Lachnospirales	Lachnospiraceae	Cellulosilyticum	uncultured_bacterium
675	26005dfb7ad2e8cdbb139846af329663	W010	0.0013003	Confidently healthy	d__Bacteria	Firmicutes	Bacilli	Bacillales	Bacillaceae	Bacillus	NA
674	26005dfb7ad2e8cdbb139846af329663	W020	0.00093647	Confidently healthy	d__Bacteria	Firmicutes	Bacilli	Bacillales	Bacillaceae	Bacillus	NA
665	26005dfb7ad2e8cdbb139846af329663	W011	0.000803482	Confidently healthy	d__Bacteria	Firmicutes	Bacilli	Bacillales	Bacillaceae	Bacillus	NA
672	26005dfb7ad2e8cdbb139846af329663	W017	0.000513301	Confidently healthy	d__Bacteria	Firmicutes	Bacilli	Bacillales	Bacillaceae	Bacillus	NA
670	26005dfb7ad2e8cdbb139846af329663	W024	0.000166019	Confidently healthy	d__Bacteria	Firmicutes	Bacilli	Bacillales	Bacillaceae	Bacillus	NA
667	26005dfb7ad2e8cdbb139846af329663	W012	0	Confidently healthy	d__Bacteria	Firmicutes	Bacilli	Bacillales	Bacillaceae	Bacillus	NA
796	2b2fdbc6ce4a895c0cfb70933a74fdbf	W024	0.0166019	Confidently healthy	d__Bacteria	Firmicutes	Bacilli	Bacillales	Planococcaceae	NA	NA
802	2b2fdbc6ce4a895c0cfb70933a74fdbf	W017	0.00298922	Confidently healthy	d__Bacteria	Firmicutes	Bacilli	Bacillales	Planococcaceae	NA	NA
803	2b2fdbc6ce4a895c0cfb70933a74fdbf	W010	0.000617093	Confidently healthy	d__Bacteria	Firmicutes	Bacilli	Bacillales	Planococcaceae	NA	NA
801	2b2fdbc6ce4a895c0cfb70933a74fdbf	W012	0.000407436	Confidently healthy	d__Bacteria	Firmicutes	Bacilli	Bacillales	Planococcaceae	NA	NA
795	2b2fdbc6ce4a895c0cfb70933a74fdbf	W020	0	Confidently healthy	d__Bacteria	Firmicutes	Bacilli	Bacillales	Planococcaceae	NA	NA
799	2b2fdbc6ce4a895c0cfb70933a74fdbf	W011	0	Confidently healthy	d__Bacteria	Firmicutes	Bacilli	Bacillales	Planococcaceae	NA	NA
908	2fdfc6e122f51aeca4b5adcadaf470b1	W017	0.0148555	Confidently healthy	d__Bacteria	Firmicutes	Bacilli	Bacillales	Planococcaceae	NA	NA
898	2fdfc6e122f51aeca4b5adcadaf470b1	W011	0.00103783	Confidently healthy	d__Bacteria	Firmicutes	Bacilli	Bacillales	Planococcaceae	NA	NA
901	2fdfc6e122f51aeca4b5adcadaf470b1	W024	0	Confidently healthy	d__Bacteria	Firmicutes	Bacilli	Bacillales	Planococcaceae	NA	NA
902	2fdfc6e122f51aeca4b5adcadaf470b1	W012	0	Confidently healthy	d__Bacteria	Firmicutes	Bacilli	Bacillales	Planococcaceae	NA	NA
907	2fdfc6e122f51aeca4b5adcadaf470b1	W010	0	Confidently healthy	d__Bacteria	Firmicutes	Bacilli	Bacillales	Planococcaceae	NA	NA
910	2fdfc6e122f51aeca4b5adcadaf470b1	W020	0	Confidently healthy	d__Bacteria	Firmicutes	Bacilli	Bacillales	Planococcaceae	NA	NA
1718	6539f59062d16f8454aa0eeb82a123c1	W012	0.0240132	Confidently healthy	d__Bacteria	Firmicutes	Bacilli	Exiguobacterales	Exiguobacteraceae	Exiguobacterium	Exiguobacterium_undae
1720	6539f59062d16f8454aa0eeb82a123c1	W011	0.0102779	Confidently healthy	d__Bacteria	Firmicutes	Bacilli	Exiguobacterales	Exiguobacteraceae	Exiguobacterium	Exiguobacterium_undae
1723	6539f59062d16f8454aa0eeb82a123c1	W024	0	Confidently healthy	d__Bacteria	Firmicutes	Bacilli	Exiguobacterales	Exiguobacteraceae	Exiguobacterium	Exiguobacterium_undae
1726	6539f59062d16f8454aa0eeb82a123c1	W020	0	Confidently healthy	d__Bacteria	Firmicutes	Bacilli	Exiguobacterales	Exiguobacteraceae	Exiguobacterium	Exiguobacterium_undae
1727	6539f59062d16f8454aa0eeb82a123c1	W017	0	Confidently healthy	d__Bacteria	Firmicutes	Bacilli	Exiguobacterales	Exiguobacteraceae	Exiguobacterium	Exiguobacterium_undae
1728	6539f59062d16f8454aa0eeb82a123c1	W010	0	Confidently healthy	d__Bacteria	Firmicutes	Bacilli	Exiguobacterales	Exiguobacteraceae	Exiguobacterium	Exiguobacterium_undae
1743	65d43491988bfe557da4d86a5ba25dae	W011	0.000669568	Confidently healthy	d__Bacteria	Firmicutes	Bacilli	Staphylococcales	Staphylococcaceae	Staphylococcus	NA
1746	65d43491988bfe557da4d86a5ba25dae	W020	7.49176e-05	Confidently healthy	d__Bacteria	Firmicutes	Bacilli	Staphylococcales	Staphylococcaceae	Staphylococcus	NA
1755	65d43491988bfe557da4d86a5ba25dae	W017	6.03883e-05	Confidently healthy	d__Bacteria	Firmicutes	Bacilli	Staphylococcales	Staphylococcaceae	Staphylococcus	NA
1748	65d43491988bfe557da4d86a5ba25dae	W024	0	Confidently healthy	d__Bacteria	Firmicutes	Bacilli	Staphylococcales	Staphylococcaceae	Staphylococcus	NA
1752	65d43491988bfe557da4d86a5ba25dae	W012	0	Confidently healthy	d__Bacteria	Firmicutes	Bacilli	Staphylococcales	Staphylococcaceae	Staphylococcus	NA
1754	65d43491988bfe557da4d86a5ba25dae	W010	0	Confidently healthy	d__Bacteria	Firmicutes	Bacilli	Staphylococcales	Staphylococcaceae	Staphylococcus	NA
1816	6c5f4f9666d82b1bedf94e99acfe6741	W010	0.0678803	Confidently healthy	d__Bacteria	Firmicutes	Bacilli	Bacillales	NA	NA	NA
1808	6c5f4f9666d82b1bedf94e99acfe6741	W024	0.00043165	Confidently healthy	d__Bacteria	Firmicutes	Bacilli	Bacillales	NA	NA	NA
1820	6c5f4f9666d82b1bedf94e99acfe6741	W017	0.000392524	Confidently healthy	d__Bacteria	Firmicutes	Bacilli	Bacillales	NA	NA	NA
1811	6c5f4f9666d82b1bedf94e99acfe6741	W012	0.000229183	Confidently healthy	d__Bacteria	Firmicutes	Bacilli	Bacillales	NA	NA	NA
1814	6c5f4f9666d82b1bedf94e99acfe6741	W011	0	Confidently healthy	d__Bacteria	Firmicutes	Bacilli	Bacillales	NA	NA	NA
1819	6c5f4f9666d82b1bedf94e99acfe6741	W020	0	Confidently healthy	d__Bacteria	Firmicutes	Bacilli	Bacillales	NA	NA	NA
1836	7021d8d56277291858378fecfa7a131c	W012	0.000381971	Confidently healthy	d__Bacteria	Firmicutes	Bacilli	Paenibacillales	Paenibacillaceae	Paenibacillus	NA
1841	7021d8d56277291858378fecfa7a131c	W010	6.61172e-05	Confidently healthy	d__Bacteria	Firmicutes	Bacilli	Paenibacillales	Paenibacillaceae	Paenibacillus	NA
1838	7021d8d56277291858378fecfa7a131c	W017	6.03883e-05	Confidently healthy	d__Bacteria	Firmicutes	Bacilli	Paenibacillales	Paenibacillaceae	Paenibacillus	NA
1835	7021d8d56277291858378fecfa7a131c	W011	0	Confidently healthy	d__Bacteria	Firmicutes	Bacilli	Paenibacillales	Paenibacillaceae	Paenibacillus	NA
1839	7021d8d56277291858378fecfa7a131c	W024	0	Confidently healthy	d__Bacteria	Firmicutes	Bacilli	Paenibacillales	Paenibacillaceae	Paenibacillus	NA
1846	7021d8d56277291858378fecfa7a131c	W020	0	Confidently healthy	d__Bacteria	Firmicutes	Bacilli	Paenibacillales	Paenibacillaceae	Paenibacillus	NA
1975	798363cfebd47161d9fddb30c4c3fa91	W017	0.0010568	Confidently healthy	d__Bacteria	Firmicutes	Bacilli	Bacillales	Bacillaceae	Bacillus	Bacillus_psychrosaccharolyticus
1964	798363cfebd47161d9fddb30c4c3fa91	W020	0.000224753	Confidently healthy	d__Bacteria	Firmicutes	Bacilli	Bacillales	Bacillaceae	Bacillus	Bacillus_psychrosaccharolyticus
1973	798363cfebd47161d9fddb30c4c3fa91	W011	0.000133914	Confidently healthy	d__Bacteria	Firmicutes	Bacilli	Bacillales	Bacillaceae	Bacillus	Bacillus_psychrosaccharolyticus
1966	798363cfebd47161d9fddb30c4c3fa91	W024	9.96115e-05	Confidently healthy	d__Bacteria	Firmicutes	Bacilli	Bacillales	Bacillaceae	Bacillus	Bacillus_psychrosaccharolyticus
1968	798363cfebd47161d9fddb30c4c3fa91	W010	0	Confidently healthy	d__Bacteria	Firmicutes	Bacilli	Bacillales	Bacillaceae	Bacillus	Bacillus_psychrosaccharolyticus
1974	798363cfebd47161d9fddb30c4c3fa91	W012	0	Confidently healthy	d__Bacteria	Firmicutes	Bacilli	Bacillales	Bacillaceae	Bacillus	Bacillus_psychrosaccharolyticus
2054	7d88cb85b80e0024b54a61e7a6da3bf0	W017	0.00800145	Confidently healthy	d__Bacteria	Firmicutes	Bacilli	Bacillales	Bacillaceae	Bacillus	NA
2053	7d88cb85b80e0024b54a61e7a6da3bf0	W010	0.00601666	Confidently healthy	d__Bacteria	Firmicutes	Bacilli	Bacillales	Bacillaceae	Bacillus	NA
2045	7d88cb85b80e0024b54a61e7a6da3bf0	W024	0.00219145	Confidently healthy	d__Bacteria	Firmicutes	Bacilli	Bacillales	Bacillaceae	Bacillus	NA
2048	7d88cb85b80e0024b54a61e7a6da3bf0	W020	0.00198532	Confidently healthy	d__Bacteria	Firmicutes	Bacilli	Bacillales	Bacillaceae	Bacillus	NA
2050	7d88cb85b80e0024b54a61e7a6da3bf0	W012	0.00185893	Confidently healthy	d__Bacteria	Firmicutes	Bacilli	Bacillales	Bacillaceae	Bacillus	NA
2044	7d88cb85b80e0024b54a61e7a6da3bf0	W011	0.000937395	Confidently healthy	d__Bacteria	Firmicutes	Bacilli	Bacillales	Bacillaceae	Bacillus	NA
2176	83812e810c4818e27451a2cce23db91a	W012	0	Confidently healthy	d__Bacteria	Firmicutes	Clostridia	Clostridiales	Clostridiaceae	Proteiniclasticum	uncultured_bacterium
2177	83812e810c4818e27451a2cce23db91a	W024	0	Confidently healthy	d__Bacteria	Firmicutes	Clostridia	Clostridiales	Clostridiaceae	Proteiniclasticum	uncultured_bacterium
2178	83812e810c4818e27451a2cce23db91a	W020	0	Confidently healthy	d__Bacteria	Firmicutes	Clostridia	Clostridiales	Clostridiaceae	Proteiniclasticum	uncultured_bacterium
2179	83812e810c4818e27451a2cce23db91a	W010	0	Confidently healthy	d__Bacteria	Firmicutes	Clostridia	Clostridiales	Clostridiaceae	Proteiniclasticum	uncultured_bacterium
2181	83812e810c4818e27451a2cce23db91a	W011	0	Confidently healthy	d__Bacteria	Firmicutes	Clostridia	Clostridiales	Clostridiaceae	Proteiniclasticum	uncultured_bacterium
2184	83812e810c4818e27451a2cce23db91a	W017	0	Confidently healthy	d__Bacteria	Firmicutes	Clostridia	Clostridiales	Clostridiaceae	Proteiniclasticum	uncultured_bacterium
2194	83e948f389f9d97b0c975afc880989e8	W020	0.00101139	Confidently healthy	d__Bacteria	Firmicutes	Bacilli	Bacillales	Bacillaceae	Bacillus	NA
2192	83e948f389f9d97b0c975afc880989e8	W017	0.000785048	Confidently healthy	d__Bacteria	Firmicutes	Bacilli	Bacillales	Bacillaceae	Bacillus	NA
2186	83e948f389f9d97b0c975afc880989e8	W024	0.000166019	Confidently healthy	d__Bacteria	Firmicutes	Bacilli	Bacillales	Bacillaceae	Bacillus	NA
2185	83e948f389f9d97b0c975afc880989e8	W012	0	Confidently healthy	d__Bacteria	Firmicutes	Bacilli	Bacillales	Bacillaceae	Bacillus	NA
2187	83e948f389f9d97b0c975afc880989e8	W011	0	Confidently healthy	d__Bacteria	Firmicutes	Bacilli	Bacillales	Bacillaceae	Bacillus	NA
2197	83e948f389f9d97b0c975afc880989e8	W010	0	Confidently healthy	d__Bacteria	Firmicutes	Bacilli	Bacillales	Bacillaceae	Bacillus	NA
2376	8d4e8f92ab77f28ad2e1769ae32e4fdd	W010	0.000132234	Confidently healthy	d__Bacteria	Firmicutes	Bacilli	Lactobacillales	NA	NA	NA
2372	8d4e8f92ab77f28ad2e1769ae32e4fdd	W024	6.64077e-05	Confidently healthy	d__Bacteria	Firmicutes	Bacilli	Lactobacillales	NA	NA	NA
2367	8d4e8f92ab77f28ad2e1769ae32e4fdd	W011	0	Confidently healthy	d__Bacteria	Firmicutes	Bacilli	Lactobacillales	NA	NA	NA
2368	8d4e8f92ab77f28ad2e1769ae32e4fdd	W012	0	Confidently healthy	d__Bacteria	Firmicutes	Bacilli	Lactobacillales	NA	NA	NA
2373	8d4e8f92ab77f28ad2e1769ae32e4fdd	W017	0	Confidently healthy	d__Bacteria	Firmicutes	Bacilli	Lactobacillales	NA	NA	NA
2379	8d4e8f92ab77f28ad2e1769ae32e4fdd	W020	0	Confidently healthy	d__Bacteria	Firmicutes	Bacilli	Lactobacillales	NA	NA	NA
2429	9170143295e4485d2e413fc0f0116f77	W010	0.00550976	Confidently healthy	d__Bacteria	Firmicutes	Bacilli	Bacillales	Planococcaceae	Psychrobacillus	NA
2420	9170143295e4485d2e413fc0f0116f77	W024	0.00524621	Confidently healthy	d__Bacteria	Firmicutes	Bacilli	Bacillales	Planococcaceae	Psychrobacillus	NA
2431	9170143295e4485d2e413fc0f0116f77	W017	0.00123796	Confidently healthy	d__Bacteria	Firmicutes	Bacilli	Bacillales	Planococcaceae	Psychrobacillus	NA
2419	9170143295e4485d2e413fc0f0116f77	W012	0	Confidently healthy	d__Bacteria	Firmicutes	Bacilli	Bacillales	Planococcaceae	Psychrobacillus	NA
2424	9170143295e4485d2e413fc0f0116f77	W011	0	Confidently healthy	d__Bacteria	Firmicutes	Bacilli	Bacillales	Planococcaceae	Psychrobacillus	NA
2430	9170143295e4485d2e413fc0f0116f77	W020	0	Confidently healthy	d__Bacteria	Firmicutes	Bacilli	Bacillales	Planococcaceae	Psychrobacillus	NA
2436	922d33a2963d3e87a3d4df6b82371235	W012	0.00160428	Confidently healthy	d__Bacteria	Firmicutes	Bacilli	Staphylococcales	Staphylococcaceae	Staphylococcus	NA
2435	922d33a2963d3e87a3d4df6b82371235	W024	0.000332038	Confidently healthy	d__Bacteria	Firmicutes	Bacilli	Staphylococcales	Staphylococcaceae	Staphylococcus	NA
2433	922d33a2963d3e87a3d4df6b82371235	W017	0	Confidently healthy	d__Bacteria	Firmicutes	Bacilli	Staphylococcales	Staphylococcaceae	Staphylococcus	NA
2439	922d33a2963d3e87a3d4df6b82371235	W011	0	Confidently healthy	d__Bacteria	Firmicutes	Bacilli	Staphylococcales	Staphylococcaceae	Staphylococcus	NA
2442	922d33a2963d3e87a3d4df6b82371235	W020	0	Confidently healthy	d__Bacteria	Firmicutes	Bacilli	Staphylococcales	Staphylococcaceae	Staphylococcus	NA
2443	922d33a2963d3e87a3d4df6b82371235	W010	0	Confidently healthy	d__Bacteria	Firmicutes	Bacilli	Staphylococcales	Staphylococcaceae	Staphylococcus	NA
2466	94202b6998ecceb5501582b80b04239a	W010	0.000595054	Confidently healthy	d__Bacteria	Firmicutes	Clostridia	Peptostreptococcales-Tissierellales	Peptostreptococcaceae	Paraclostridium	NA
2468	94202b6998ecceb5501582b80b04239a	W017	0.000120777	Confidently healthy	d__Bacteria	Firmicutes	Clostridia	Peptostreptococcales-Tissierellales	Peptostreptococcaceae	Paraclostridium	NA
2461	94202b6998ecceb5501582b80b04239a	W011	6.69568e-05	Confidently healthy	d__Bacteria	Firmicutes	Clostridia	Peptostreptococcales-Tissierellales	Peptostreptococcaceae	Paraclostridium	NA
2463	94202b6998ecceb5501582b80b04239a	W012	0	Confidently healthy	d__Bacteria	Firmicutes	Clostridia	Peptostreptococcales-Tissierellales	Peptostreptococcaceae	Paraclostridium	NA
2464	94202b6998ecceb5501582b80b04239a	W024	0	Confidently healthy	d__Bacteria	Firmicutes	Clostridia	Peptostreptococcales-Tissierellales	Peptostreptococcaceae	Paraclostridium	NA
2470	94202b6998ecceb5501582b80b04239a	W020	0	Confidently healthy	d__Bacteria	Firmicutes	Clostridia	Peptostreptococcales-Tissierellales	Peptostreptococcaceae	Paraclostridium	NA
2672	a29e035e9201c161bc08cf4818dfeafd	W017	0.0227966	Confidently healthy	d__Bacteria	Firmicutes	Bacilli	Bacillales	Bacillaceae	Bacillus	NA
2671	a29e035e9201c161bc08cf4818dfeafd	W012	0.00114591	Confidently healthy	d__Bacteria	Firmicutes	Bacilli	Bacillales	Bacillaceae	Bacillus	NA
2674	a29e035e9201c161bc08cf4818dfeafd	W011	0.000736525	Confidently healthy	d__Bacteria	Firmicutes	Bacilli	Bacillales	Bacillaceae	Bacillus	NA
2677	a29e035e9201c161bc08cf4818dfeafd	W010	8.81562e-05	Confidently healthy	d__Bacteria	Firmicutes	Bacilli	Bacillales	Bacillaceae	Bacillus	NA
2668	a29e035e9201c161bc08cf4818dfeafd	W024	0	Confidently healthy	d__Bacteria	Firmicutes	Bacilli	Bacillales	Bacillaceae	Bacillus	NA
2670	a29e035e9201c161bc08cf4818dfeafd	W020	0	Confidently healthy	d__Bacteria	Firmicutes	Bacilli	Bacillales	Bacillaceae	Bacillus	NA
2824	ad4cba5280fb47cbebea01e7031af61c	W024	0.00132815	Confidently healthy	d__Bacteria	Firmicutes	Bacilli	Bacillales	Bacillaceae	Bacillus	NA
2823	ad4cba5280fb47cbebea01e7031af61c	W020	0.000524423	Confidently healthy	d__Bacteria	Firmicutes	Bacilli	Bacillales	Bacillaceae	Bacillus	NA
2834	ad4cba5280fb47cbebea01e7031af61c	W017	0.000422718	Confidently healthy	d__Bacteria	Firmicutes	Bacilli	Bacillales	Bacillaceae	Bacillus	NA
2825	ad4cba5280fb47cbebea01e7031af61c	W012	0.000178253	Confidently healthy	d__Bacteria	Firmicutes	Bacilli	Bacillales	Bacillaceae	Bacillus	NA
2822	ad4cba5280fb47cbebea01e7031af61c	W011	0.000133914	Confidently healthy	d__Bacteria	Firmicutes	Bacilli	Bacillales	Bacillaceae	Bacillus	NA
2827	ad4cba5280fb47cbebea01e7031af61c	W010	0	Confidently healthy	d__Bacteria	Firmicutes	Bacilli	Bacillales	Bacillaceae	Bacillus	NA
2994	b58577fdd399736545f2a7ce9dc5933d	W012	0.0168831	Confidently healthy	d__Bacteria	Firmicutes	Bacilli	Staphylococcales	Staphylococcaceae	Macrococcus	NA
2996	b58577fdd399736545f2a7ce9dc5933d	W011	0.00672916	Confidently healthy	d__Bacteria	Firmicutes	Bacilli	Staphylococcales	Staphylococcaceae	Macrococcus	NA
3001	b58577fdd399736545f2a7ce9dc5933d	W010	0.000550976	Confidently healthy	d__Bacteria	Firmicutes	Bacilli	Staphylococcales	Staphylococcaceae	Macrococcus	NA
2995	b58577fdd399736545f2a7ce9dc5933d	W017	0	Confidently healthy	d__Bacteria	Firmicutes	Bacilli	Staphylococcales	Staphylococcaceae	Macrococcus	NA
2998	b58577fdd399736545f2a7ce9dc5933d	W020	0	Confidently healthy	d__Bacteria	Firmicutes	Bacilli	Staphylococcales	Staphylococcaceae	Macrococcus	NA
2999	b58577fdd399736545f2a7ce9dc5933d	W024	0	Confidently healthy	d__Bacteria	Firmicutes	Bacilli	Staphylococcales	Staphylococcaceae	Macrococcus	NA
3106	bdf8a26094624622d68509a87fa75ba7	W017	0.0104472	Confidently healthy	d__Bacteria	Firmicutes	Bacilli	Bacillales	Bacillaceae	Bacillus	NA
3107	bdf8a26094624622d68509a87fa75ba7	W010	0.00328382	Confidently healthy	d__Bacteria	Firmicutes	Bacilli	Bacillales	Bacillaceae	Bacillus	NA
3102	bdf8a26094624622d68509a87fa75ba7	W020	0.00239736	Confidently healthy	d__Bacteria	Firmicutes	Bacilli	Bacillales	Bacillaceae	Bacillus	NA
3101	bdf8a26094624622d68509a87fa75ba7	W012	0.00234276	Confidently healthy	d__Bacteria	Firmicutes	Bacilli	Bacillales	Bacillaceae	Bacillus	NA
3105	bdf8a26094624622d68509a87fa75ba7	W011	0.00110479	Confidently healthy	d__Bacteria	Firmicutes	Bacilli	Bacillales	Bacillaceae	Bacillus	NA
3097	bdf8a26094624622d68509a87fa75ba7	W024	6.64077e-05	Confidently healthy	d__Bacteria	Firmicutes	Bacilli	Bacillales	Bacillaceae	Bacillus	NA
3265	ca1fb3e2473ab26b90c111ab5db52f7a	W012	0.000305577	Confidently healthy	d__Bacteria	Firmicutes	Bacilli	Lactobacillales	Carnobacteriaceae	uncultured	uncultured_bacterium
3272	ca1fb3e2473ab26b90c111ab5db52f7a	W010	0.00024243	Confidently healthy	d__Bacteria	Firmicutes	Bacilli	Lactobacillales	Carnobacteriaceae	uncultured	uncultured_bacterium
3267	ca1fb3e2473ab26b90c111ab5db52f7a	W011	0	Confidently healthy	d__Bacteria	Firmicutes	Bacilli	Lactobacillales	Carnobacteriaceae	uncultured	uncultured_bacterium
3269	ca1fb3e2473ab26b90c111ab5db52f7a	W024	0	Confidently healthy	d__Bacteria	Firmicutes	Bacilli	Lactobacillales	Carnobacteriaceae	uncultured	uncultured_bacterium
3273	ca1fb3e2473ab26b90c111ab5db52f7a	W017	0	Confidently healthy	d__Bacteria	Firmicutes	Bacilli	Lactobacillales	Carnobacteriaceae	uncultured	uncultured_bacterium
3276	ca1fb3e2473ab26b90c111ab5db52f7a	W020	0	Confidently healthy	d__Bacteria	Firmicutes	Bacilli	Lactobacillales	Carnobacteriaceae	uncultured	uncultured_bacterium
3277	ca5906b116106d92d775fcb965c89cd5	W012	0	Confidently healthy	d__Bacteria	Firmicutes	Bacilli	Staphylococcales	Staphylococcaceae	Staphylococcus	NA
3279	ca5906b116106d92d775fcb965c89cd5	W011	0	Confidently healthy	d__Bacteria	Firmicutes	Bacilli	Staphylococcales	Staphylococcaceae	Staphylococcus	NA
3280	ca5906b116106d92d775fcb965c89cd5	W020	0	Confidently healthy	d__Bacteria	Firmicutes	Bacilli	Staphylococcales	Staphylococcaceae	Staphylococcus	NA
3286	ca5906b116106d92d775fcb965c89cd5	W024	0	Confidently healthy	d__Bacteria	Firmicutes	Bacilli	Staphylococcales	Staphylococcaceae	Staphylococcus	NA
3287	ca5906b116106d92d775fcb965c89cd5	W017	0	Confidently healthy	d__Bacteria	Firmicutes	Bacilli	Staphylococcales	Staphylococcaceae	Staphylococcus	NA
3289	ca5906b116106d92d775fcb965c89cd5	W010	0	Confidently healthy	d__Bacteria	Firmicutes	Bacilli	Staphylococcales	Staphylococcaceae	Staphylococcus	NA
3310	cc977711b62615f81f353a181ad959e1	W010	0.000220391	Confidently healthy	d__Bacteria	Firmicutes	Clostridia	Peptostreptococcales-Tissierellales	Peptostreptococcaceae	Intestinibacter	uncultured_bacterium
3315	cc977711b62615f81f353a181ad959e1	W020	0.000149835	Confidently healthy	d__Bacteria	Firmicutes	Clostridia	Peptostreptococcales-Tissierellales	Peptostreptococcaceae	Intestinibacter	uncultured_bacterium
3306	cc977711b62615f81f353a181ad959e1	W011	0.000133914	Confidently healthy	d__Bacteria	Firmicutes	Clostridia	Peptostreptococcales-Tissierellales	Peptostreptococcaceae	Intestinibacter	uncultured_bacterium
3307	cc977711b62615f81f353a181ad959e1	W012	0	Confidently healthy	d__Bacteria	Firmicutes	Clostridia	Peptostreptococcales-Tissierellales	Peptostreptococcaceae	Intestinibacter	uncultured_bacterium
3312	cc977711b62615f81f353a181ad959e1	W024	0	Confidently healthy	d__Bacteria	Firmicutes	Clostridia	Peptostreptococcales-Tissierellales	Peptostreptococcaceae	Intestinibacter	uncultured_bacterium
3313	cc977711b62615f81f353a181ad959e1	W017	0	Confidently healthy	d__Bacteria	Firmicutes	Clostridia	Peptostreptococcales-Tissierellales	Peptostreptococcaceae	Intestinibacter	uncultured_bacterium
3358	d114fb4c335125128be28401522dd41a	W011	0	Confidently healthy	d__Bacteria	Firmicutes	Bacilli	Lactobacillales	Streptococcaceae	Lactococcus	Lactococcus_lactis
3360	d114fb4c335125128be28401522dd41a	W012	0	Confidently healthy	d__Bacteria	Firmicutes	Bacilli	Lactobacillales	Streptococcaceae	Lactococcus	Lactococcus_lactis
3361	d114fb4c335125128be28401522dd41a	W024	0	Confidently healthy	d__Bacteria	Firmicutes	Bacilli	Lactobacillales	Streptococcaceae	Lactococcus	Lactococcus_lactis
3365	d114fb4c335125128be28401522dd41a	W020	0	Confidently healthy	d__Bacteria	Firmicutes	Bacilli	Lactobacillales	Streptococcaceae	Lactococcus	Lactococcus_lactis
3366	d114fb4c335125128be28401522dd41a	W010	0	Confidently healthy	d__Bacteria	Firmicutes	Bacilli	Lactobacillales	Streptococcaceae	Lactococcus	Lactococcus_lactis
3367	d114fb4c335125128be28401522dd41a	W017	0	Confidently healthy	d__Bacteria	Firmicutes	Bacilli	Lactobacillales	Streptococcaceae	Lactococcus	Lactococcus_lactis
3423	d38070238cb6b305050fe80cd2140075	W010	0.00123419	Confidently healthy	d__Bacteria	Firmicutes	Bacilli	Bacillales	Bacillaceae	Bacillus	NA
3422	d38070238cb6b305050fe80cd2140075	W020	0	Confidently healthy	d__Bacteria	Firmicutes	Bacilli	Bacillales	Bacillaceae	Bacillus	NA
3424	d38070238cb6b305050fe80cd2140075	W011	0	Confidently healthy	d__Bacteria	Firmicutes	Bacilli	Bacillales	Bacillaceae	Bacillus	NA
3428	d38070238cb6b305050fe80cd2140075	W024	0	Confidently healthy	d__Bacteria	Firmicutes	Bacilli	Bacillales	Bacillaceae	Bacillus	NA
3429	d38070238cb6b305050fe80cd2140075	W012	0	Confidently healthy	d__Bacteria	Firmicutes	Bacilli	Bacillales	Bacillaceae	Bacillus	NA
3432	d38070238cb6b305050fe80cd2140075	W017	0	Confidently healthy	d__Bacteria	Firmicutes	Bacilli	Bacillales	Bacillaceae	Bacillus	NA
3587	d91c46df68ffef3e8d1bae5919163103	W017	0.000573689	Confidently healthy	d__Bacteria	Firmicutes	Bacilli	Bacillales	Bacillaceae	Bacillus	NA
3577	d91c46df68ffef3e8d1bae5919163103	W024	0.000464854	Confidently healthy	d__Bacteria	Firmicutes	Bacilli	Bacillales	Bacillaceae	Bacillus	NA
3580	d91c46df68ffef3e8d1bae5919163103	W020	0.000224753	Confidently healthy	d__Bacteria	Firmicutes	Bacilli	Bacillales	Bacillaceae	Bacillus	NA
3578	d91c46df68ffef3e8d1bae5919163103	W011	0	Confidently healthy	d__Bacteria	Firmicutes	Bacilli	Bacillales	Bacillaceae	Bacillus	NA
3582	d91c46df68ffef3e8d1bae5919163103	W012	0	Confidently healthy	d__Bacteria	Firmicutes	Bacilli	Bacillales	Bacillaceae	Bacillus	NA
3586	d91c46df68ffef3e8d1bae5919163103	W010	0	Confidently healthy	d__Bacteria	Firmicutes	Bacilli	Bacillales	Bacillaceae	Bacillus	NA
3595	d973b892b75d55b3b20ddefd213c8928	W011	0.000368262	Confidently healthy	d__Bacteria	Firmicutes	Bacilli	Bacillales	Planococcaceae	Solibacillus	NA
3600	d973b892b75d55b3b20ddefd213c8928	W010	0.00024243	Confidently healthy	d__Bacteria	Firmicutes	Bacilli	Bacillales	Planococcaceae	Solibacillus	NA
3599	d973b892b75d55b3b20ddefd213c8928	W017	0.000241553	Confidently healthy	d__Bacteria	Firmicutes	Bacilli	Bacillales	Planococcaceae	Solibacillus	NA
3590	d973b892b75d55b3b20ddefd213c8928	W024	0	Confidently healthy	d__Bacteria	Firmicutes	Bacilli	Bacillales	Planococcaceae	Solibacillus	NA
3593	d973b892b75d55b3b20ddefd213c8928	W020	0	Confidently healthy	d__Bacteria	Firmicutes	Bacilli	Bacillales	Planococcaceae	Solibacillus	NA
3594	d973b892b75d55b3b20ddefd213c8928	W012	0	Confidently healthy	d__Bacteria	Firmicutes	Bacilli	Bacillales	Planococcaceae	Solibacillus	NA
3697	dd6549da7e42e03da9992ef2db62b1c0	W011	0.000602611	Confidently healthy	d__Bacteria	Firmicutes	Bacilli	Bacillales	Planococcaceae	NA	NA
3704	dd6549da7e42e03da9992ef2db62b1c0	W020	0.000149835	Confidently healthy	d__Bacteria	Firmicutes	Bacilli	Bacillales	Planococcaceae	NA	NA
3698	dd6549da7e42e03da9992ef2db62b1c0	W012	0	Confidently healthy	d__Bacteria	Firmicutes	Bacilli	Bacillales	Planococcaceae	NA	NA
3699	dd6549da7e42e03da9992ef2db62b1c0	W017	0	Confidently healthy	d__Bacteria	Firmicutes	Bacilli	Bacillales	Planococcaceae	NA	NA
3700	dd6549da7e42e03da9992ef2db62b1c0	W010	0	Confidently healthy	d__Bacteria	Firmicutes	Bacilli	Bacillales	Planococcaceae	NA	NA
3705	dd6549da7e42e03da9992ef2db62b1c0	W024	0	Confidently healthy	d__Bacteria	Firmicutes	Bacilli	Bacillales	Planococcaceae	NA	NA
3719	dd999ba990b5a3670efbbd8de986bc45	W024	0	Confidently healthy	d__Bacteria	Firmicutes	Bacilli	Staphylococcales	Staphylococcaceae	Staphylococcus	NA
3721	dd999ba990b5a3670efbbd8de986bc45	W011	0	Confidently healthy	d__Bacteria	Firmicutes	Bacilli	Staphylococcales	Staphylococcaceae	Staphylococcus	NA
3725	dd999ba990b5a3670efbbd8de986bc45	W020	0	Confidently healthy	d__Bacteria	Firmicutes	Bacilli	Staphylococcales	Staphylococcaceae	Staphylococcus	NA
3727	dd999ba990b5a3670efbbd8de986bc45	W012	0	Confidently healthy	d__Bacteria	Firmicutes	Bacilli	Staphylococcales	Staphylococcaceae	Staphylococcus	NA
3730	dd999ba990b5a3670efbbd8de986bc45	W010	0	Confidently healthy	d__Bacteria	Firmicutes	Bacilli	Staphylococcales	Staphylococcaceae	Staphylococcus	NA
3731	dd999ba990b5a3670efbbd8de986bc45	W017	0	Confidently healthy	d__Bacteria	Firmicutes	Bacilli	Staphylococcales	Staphylococcaceae	Staphylococcus	NA
3811	e27b9e73955f9ee43166443c005e4186	W012	0.00359053	Confidently healthy	d__Bacteria	Firmicutes	Bacilli	Staphylococcales	Staphylococcaceae	Macrococcus	NA
3813	e27b9e73955f9ee43166443c005e4186	W011	0.000770003	Confidently healthy	d__Bacteria	Firmicutes	Bacilli	Staphylococcales	Staphylococcaceae	Macrococcus	NA
3816	e27b9e73955f9ee43166443c005e4186	W010	0.000550976	Confidently healthy	d__Bacteria	Firmicutes	Bacilli	Staphylococcales	Staphylococcaceae	Macrococcus	NA
3818	e27b9e73955f9ee43166443c005e4186	W024	0.000132815	Confidently healthy	d__Bacteria	Firmicutes	Bacilli	Staphylococcales	Staphylococcaceae	Macrococcus	NA
3815	e27b9e73955f9ee43166443c005e4186	W017	0	Confidently healthy	d__Bacteria	Firmicutes	Bacilli	Staphylococcales	Staphylococcaceae	Macrococcus	NA
3822	e27b9e73955f9ee43166443c005e4186	W020	0	Confidently healthy	d__Bacteria	Firmicutes	Bacilli	Staphylococcales	Staphylococcaceae	Macrococcus	NA
3860	e4c4415bb572d5884d410a386e17edc9	W010	0.00132234	Confidently healthy	d__Bacteria	Firmicutes	Clostridia	Clostridiales	Clostridiaceae	Sarcina	uncultured_bacterium
3851	e4c4415bb572d5884d410a386e17edc9	W011	0.000133914	Confidently healthy	d__Bacteria	Firmicutes	Clostridia	Clostridiales	Clostridiaceae	Sarcina	uncultured_bacterium
3858	e4c4415bb572d5884d410a386e17edc9	W017	0.000120777	Confidently healthy	d__Bacteria	Firmicutes	Clostridia	Clostridiales	Clostridiaceae	Sarcina	uncultured_bacterium
3849	e4c4415bb572d5884d410a386e17edc9	W024	0	Confidently healthy	d__Bacteria	Firmicutes	Clostridia	Clostridiales	Clostridiaceae	Sarcina	uncultured_bacterium
3850	e4c4415bb572d5884d410a386e17edc9	W012	0	Confidently healthy	d__Bacteria	Firmicutes	Clostridia	Clostridiales	Clostridiaceae	Sarcina	uncultured_bacterium
3861	e4c4415bb572d5884d410a386e17edc9	W020	0	Confidently healthy	d__Bacteria	Firmicutes	Clostridia	Clostridiales	Clostridiaceae	Sarcina	uncultured_bacterium
3941	e7dd01d01c0203abc3708549d99e4e9c	W011	0	Confidently healthy	d__Bacteria	Firmicutes	Bacilli	Staphylococcales	Staphylococcaceae	Staphylococcus	NA
3942	e7dd01d01c0203abc3708549d99e4e9c	W024	0	Confidently healthy	d__Bacteria	Firmicutes	Bacilli	Staphylococcales	Staphylococcaceae	Staphylococcus	NA
3944	e7dd01d01c0203abc3708549d99e4e9c	W020	0	Confidently healthy	d__Bacteria	Firmicutes	Bacilli	Staphylococcales	Staphylococcaceae	Staphylococcus	NA
3945	e7dd01d01c0203abc3708549d99e4e9c	W010	0	Confidently healthy	d__Bacteria	Firmicutes	Bacilli	Staphylococcales	Staphylococcaceae	Staphylococcus	NA
3946	e7dd01d01c0203abc3708549d99e4e9c	W012	0	Confidently healthy	d__Bacteria	Firmicutes	Bacilli	Staphylococcales	Staphylococcaceae	Staphylococcus	NA
3951	e7dd01d01c0203abc3708549d99e4e9c	W017	0	Confidently healthy	d__Bacteria	Firmicutes	Bacilli	Staphylococcales	Staphylococcaceae	Staphylococcus	NA
4037	f07c336f43365ae4d49b7830eb1a2080	W024	0.00511339	Confidently healthy	d__Bacteria	Firmicutes	Bacilli	Bacillales	Bacillaceae	Oceanobacillus	NA
4038	f07c336f43365ae4d49b7830eb1a2080	W017	0.000754854	Confidently healthy	d__Bacteria	Firmicutes	Bacilli	Bacillales	Bacillaceae	Oceanobacillus	NA
4033	f07c336f43365ae4d49b7830eb1a2080	W012	0	Confidently healthy	d__Bacteria	Firmicutes	Bacilli	Bacillales	Bacillaceae	Oceanobacillus	NA
4040	f07c336f43365ae4d49b7830eb1a2080	W011	0	Confidently healthy	d__Bacteria	Firmicutes	Bacilli	Bacillales	Bacillaceae	Oceanobacillus	NA
4042	f07c336f43365ae4d49b7830eb1a2080	W010	0	Confidently healthy	d__Bacteria	Firmicutes	Bacilli	Bacillales	Bacillaceae	Oceanobacillus	NA
4043	f07c336f43365ae4d49b7830eb1a2080	W020	0	Confidently healthy	d__Bacteria	Firmicutes	Bacilli	Bacillales	Bacillaceae	Oceanobacillus	NA
4058	f2851c07aeaa369962d16130e49e71a7	W020	0	Confidently healthy	d__Bacteria	Firmicutes	Bacilli	Staphylococcales	Staphylococcaceae	Staphylococcus	NA
4059	f2851c07aeaa369962d16130e49e71a7	W017	0	Confidently healthy	d__Bacteria	Firmicutes	Bacilli	Staphylococcales	Staphylococcaceae	Staphylococcus	NA
4064	f2851c07aeaa369962d16130e49e71a7	W024	0	Confidently healthy	d__Bacteria	Firmicutes	Bacilli	Staphylococcales	Staphylococcaceae	Staphylococcus	NA
4066	f2851c07aeaa369962d16130e49e71a7	W010	0	Confidently healthy	d__Bacteria	Firmicutes	Bacilli	Staphylococcales	Staphylococcaceae	Staphylococcus	NA
4067	f2851c07aeaa369962d16130e49e71a7	W011	0	Confidently healthy	d__Bacteria	Firmicutes	Bacilli	Staphylococcales	Staphylococcaceae	Staphylococcus	NA
4068	f2851c07aeaa369962d16130e49e71a7	W012	0	Confidently healthy	d__Bacteria	Firmicutes	Bacilli	Staphylococcales	Staphylococcaceae	Staphylococcus	NA
4303	fd1098cd571337c869bc804919b0f630	W017	0.00631058	Confidently healthy	d__Bacteria	Firmicutes	Bacilli	Bacillales	NA	NA	NA
4292	fd1098cd571337c869bc804919b0f630	W012	0.000891266	Confidently healthy	d__Bacteria	Firmicutes	Bacilli	Bacillales	NA	NA	NA
4291	fd1098cd571337c869bc804919b0f630	W024	0	Confidently healthy	d__Bacteria	Firmicutes	Bacilli	Bacillales	NA	NA	NA
4296	fd1098cd571337c869bc804919b0f630	W020	0	Confidently healthy	d__Bacteria	Firmicutes	Bacilli	Bacillales	NA	NA	NA
4298	fd1098cd571337c869bc804919b0f630	W011	0	Confidently healthy	d__Bacteria	Firmicutes	Bacilli	Bacillales	NA	NA	NA
4299	fd1098cd571337c869bc804919b0f630	W010	0	Confidently healthy	d__Bacteria	Firmicutes	Bacilli	Bacillales	NA	NA	NA
479	1c0b940f841b63e3e6d724e7197192b3	W010	0.000969718	Confidently healthy	d__Bacteria	NA	NA	NA	NA	NA	NA
481	1c0b940f841b63e3e6d724e7197192b3	W020	0.000824093	Confidently healthy	d__Bacteria	NA	NA	NA	NA	NA	NA
470	1c0b940f841b63e3e6d724e7197192b3	W012	0.000814871	Confidently healthy	d__Bacteria	NA	NA	NA	NA	NA	NA
478	1c0b940f841b63e3e6d724e7197192b3	W024	0.000697281	Confidently healthy	d__Bacteria	NA	NA	NA	NA	NA	NA
480	1c0b940f841b63e3e6d724e7197192b3	W011	0.000301306	Confidently healthy	d__Bacteria	NA	NA	NA	NA	NA	NA
469	1c0b940f841b63e3e6d724e7197192b3	W017	0	Confidently healthy	d__Bacteria	NA	NA	NA	NA	NA	NA
635	24f9f9724d7d0fe7115afe2a114a5adb	W011	0.00100435	Confidently healthy	d__Bacteria	NA	NA	NA	NA	NA	NA
633	24f9f9724d7d0fe7115afe2a114a5adb	W012	0.000763942	Confidently healthy	d__Bacteria	NA	NA	NA	NA	NA	NA
628	24f9f9724d7d0fe7115afe2a114a5adb	W024	0	Confidently healthy	d__Bacteria	NA	NA	NA	NA	NA	NA
632	24f9f9724d7d0fe7115afe2a114a5adb	W017	0	Confidently healthy	d__Bacteria	NA	NA	NA	NA	NA	NA
636	24f9f9724d7d0fe7115afe2a114a5adb	W010	0	Confidently healthy	d__Bacteria	NA	NA	NA	NA	NA	NA
637	24f9f9724d7d0fe7115afe2a114a5adb	W020	0	Confidently healthy	d__Bacteria	NA	NA	NA	NA	NA	NA
762	2a3c0b596c305b29d36183b52f8d2b48	W017	0.000936019	Confidently healthy	d__Bacteria	NA	NA	NA	NA	NA	NA
764	2a3c0b596c305b29d36183b52f8d2b48	W020	0.000449506	Confidently healthy	d__Bacteria	NA	NA	NA	NA	NA	NA
765	2a3c0b596c305b29d36183b52f8d2b48	W011	0.000301306	Confidently healthy	d__Bacteria	NA	NA	NA	NA	NA	NA
759	2a3c0b596c305b29d36183b52f8d2b48	W010	6.61172e-05	Confidently healthy	d__Bacteria	NA	NA	NA	NA	NA	NA
756	2a3c0b596c305b29d36183b52f8d2b48	W024	0	Confidently healthy	d__Bacteria	NA	NA	NA	NA	NA	NA
757	2a3c0b596c305b29d36183b52f8d2b48	W012	0	Confidently healthy	d__Bacteria	NA	NA	NA	NA	NA	NA
1184	42bd6d0d20135e045530e84464e35b26	W024	0.000763688	Confidently healthy	d__Bacteria	NA	NA	NA	NA	NA	NA
1193	42bd6d0d20135e045530e84464e35b26	W020	0.000599341	Confidently healthy	d__Bacteria	NA	NA	NA	NA	NA	NA
1185	42bd6d0d20135e045530e84464e35b26	W012	0.00048383	Confidently healthy	d__Bacteria	NA	NA	NA	NA	NA	NA
1194	42bd6d0d20135e045530e84464e35b26	W011	0.000401741	Confidently healthy	d__Bacteria	NA	NA	NA	NA	NA	NA
1192	42bd6d0d20135e045530e84464e35b26	W017	0	Confidently healthy	d__Bacteria	NA	NA	NA	NA	NA	NA
1196	42bd6d0d20135e045530e84464e35b26	W010	0	Confidently healthy	d__Bacteria	NA	NA	NA	NA	NA	NA
1455	4dfbabb2c9e29ff9c591dea6c78d6d81	W020	0.000786635	Confidently healthy	d__Bacteria	NA	NA	NA	NA	NA	NA
1447	4dfbabb2c9e29ff9c591dea6c78d6d81	W012	0.000738477	Confidently healthy	d__Bacteria	NA	NA	NA	NA	NA	NA
1448	4dfbabb2c9e29ff9c591dea6c78d6d81	W024	0.000564465	Confidently healthy	d__Bacteria	NA	NA	NA	NA	NA	NA
1450	4dfbabb2c9e29ff9c591dea6c78d6d81	W010	0	Confidently healthy	d__Bacteria	NA	NA	NA	NA	NA	NA
1453	4dfbabb2c9e29ff9c591dea6c78d6d81	W017	0	Confidently healthy	d__Bacteria	NA	NA	NA	NA	NA	NA
1456	4dfbabb2c9e29ff9c591dea6c78d6d81	W011	0	Confidently healthy	d__Bacteria	NA	NA	NA	NA	NA	NA
1505	53f675db141f8716f6a4e9b1841d226b	W024	0.0198559	Confidently healthy	d__Bacteria	NA	NA	NA	NA	NA	NA
1501	53f675db141f8716f6a4e9b1841d226b	W017	0.018811	Confidently healthy	d__Bacteria	NA	NA	NA	NA	NA	NA
1498	53f675db141f8716f6a4e9b1841d226b	W010	0	Confidently healthy	d__Bacteria	NA	NA	NA	NA	NA	NA
1500	53f675db141f8716f6a4e9b1841d226b	W012	0	Confidently healthy	d__Bacteria	NA	NA	NA	NA	NA	NA
1504	53f675db141f8716f6a4e9b1841d226b	W011	0	Confidently healthy	d__Bacteria	NA	NA	NA	NA	NA	NA
1506	53f675db141f8716f6a4e9b1841d226b	W020	0	Confidently healthy	d__Bacteria	NA	NA	NA	NA	NA	NA
2517	98d4618c977a9ca4b146020b706c5e90	W024	0.000697281	Confidently healthy	d__Bacteria	NA	NA	NA	NA	NA	NA
2522	98d4618c977a9ca4b146020b706c5e90	W020	0.000674258	Confidently healthy	d__Bacteria	NA	NA	NA	NA	NA	NA
2512	98d4618c977a9ca4b146020b706c5e90	W012	0.000534759	Confidently healthy	d__Bacteria	NA	NA	NA	NA	NA	NA
2516	98d4618c977a9ca4b146020b706c5e90	W011	6.69568e-05	Confidently healthy	d__Bacteria	NA	NA	NA	NA	NA	NA
2515	98d4618c977a9ca4b146020b706c5e90	W010	0	Confidently healthy	d__Bacteria	NA	NA	NA	NA	NA	NA
2518	98d4618c977a9ca4b146020b706c5e90	W017	0	Confidently healthy	d__Bacteria	NA	NA	NA	NA	NA	NA
3072	bcc086d9148084baecdf810c5309492a	W012	0.00114591	Confidently healthy	d__Bacteria	NA	NA	NA	NA	NA	NA
3078	bcc086d9148084baecdf810c5309492a	W011	0.000736525	Confidently healthy	d__Bacteria	NA	NA	NA	NA	NA	NA
3070	bcc086d9148084baecdf810c5309492a	W024	0	Confidently healthy	d__Bacteria	NA	NA	NA	NA	NA	NA
3071	bcc086d9148084baecdf810c5309492a	W017	0	Confidently healthy	d__Bacteria	NA	NA	NA	NA	NA	NA
3080	bcc086d9148084baecdf810c5309492a	W020	0	Confidently healthy	d__Bacteria	NA	NA	NA	NA	NA	NA
3081	bcc086d9148084baecdf810c5309492a	W010	0	Confidently healthy	d__Bacteria	NA	NA	NA	NA	NA	NA
3677	dc50cec51000a42f4c5d24c51083bbc2	W020	0.00370842	Confidently healthy	d__Bacteria	NA	NA	NA	NA	NA	NA
3668	dc50cec51000a42f4c5d24c51083bbc2	W017	0	Confidently healthy	d__Bacteria	NA	NA	NA	NA	NA	NA
3670	dc50cec51000a42f4c5d24c51083bbc2	W012	0	Confidently healthy	d__Bacteria	NA	NA	NA	NA	NA	NA
3671	dc50cec51000a42f4c5d24c51083bbc2	W024	0	Confidently healthy	d__Bacteria	NA	NA	NA	NA	NA	NA
3674	dc50cec51000a42f4c5d24c51083bbc2	W010	0	Confidently healthy	d__Bacteria	NA	NA	NA	NA	NA	NA
3679	dc50cec51000a42f4c5d24c51083bbc2	W011	0	Confidently healthy	d__Bacteria	NA	NA	NA	NA	NA	NA
1201	43b4eb1a9326967aeb44b5880f55d46d	W017	0.000150971	Confidently healthy	d__Bacteria	Planctomycetota	Planctomycetes	Planctomycetales	Rubinisphaeraceae	Planctomicrobium	uncultured_bacterium
1209	43b4eb1a9326967aeb44b5880f55d46d	W010	6.61172e-05	Confidently healthy	d__Bacteria	Planctomycetota	Planctomycetes	Planctomycetales	Rubinisphaeraceae	Planctomicrobium	uncultured_bacterium
1199	43b4eb1a9326967aeb44b5880f55d46d	W011	0	Confidently healthy	d__Bacteria	Planctomycetota	Planctomycetes	Planctomycetales	Rubinisphaeraceae	Planctomicrobium	uncultured_bacterium
1203	43b4eb1a9326967aeb44b5880f55d46d	W020	0	Confidently healthy	d__Bacteria	Planctomycetota	Planctomycetes	Planctomycetales	Rubinisphaeraceae	Planctomicrobium	uncultured_bacterium
1204	43b4eb1a9326967aeb44b5880f55d46d	W024	0	Confidently healthy	d__Bacteria	Planctomycetota	Planctomycetes	Planctomycetales	Rubinisphaeraceae	Planctomicrobium	uncultured_bacterium
1205	43b4eb1a9326967aeb44b5880f55d46d	W012	0	Confidently healthy	d__Bacteria	Planctomycetota	Planctomycetes	Planctomycetales	Rubinisphaeraceae	Planctomicrobium	uncultured_bacterium
1245	4536f0195b210fa8f4dce94a00c391b2	W017	0.000543495	Confidently healthy	d__Bacteria	Planctomycetota	Planctomycetes	Pirellulales	Pirellulaceae	Rhodopirellula	Rhodopirellula_sp.
1243	4536f0195b210fa8f4dce94a00c391b2	W011	0.000401741	Confidently healthy	d__Bacteria	Planctomycetota	Planctomycetes	Pirellulales	Pirellulaceae	Rhodopirellula	Rhodopirellula_sp.
1239	4536f0195b210fa8f4dce94a00c391b2	W024	0.000265631	Confidently healthy	d__Bacteria	Planctomycetota	Planctomycetes	Pirellulales	Pirellulaceae	Rhodopirellula	Rhodopirellula_sp.
1241	4536f0195b210fa8f4dce94a00c391b2	W010	2.20391e-05	Confidently healthy	d__Bacteria	Planctomycetota	Planctomycetes	Pirellulales	Pirellulaceae	Rhodopirellula	Rhodopirellula_sp.
1238	4536f0195b210fa8f4dce94a00c391b2	W012	0	Confidently healthy	d__Bacteria	Planctomycetota	Planctomycetes	Pirellulales	Pirellulaceae	Rhodopirellula	Rhodopirellula_sp.
1246	4536f0195b210fa8f4dce94a00c391b2	W020	0	Confidently healthy	d__Bacteria	Planctomycetota	Planctomycetes	Pirellulales	Pirellulaceae	Rhodopirellula	Rhodopirellula_sp.
2727	a8854fc9a325c7e54a9caa4480217ccc	W012	5.09295e-05	Confidently healthy	d__Bacteria	Planctomycetota	Planctomycetes	Pirellulales	Pirellulaceae	Rhodopirellula	uncultured_Planctomycetaceae
2718	a8854fc9a325c7e54a9caa4480217ccc	W011	3.34784e-05	Confidently healthy	d__Bacteria	Planctomycetota	Planctomycetes	Pirellulales	Pirellulaceae	Rhodopirellula	uncultured_Planctomycetaceae
2720	a8854fc9a325c7e54a9caa4480217ccc	W020	0	Confidently healthy	d__Bacteria	Planctomycetota	Planctomycetes	Pirellulales	Pirellulaceae	Rhodopirellula	uncultured_Planctomycetaceae
2723	a8854fc9a325c7e54a9caa4480217ccc	W017	0	Confidently healthy	d__Bacteria	Planctomycetota	Planctomycetes	Pirellulales	Pirellulaceae	Rhodopirellula	uncultured_Planctomycetaceae
2726	a8854fc9a325c7e54a9caa4480217ccc	W024	0	Confidently healthy	d__Bacteria	Planctomycetota	Planctomycetes	Pirellulales	Pirellulaceae	Rhodopirellula	uncultured_Planctomycetaceae
2728	a8854fc9a325c7e54a9caa4480217ccc	W010	0	Confidently healthy	d__Bacteria	Planctomycetota	Planctomycetes	Pirellulales	Pirellulaceae	Rhodopirellula	uncultured_Planctomycetaceae
2814	ad251d71232ba04b5e57d61eece6013a	W020	0.000262212	Confidently healthy	d__Bacteria	Planctomycetota	Planctomycetes	Isosphaerales	Isosphaeraceae	uncultured	uncultured_soil
2819	ad251d71232ba04b5e57d61eece6013a	W024	0.000232427	Confidently healthy	d__Bacteria	Planctomycetota	Planctomycetes	Isosphaerales	Isosphaeraceae	uncultured	uncultured_soil
2809	ad251d71232ba04b5e57d61eece6013a	W012	0	Confidently healthy	d__Bacteria	Planctomycetota	Planctomycetes	Isosphaerales	Isosphaeraceae	uncultured	uncultured_soil
2811	ad251d71232ba04b5e57d61eece6013a	W011	0	Confidently healthy	d__Bacteria	Planctomycetota	Planctomycetes	Isosphaerales	Isosphaeraceae	uncultured	uncultured_soil
2816	ad251d71232ba04b5e57d61eece6013a	W017	0	Confidently healthy	d__Bacteria	Planctomycetota	Planctomycetes	Isosphaerales	Isosphaeraceae	uncultured	uncultured_soil
2818	ad251d71232ba04b5e57d61eece6013a	W010	0	Confidently healthy	d__Bacteria	Planctomycetota	Planctomycetes	Isosphaerales	Isosphaeraceae	uncultured	uncultured_soil
1	00aad3e0f327002ff6e3cd07a95caede	W017	0.000301941	Confidently healthy	d__Bacteria	Proteobacteria	Alphaproteobacteria	Rhodobacterales	Rhodobacteraceae	NA	NA
13	00aad3e0f327002ff6e3cd07a95caede	W011	0.000133914	Confidently healthy	d__Bacteria	Proteobacteria	Alphaproteobacteria	Rhodobacterales	Rhodobacteraceae	NA	NA
2	00aad3e0f327002ff6e3cd07a95caede	W012	0	Confidently healthy	d__Bacteria	Proteobacteria	Alphaproteobacteria	Rhodobacterales	Rhodobacteraceae	NA	NA
4	00aad3e0f327002ff6e3cd07a95caede	W024	0	Confidently healthy	d__Bacteria	Proteobacteria	Alphaproteobacteria	Rhodobacterales	Rhodobacteraceae	NA	NA
7	00aad3e0f327002ff6e3cd07a95caede	W010	0	Confidently healthy	d__Bacteria	Proteobacteria	Alphaproteobacteria	Rhodobacterales	Rhodobacteraceae	NA	NA
12	00aad3e0f327002ff6e3cd07a95caede	W020	0	Confidently healthy	d__Bacteria	Proteobacteria	Alphaproteobacteria	Rhodobacterales	Rhodobacteraceae	NA	NA
14	01eb048de56826af7defb3397874e368	W012	0.00048383	Confidently healthy	d__Bacteria	Proteobacteria	Alphaproteobacteria	Rhizobiales	Rhizobiaceae	NA	NA
17	01eb048de56826af7defb3397874e368	W024	0.000398446	Confidently healthy	d__Bacteria	Proteobacteria	Alphaproteobacteria	Rhizobiales	Rhizobiaceae	NA	NA
16	01eb048de56826af7defb3397874e368	W011	0	Confidently healthy	d__Bacteria	Proteobacteria	Alphaproteobacteria	Rhizobiales	Rhizobiaceae	NA	NA
20	01eb048de56826af7defb3397874e368	W010	0	Confidently healthy	d__Bacteria	Proteobacteria	Alphaproteobacteria	Rhizobiales	Rhizobiaceae	NA	NA
21	01eb048de56826af7defb3397874e368	W017	0	Confidently healthy	d__Bacteria	Proteobacteria	Alphaproteobacteria	Rhizobiales	Rhizobiaceae	NA	NA
26	01eb048de56826af7defb3397874e368	W020	0	Confidently healthy	d__Bacteria	Proteobacteria	Alphaproteobacteria	Rhizobiales	Rhizobiaceae	NA	NA
34	0356b8bf9fd15d2b45124228f1e8a464	W012	0.0319582	Confidently healthy	d__Bacteria	Proteobacteria	Alphaproteobacteria	Rhizobiales	Devosiaceae	Devosia	NA
29	0356b8bf9fd15d2b45124228f1e8a464	W011	0.00622698	Confidently healthy	d__Bacteria	Proteobacteria	Alphaproteobacteria	Rhizobiales	Devosiaceae	Devosia	NA
27	0356b8bf9fd15d2b45124228f1e8a464	W024	0.00242388	Confidently healthy	d__Bacteria	Proteobacteria	Alphaproteobacteria	Rhizobiales	Devosiaceae	Devosia	NA
38	0356b8bf9fd15d2b45124228f1e8a464	W010	0.00207167	Confidently healthy	d__Bacteria	Proteobacteria	Alphaproteobacteria	Rhizobiales	Devosiaceae	Devosia	NA
35	0356b8bf9fd15d2b45124228f1e8a464	W017	0.000573689	Confidently healthy	d__Bacteria	Proteobacteria	Alphaproteobacteria	Rhizobiales	Devosiaceae	Devosia	NA
33	0356b8bf9fd15d2b45124228f1e8a464	W020	0	Confidently healthy	d__Bacteria	Proteobacteria	Alphaproteobacteria	Rhizobiales	Devosiaceae	Devosia	NA
65	04ecfad5772d2e09a84a0f5ef460536c	W020	0.00378334	Confidently healthy	d__Bacteria	Proteobacteria	Alphaproteobacteria	Rhizobiales	Beijerinckiaceae	Methylobacterium-Methylorubrum	NA
61	04ecfad5772d2e09a84a0f5ef460536c	W024	0.000298835	Confidently healthy	d__Bacteria	Proteobacteria	Alphaproteobacteria	Rhizobiales	Beijerinckiaceae	Methylobacterium-Methylorubrum	NA
55	04ecfad5772d2e09a84a0f5ef460536c	W011	0.000167392	Confidently healthy	d__Bacteria	Proteobacteria	Alphaproteobacteria	Rhizobiales	Beijerinckiaceae	Methylobacterium-Methylorubrum	NA
57	04ecfad5772d2e09a84a0f5ef460536c	W017	0.000150971	Confidently healthy	d__Bacteria	Proteobacteria	Alphaproteobacteria	Rhizobiales	Beijerinckiaceae	Methylobacterium-Methylorubrum	NA
53	04ecfad5772d2e09a84a0f5ef460536c	W012	0	Confidently healthy	d__Bacteria	Proteobacteria	Alphaproteobacteria	Rhizobiales	Beijerinckiaceae	Methylobacterium-Methylorubrum	NA
63	04ecfad5772d2e09a84a0f5ef460536c	W010	0	Confidently healthy	d__Bacteria	Proteobacteria	Alphaproteobacteria	Rhizobiales	Beijerinckiaceae	Methylobacterium-Methylorubrum	NA
66	05132b1dde6536848b2b69d54c367c2a	W011	0.00224305	Confidently healthy	d__Bacteria	Proteobacteria	Gammaproteobacteria	Xanthomonadales	Xanthomonadaceae	NA	NA
76	05132b1dde6536848b2b69d54c367c2a	W010	0.000330586	Confidently healthy	d__Bacteria	Proteobacteria	Gammaproteobacteria	Xanthomonadales	Xanthomonadaceae	NA	NA
77	05132b1dde6536848b2b69d54c367c2a	W017	0.000271747	Confidently healthy	d__Bacteria	Proteobacteria	Gammaproteobacteria	Xanthomonadales	Xanthomonadaceae	NA	NA
68	05132b1dde6536848b2b69d54c367c2a	W020	0.000149835	Confidently healthy	d__Bacteria	Proteobacteria	Gammaproteobacteria	Xanthomonadales	Xanthomonadaceae	NA	NA
70	05132b1dde6536848b2b69d54c367c2a	W012	0	Confidently healthy	d__Bacteria	Proteobacteria	Gammaproteobacteria	Xanthomonadales	Xanthomonadaceae	NA	NA
74	05132b1dde6536848b2b69d54c367c2a	W024	0	Confidently healthy	d__Bacteria	Proteobacteria	Gammaproteobacteria	Xanthomonadales	Xanthomonadaceae	NA	NA
82	078e02201b5feea9303a4f0baf5028a9	W011	0.0422163	Confidently healthy	d__Bacteria	Proteobacteria	Gammaproteobacteria	Aeromonadales	Aeromonadaceae	Oceanisphaera	Oceanisphaera_donghaensis
79	078e02201b5feea9303a4f0baf5028a9	W024	0	Confidently healthy	d__Bacteria	Proteobacteria	Gammaproteobacteria	Aeromonadales	Aeromonadaceae	Oceanisphaera	Oceanisphaera_donghaensis
80	078e02201b5feea9303a4f0baf5028a9	W012	0	Confidently healthy	d__Bacteria	Proteobacteria	Gammaproteobacteria	Aeromonadales	Aeromonadaceae	Oceanisphaera	Oceanisphaera_donghaensis
84	078e02201b5feea9303a4f0baf5028a9	W010	0	Confidently healthy	d__Bacteria	Proteobacteria	Gammaproteobacteria	Aeromonadales	Aeromonadaceae	Oceanisphaera	Oceanisphaera_donghaensis
85	078e02201b5feea9303a4f0baf5028a9	W020	0	Confidently healthy	d__Bacteria	Proteobacteria	Gammaproteobacteria	Aeromonadales	Aeromonadaceae	Oceanisphaera	Oceanisphaera_donghaensis
88	078e02201b5feea9303a4f0baf5028a9	W017	0	Confidently healthy	d__Bacteria	Proteobacteria	Gammaproteobacteria	Aeromonadales	Aeromonadaceae	Oceanisphaera	Oceanisphaera_donghaensis
157	0b36c352632cb1346cdc7d73f9fb376c	W011	0.204252	Confidently healthy	d__Bacteria	Proteobacteria	Gammaproteobacteria	Pseudomonadales	Pseudomonadaceae	Pseudomonas	NA
164	0b36c352632cb1346cdc7d73f9fb376c	W024	0.012385	Confidently healthy	d__Bacteria	Proteobacteria	Gammaproteobacteria	Pseudomonadales	Pseudomonadaceae	Pseudomonas	NA
166	0b36c352632cb1346cdc7d73f9fb376c	W010	0.00253449	Confidently healthy	d__Bacteria	Proteobacteria	Gammaproteobacteria	Pseudomonadales	Pseudomonadaceae	Pseudomonas	NA
163	0b36c352632cb1346cdc7d73f9fb376c	W012	0.00249554	Confidently healthy	d__Bacteria	Proteobacteria	Gammaproteobacteria	Pseudomonadales	Pseudomonadaceae	Pseudomonas	NA
161	0b36c352632cb1346cdc7d73f9fb376c	W020	0	Confidently healthy	d__Bacteria	Proteobacteria	Gammaproteobacteria	Pseudomonadales	Pseudomonadaceae	Pseudomonas	NA
168	0b36c352632cb1346cdc7d73f9fb376c	W017	0	Confidently healthy	d__Bacteria	Proteobacteria	Gammaproteobacteria	Pseudomonadales	Pseudomonadaceae	Pseudomonas	NA
185	0cc951954a255c148a5be384e2d5fe9c	W011	0	Confidently healthy	d__Bacteria	Proteobacteria	Gammaproteobacteria	Pseudomonadales	Moraxellaceae	Psychrobacter	NA
186	0cc951954a255c148a5be384e2d5fe9c	W024	0	Confidently healthy	d__Bacteria	Proteobacteria	Gammaproteobacteria	Pseudomonadales	Moraxellaceae	Psychrobacter	NA
187	0cc951954a255c148a5be384e2d5fe9c	W012	0	Confidently healthy	d__Bacteria	Proteobacteria	Gammaproteobacteria	Pseudomonadales	Moraxellaceae	Psychrobacter	NA
189	0cc951954a255c148a5be384e2d5fe9c	W020	0	Confidently healthy	d__Bacteria	Proteobacteria	Gammaproteobacteria	Pseudomonadales	Moraxellaceae	Psychrobacter	NA
192	0cc951954a255c148a5be384e2d5fe9c	W017	0	Confidently healthy	d__Bacteria	Proteobacteria	Gammaproteobacteria	Pseudomonadales	Moraxellaceae	Psychrobacter	NA
193	0cc951954a255c148a5be384e2d5fe9c	W010	0	Confidently healthy	d__Bacteria	Proteobacteria	Gammaproteobacteria	Pseudomonadales	Moraxellaceae	Psychrobacter	NA
258	0ddcd311e02f742e2e0e61ce02cf9c29	W024	0.00929707	Confidently healthy	d__Bacteria	Proteobacteria	Gammaproteobacteria	Pseudomonadales	Pseudomonadaceae	Pseudomonas	NA
252	0ddcd311e02f742e2e0e61ce02cf9c29	W011	0.000602611	Confidently healthy	d__Bacteria	Proteobacteria	Gammaproteobacteria	Pseudomonadales	Pseudomonadaceae	Pseudomonas	NA
251	0ddcd311e02f742e2e0e61ce02cf9c29	W020	0	Confidently healthy	d__Bacteria	Proteobacteria	Gammaproteobacteria	Pseudomonadales	Pseudomonadaceae	Pseudomonas	NA
253	0ddcd311e02f742e2e0e61ce02cf9c29	W012	0	Confidently healthy	d__Bacteria	Proteobacteria	Gammaproteobacteria	Pseudomonadales	Pseudomonadaceae	Pseudomonas	NA
256	0ddcd311e02f742e2e0e61ce02cf9c29	W010	0	Confidently healthy	d__Bacteria	Proteobacteria	Gammaproteobacteria	Pseudomonadales	Pseudomonadaceae	Pseudomonas	NA
259	0ddcd311e02f742e2e0e61ce02cf9c29	W017	0	Confidently healthy	d__Bacteria	Proteobacteria	Gammaproteobacteria	Pseudomonadales	Pseudomonadaceae	Pseudomonas	NA
266	0e11a8e894a8d9a3241d7cd7915570ac	W012	0.00208811	Confidently healthy	d__Bacteria	Proteobacteria	Alphaproteobacteria	Rhizobiales	Devosiaceae	Devosia	NA
271	0e11a8e894a8d9a3241d7cd7915570ac	W011	0.000468698	Confidently healthy	d__Bacteria	Proteobacteria	Alphaproteobacteria	Rhizobiales	Devosiaceae	Devosia	NA
262	0e11a8e894a8d9a3241d7cd7915570ac	W024	0	Confidently healthy	d__Bacteria	Proteobacteria	Alphaproteobacteria	Rhizobiales	Devosiaceae	Devosia	NA
268	0e11a8e894a8d9a3241d7cd7915570ac	W017	0	Confidently healthy	d__Bacteria	Proteobacteria	Alphaproteobacteria	Rhizobiales	Devosiaceae	Devosia	NA
272	0e11a8e894a8d9a3241d7cd7915570ac	W020	0	Confidently healthy	d__Bacteria	Proteobacteria	Alphaproteobacteria	Rhizobiales	Devosiaceae	Devosia	NA
273	0e11a8e894a8d9a3241d7cd7915570ac	W010	0	Confidently healthy	d__Bacteria	Proteobacteria	Alphaproteobacteria	Rhizobiales	Devosiaceae	Devosia	NA
300	0fbbe60b3a020a9db81252730032cff3	W012	0.000942195	Confidently healthy	d__Bacteria	Proteobacteria	Alphaproteobacteria	Rhizobiales	Rhizobiaceae	uncultured	NA
312	0fbbe60b3a020a9db81252730032cff3	W010	0.000352625	Confidently healthy	d__Bacteria	Proteobacteria	Alphaproteobacteria	Rhizobiales	Rhizobiaceae	uncultured	NA
310	0fbbe60b3a020a9db81252730032cff3	W011	0.000133914	Confidently healthy	d__Bacteria	Proteobacteria	Alphaproteobacteria	Rhizobiales	Rhizobiaceae	uncultured	NA
301	0fbbe60b3a020a9db81252730032cff3	W017	0	Confidently healthy	d__Bacteria	Proteobacteria	Alphaproteobacteria	Rhizobiales	Rhizobiaceae	uncultured	NA
307	0fbbe60b3a020a9db81252730032cff3	W024	0	Confidently healthy	d__Bacteria	Proteobacteria	Alphaproteobacteria	Rhizobiales	Rhizobiaceae	uncultured	NA
308	0fbbe60b3a020a9db81252730032cff3	W020	0	Confidently healthy	d__Bacteria	Proteobacteria	Alphaproteobacteria	Rhizobiales	Rhizobiaceae	uncultured	NA
327	12322f15c5dcca422f121c2e90eb3566	W012	0	Confidently healthy	d__Bacteria	Proteobacteria	Alphaproteobacteria	Caulobacterales	Caulobacteraceae	Brevundimonas	Brevundimonas_diminuta
329	12322f15c5dcca422f121c2e90eb3566	W011	0	Confidently healthy	d__Bacteria	Proteobacteria	Alphaproteobacteria	Caulobacterales	Caulobacteraceae	Brevundimonas	Brevundimonas_diminuta
333	12322f15c5dcca422f121c2e90eb3566	W024	0	Confidently healthy	d__Bacteria	Proteobacteria	Alphaproteobacteria	Caulobacterales	Caulobacteraceae	Brevundimonas	Brevundimonas_diminuta
335	12322f15c5dcca422f121c2e90eb3566	W010	0	Confidently healthy	d__Bacteria	Proteobacteria	Alphaproteobacteria	Caulobacterales	Caulobacteraceae	Brevundimonas	Brevundimonas_diminuta
336	12322f15c5dcca422f121c2e90eb3566	W020	0	Confidently healthy	d__Bacteria	Proteobacteria	Alphaproteobacteria	Caulobacterales	Caulobacteraceae	Brevundimonas	Brevundimonas_diminuta
337	12322f15c5dcca422f121c2e90eb3566	W017	0	Confidently healthy	d__Bacteria	Proteobacteria	Alphaproteobacteria	Caulobacterales	Caulobacteraceae	Brevundimonas	Brevundimonas_diminuta
372	137e1760c442b7c8661ba69cf7cf0a42	W010	0.00515714	Confidently healthy	d__Bacteria	Proteobacteria	Alphaproteobacteria	Sphingomonadales	Sphingomonadaceae	Sphingomonas	NA
376	137e1760c442b7c8661ba69cf7cf0a42	W017	0.00120777	Confidently healthy	d__Bacteria	Proteobacteria	Alphaproteobacteria	Sphingomonadales	Sphingomonadaceae	Sphingomonas	NA
369	137e1760c442b7c8661ba69cf7cf0a42	W011	0.000569133	Confidently healthy	d__Bacteria	Proteobacteria	Alphaproteobacteria	Sphingomonadales	Sphingomonadaceae	Sphingomonas	NA
366	137e1760c442b7c8661ba69cf7cf0a42	W012	0	Confidently healthy	d__Bacteria	Proteobacteria	Alphaproteobacteria	Sphingomonadales	Sphingomonadaceae	Sphingomonas	NA
367	137e1760c442b7c8661ba69cf7cf0a42	W024	0	Confidently healthy	d__Bacteria	Proteobacteria	Alphaproteobacteria	Sphingomonadales	Sphingomonadaceae	Sphingomonas	NA
377	137e1760c442b7c8661ba69cf7cf0a42	W020	0	Confidently healthy	d__Bacteria	Proteobacteria	Alphaproteobacteria	Sphingomonadales	Sphingomonadaceae	Sphingomonas	NA
380	1444c4f113d87be26e293a001d270dcc	W024	0.000730484	Confidently healthy	d__Bacteria	Proteobacteria	Gammaproteobacteria	Burkholderiales	Burkholderiaceae	Burkholderia-Caballeronia-Paraburkholderia	NA
383	1444c4f113d87be26e293a001d270dcc	W017	0.000150971	Confidently healthy	d__Bacteria	Proteobacteria	Gammaproteobacteria	Burkholderiales	Burkholderiaceae	Burkholderia-Caballeronia-Paraburkholderia	NA
379	1444c4f113d87be26e293a001d270dcc	W012	0	Confidently healthy	d__Bacteria	Proteobacteria	Gammaproteobacteria	Burkholderiales	Burkholderiaceae	Burkholderia-Caballeronia-Paraburkholderia	NA
388	1444c4f113d87be26e293a001d270dcc	W010	0	Confidently healthy	d__Bacteria	Proteobacteria	Gammaproteobacteria	Burkholderiales	Burkholderiaceae	Burkholderia-Caballeronia-Paraburkholderia	NA
389	1444c4f113d87be26e293a001d270dcc	W011	0	Confidently healthy	d__Bacteria	Proteobacteria	Gammaproteobacteria	Burkholderiales	Burkholderiaceae	Burkholderia-Caballeronia-Paraburkholderia	NA
390	1444c4f113d87be26e293a001d270dcc	W020	0	Confidently healthy	d__Bacteria	Proteobacteria	Gammaproteobacteria	Burkholderiales	Burkholderiaceae	Burkholderia-Caballeronia-Paraburkholderia	NA
400	146011b4b3b1ac5bd7d8224c5d93209d	W020	0.000412047	Confidently healthy	d__Bacteria	Proteobacteria	Alphaproteobacteria	Sphingomonadales	Sphingomonadaceae	Sphingomonas	NA
397	146011b4b3b1ac5bd7d8224c5d93209d	W011	0.000234349	Confidently healthy	d__Bacteria	Proteobacteria	Alphaproteobacteria	Sphingomonadales	Sphingomonadaceae	Sphingomonas	NA
391	146011b4b3b1ac5bd7d8224c5d93209d	W010	0	Confidently healthy	d__Bacteria	Proteobacteria	Alphaproteobacteria	Sphingomonadales	Sphingomonadaceae	Sphingomonas	NA
394	146011b4b3b1ac5bd7d8224c5d93209d	W017	0	Confidently healthy	d__Bacteria	Proteobacteria	Alphaproteobacteria	Sphingomonadales	Sphingomonadaceae	Sphingomonas	NA
398	146011b4b3b1ac5bd7d8224c5d93209d	W012	0	Confidently healthy	d__Bacteria	Proteobacteria	Alphaproteobacteria	Sphingomonadales	Sphingomonadaceae	Sphingomonas	NA
402	146011b4b3b1ac5bd7d8224c5d93209d	W024	0	Confidently healthy	d__Bacteria	Proteobacteria	Alphaproteobacteria	Sphingomonadales	Sphingomonadaceae	Sphingomonas	NA
406	1554b51b46c2fc6f9bff818049ee7c1e	W012	0.000101859	Confidently healthy	d__Bacteria	Proteobacteria	Alphaproteobacteria	Tistrellales	Geminicoccaceae	uncultured	NA
416	1554b51b46c2fc6f9bff818049ee7c1e	W011	0.000100435	Confidently healthy	d__Bacteria	Proteobacteria	Alphaproteobacteria	Tistrellales	Geminicoccaceae	uncultured	NA
407	1554b51b46c2fc6f9bff818049ee7c1e	W024	0	Confidently healthy	d__Bacteria	Proteobacteria	Alphaproteobacteria	Tistrellales	Geminicoccaceae	uncultured	NA
411	1554b51b46c2fc6f9bff818049ee7c1e	W017	0	Confidently healthy	d__Bacteria	Proteobacteria	Alphaproteobacteria	Tistrellales	Geminicoccaceae	uncultured	NA
412	1554b51b46c2fc6f9bff818049ee7c1e	W010	0	Confidently healthy	d__Bacteria	Proteobacteria	Alphaproteobacteria	Tistrellales	Geminicoccaceae	uncultured	NA
415	1554b51b46c2fc6f9bff818049ee7c1e	W020	0	Confidently healthy	d__Bacteria	Proteobacteria	Alphaproteobacteria	Tistrellales	Geminicoccaceae	uncultured	NA
461	1b21d2b71f96b4a59b392aee9aa1d655	W011	0.0128557	Confidently healthy	d__Bacteria	Proteobacteria	Gammaproteobacteria	Alteromonadales	Pseudoalteromonadaceae	Pseudoalteromonas	NA
457	1b21d2b71f96b4a59b392aee9aa1d655	W020	0	Confidently healthy	d__Bacteria	Proteobacteria	Gammaproteobacteria	Alteromonadales	Pseudoalteromonadaceae	Pseudoalteromonas	NA
462	1b21d2b71f96b4a59b392aee9aa1d655	W012	0	Confidently healthy	d__Bacteria	Proteobacteria	Gammaproteobacteria	Alteromonadales	Pseudoalteromonadaceae	Pseudoalteromonas	NA
463	1b21d2b71f96b4a59b392aee9aa1d655	W017	0	Confidently healthy	d__Bacteria	Proteobacteria	Gammaproteobacteria	Alteromonadales	Pseudoalteromonadaceae	Pseudoalteromonas	NA
464	1b21d2b71f96b4a59b392aee9aa1d655	W010	0	Confidently healthy	d__Bacteria	Proteobacteria	Gammaproteobacteria	Alteromonadales	Pseudoalteromonadaceae	Pseudoalteromonas	NA
468	1b21d2b71f96b4a59b392aee9aa1d655	W024	0	Confidently healthy	d__Bacteria	Proteobacteria	Gammaproteobacteria	Alteromonadales	Pseudoalteromonadaceae	Pseudoalteromonas	NA
542	20a98efcae7f4e9242cc510002c44e57	W012	0.0199134	Confidently healthy	d__Bacteria	Proteobacteria	Alphaproteobacteria	Caulobacterales	Caulobacteraceae	Brevundimonas	Brevundimonas_staleyi
537	20a98efcae7f4e9242cc510002c44e57	W011	0.00020087	Confidently healthy	d__Bacteria	Proteobacteria	Alphaproteobacteria	Caulobacterales	Caulobacteraceae	Brevundimonas	Brevundimonas_staleyi
540	20a98efcae7f4e9242cc510002c44e57	W010	0	Confidently healthy	d__Bacteria	Proteobacteria	Alphaproteobacteria	Caulobacterales	Caulobacteraceae	Brevundimonas	Brevundimonas_staleyi
543	20a98efcae7f4e9242cc510002c44e57	W024	0	Confidently healthy	d__Bacteria	Proteobacteria	Alphaproteobacteria	Caulobacterales	Caulobacteraceae	Brevundimonas	Brevundimonas_staleyi
544	20a98efcae7f4e9242cc510002c44e57	W017	0	Confidently healthy	d__Bacteria	Proteobacteria	Alphaproteobacteria	Caulobacterales	Caulobacteraceae	Brevundimonas	Brevundimonas_staleyi
545	20a98efcae7f4e9242cc510002c44e57	W020	0	Confidently healthy	d__Bacteria	Proteobacteria	Alphaproteobacteria	Caulobacterales	Caulobacteraceae	Brevundimonas	Brevundimonas_staleyi
558	20b3df08cd5fac2be26a2928155bab69	W011	0.177335	Confidently healthy	d__Bacteria	Proteobacteria	Gammaproteobacteria	Burkholderiales	Alcaligenaceae	Achromobacter	NA
555	20b3df08cd5fac2be26a2928155bab69	W024	0.0115549	Confidently healthy	d__Bacteria	Proteobacteria	Gammaproteobacteria	Burkholderiales	Alcaligenaceae	Achromobacter	NA
547	20b3df08cd5fac2be26a2928155bab69	W012	0.000152788	Confidently healthy	d__Bacteria	Proteobacteria	Gammaproteobacteria	Burkholderiales	Alcaligenaceae	Achromobacter	NA
556	20b3df08cd5fac2be26a2928155bab69	W017	0	Confidently healthy	d__Bacteria	Proteobacteria	Gammaproteobacteria	Burkholderiales	Alcaligenaceae	Achromobacter	NA
557	20b3df08cd5fac2be26a2928155bab69	W010	0	Confidently healthy	d__Bacteria	Proteobacteria	Gammaproteobacteria	Burkholderiales	Alcaligenaceae	Achromobacter	NA
559	20b3df08cd5fac2be26a2928155bab69	W020	0	Confidently healthy	d__Bacteria	Proteobacteria	Gammaproteobacteria	Burkholderiales	Alcaligenaceae	Achromobacter	NA
594	22b545cd4650317c5335dc492e3bf8cf	W010	0.00352625	Confidently healthy	d__Bacteria	Proteobacteria	Alphaproteobacteria	Caulobacterales	Caulobacteraceae	Brevundimonas	NA
589	22b545cd4650317c5335dc492e3bf8cf	W012	0.00132417	Confidently healthy	d__Bacteria	Proteobacteria	Alphaproteobacteria	Caulobacterales	Caulobacteraceae	Brevundimonas	NA
587	22b545cd4650317c5335dc492e3bf8cf	W017	0	Confidently healthy	d__Bacteria	Proteobacteria	Alphaproteobacteria	Caulobacterales	Caulobacteraceae	Brevundimonas	NA
590	22b545cd4650317c5335dc492e3bf8cf	W024	0	Confidently healthy	d__Bacteria	Proteobacteria	Alphaproteobacteria	Caulobacterales	Caulobacteraceae	Brevundimonas	NA
597	22b545cd4650317c5335dc492e3bf8cf	W020	0	Confidently healthy	d__Bacteria	Proteobacteria	Alphaproteobacteria	Caulobacterales	Caulobacteraceae	Brevundimonas	NA
598	22b545cd4650317c5335dc492e3bf8cf	W011	0	Confidently healthy	d__Bacteria	Proteobacteria	Alphaproteobacteria	Caulobacterales	Caulobacteraceae	Brevundimonas	NA
609	233383e04fa87bf991be022550116546	W012	0.007945	Confidently healthy	d__Bacteria	Proteobacteria	Alphaproteobacteria	Rhodobacterales	Rhodobacteraceae	NA	NA
611	233383e04fa87bf991be022550116546	W011	0.00261132	Confidently healthy	d__Bacteria	Proteobacteria	Alphaproteobacteria	Rhodobacterales	Rhodobacteraceae	NA	NA
602	233383e04fa87bf991be022550116546	W020	0	Confidently healthy	d__Bacteria	Proteobacteria	Alphaproteobacteria	Rhodobacterales	Rhodobacteraceae	NA	NA
603	233383e04fa87bf991be022550116546	W024	0	Confidently healthy	d__Bacteria	Proteobacteria	Alphaproteobacteria	Rhodobacterales	Rhodobacteraceae	NA	NA
605	233383e04fa87bf991be022550116546	W017	0	Confidently healthy	d__Bacteria	Proteobacteria	Alphaproteobacteria	Rhodobacterales	Rhodobacteraceae	NA	NA
610	233383e04fa87bf991be022550116546	W010	0	Confidently healthy	d__Bacteria	Proteobacteria	Alphaproteobacteria	Rhodobacterales	Rhodobacteraceae	NA	NA
639	25010b8bf35bdd979020ae5778fd4d1a	W024	0.0229439	Confidently healthy	d__Bacteria	Proteobacteria	Gammaproteobacteria	Pseudomonadales	Moraxellaceae	Acinetobacter	NA
643	25010b8bf35bdd979020ae5778fd4d1a	W011	0.00103783	Confidently healthy	d__Bacteria	Proteobacteria	Gammaproteobacteria	Pseudomonadales	Moraxellaceae	Acinetobacter	NA
638	25010b8bf35bdd979020ae5778fd4d1a	W017	0	Confidently healthy	d__Bacteria	Proteobacteria	Gammaproteobacteria	Pseudomonadales	Moraxellaceae	Acinetobacter	NA
640	25010b8bf35bdd979020ae5778fd4d1a	W012	0	Confidently healthy	d__Bacteria	Proteobacteria	Gammaproteobacteria	Pseudomonadales	Moraxellaceae	Acinetobacter	NA
645	25010b8bf35bdd979020ae5778fd4d1a	W010	0	Confidently healthy	d__Bacteria	Proteobacteria	Gammaproteobacteria	Pseudomonadales	Moraxellaceae	Acinetobacter	NA
647	25010b8bf35bdd979020ae5778fd4d1a	W020	0	Confidently healthy	d__Bacteria	Proteobacteria	Gammaproteobacteria	Pseudomonadales	Moraxellaceae	Acinetobacter	NA
660	258203f3d04fdbc43c8813c85a66d1f7	W011	0.00853699	Confidently healthy	d__Bacteria	Proteobacteria	Alphaproteobacteria	Rhodobacterales	Rhodobacteraceae	NA	NA
654	258203f3d04fdbc43c8813c85a66d1f7	W012	0.00170614	Confidently healthy	d__Bacteria	Proteobacteria	Alphaproteobacteria	Rhodobacterales	Rhodobacteraceae	NA	NA
653	258203f3d04fdbc43c8813c85a66d1f7	W024	0.000929707	Confidently healthy	d__Bacteria	Proteobacteria	Alphaproteobacteria	Rhodobacterales	Rhodobacteraceae	NA	NA
658	258203f3d04fdbc43c8813c85a66d1f7	W020	0.000149835	Confidently healthy	d__Bacteria	Proteobacteria	Alphaproteobacteria	Rhodobacterales	Rhodobacteraceae	NA	NA
663	258203f3d04fdbc43c8813c85a66d1f7	W010	0.000110195	Confidently healthy	d__Bacteria	Proteobacteria	Alphaproteobacteria	Rhodobacterales	Rhodobacteraceae	NA	NA
656	258203f3d04fdbc43c8813c85a66d1f7	W017	0	Confidently healthy	d__Bacteria	Proteobacteria	Alphaproteobacteria	Rhodobacterales	Rhodobacteraceae	NA	NA
688	2610d75bc2747b1e83dde890263d26f1	W010	0.081831	Confidently healthy	d__Bacteria	Proteobacteria	Alphaproteobacteria	Rhizobiales	Rhizobiaceae	Allorhizobium-Neorhizobium-Pararhizobium-Rhizobium	NA
684	2610d75bc2747b1e83dde890263d26f1	W012	0.0385281	Confidently healthy	d__Bacteria	Proteobacteria	Alphaproteobacteria	Rhizobiales	Rhizobiaceae	Allorhizobium-Neorhizobium-Pararhizobium-Rhizobium	NA
680	2610d75bc2747b1e83dde890263d26f1	W017	0.00126815	Confidently healthy	d__Bacteria	Proteobacteria	Alphaproteobacteria	Rhizobiales	Rhizobiaceae	Allorhizobium-Neorhizobium-Pararhizobium-Rhizobium	NA
683	2610d75bc2747b1e83dde890263d26f1	W024	0	Confidently healthy	d__Bacteria	Proteobacteria	Alphaproteobacteria	Rhizobiales	Rhizobiaceae	Allorhizobium-Neorhizobium-Pararhizobium-Rhizobium	NA
685	2610d75bc2747b1e83dde890263d26f1	W020	0	Confidently healthy	d__Bacteria	Proteobacteria	Alphaproteobacteria	Rhizobiales	Rhizobiaceae	Allorhizobium-Neorhizobium-Pararhizobium-Rhizobium	NA
686	2610d75bc2747b1e83dde890263d26f1	W011	0	Confidently healthy	d__Bacteria	Proteobacteria	Alphaproteobacteria	Rhizobiales	Rhizobiaceae	Allorhizobium-Neorhizobium-Pararhizobium-Rhizobium	NA
692	2653f9a6e90d957c951070035e6edeea	W017	0	Confidently healthy	d__Bacteria	Proteobacteria	Alphaproteobacteria	Rhizobiales	Rhizobiaceae	Allorhizobium-Neorhizobium-Pararhizobium-Rhizobium	NA
694	2653f9a6e90d957c951070035e6edeea	W012	0	Confidently healthy	d__Bacteria	Proteobacteria	Alphaproteobacteria	Rhizobiales	Rhizobiaceae	Allorhizobium-Neorhizobium-Pararhizobium-Rhizobium	NA
696	2653f9a6e90d957c951070035e6edeea	W011	0	Confidently healthy	d__Bacteria	Proteobacteria	Alphaproteobacteria	Rhizobiales	Rhizobiaceae	Allorhizobium-Neorhizobium-Pararhizobium-Rhizobium	NA
699	2653f9a6e90d957c951070035e6edeea	W010	0	Confidently healthy	d__Bacteria	Proteobacteria	Alphaproteobacteria	Rhizobiales	Rhizobiaceae	Allorhizobium-Neorhizobium-Pararhizobium-Rhizobium	NA
700	2653f9a6e90d957c951070035e6edeea	W020	0	Confidently healthy	d__Bacteria	Proteobacteria	Alphaproteobacteria	Rhizobiales	Rhizobiaceae	Allorhizobium-Neorhizobium-Pararhizobium-Rhizobium	NA
701	2653f9a6e90d957c951070035e6edeea	W024	0	Confidently healthy	d__Bacteria	Proteobacteria	Alphaproteobacteria	Rhizobiales	Rhizobiaceae	Allorhizobium-Neorhizobium-Pararhizobium-Rhizobium	NA
724	2727f819185a7e8993f13df355a399fa	W010	0.000308547	Confidently healthy	d__Bacteria	Proteobacteria	Alphaproteobacteria	Sphingomonadales	Sphingomonadaceae	Sphingomonas	NA
725	2727f819185a7e8993f13df355a399fa	W020	0.000187294	Confidently healthy	d__Bacteria	Proteobacteria	Alphaproteobacteria	Sphingomonadales	Sphingomonadaceae	Sphingomonas	NA
720	2727f819185a7e8993f13df355a399fa	W017	0.000150971	Confidently healthy	d__Bacteria	Proteobacteria	Alphaproteobacteria	Sphingomonadales	Sphingomonadaceae	Sphingomonas	NA
717	2727f819185a7e8993f13df355a399fa	W012	0	Confidently healthy	d__Bacteria	Proteobacteria	Alphaproteobacteria	Sphingomonadales	Sphingomonadaceae	Sphingomonas	NA
723	2727f819185a7e8993f13df355a399fa	W024	0	Confidently healthy	d__Bacteria	Proteobacteria	Alphaproteobacteria	Sphingomonadales	Sphingomonadaceae	Sphingomonas	NA
728	2727f819185a7e8993f13df355a399fa	W011	0	Confidently healthy	d__Bacteria	Proteobacteria	Alphaproteobacteria	Sphingomonadales	Sphingomonadaceae	Sphingomonas	NA
737	2a07a5a0b63419580b081bf489920633	W011	0.000234349	Confidently healthy	d__Bacteria	Proteobacteria	Alphaproteobacteria	Rhodobacterales	Rhodobacteraceae	Paracoccus	NA
733	2a07a5a0b63419580b081bf489920633	W012	0.000152788	Confidently healthy	d__Bacteria	Proteobacteria	Alphaproteobacteria	Rhodobacterales	Rhodobacteraceae	Paracoccus	NA
736	2a07a5a0b63419580b081bf489920633	W010	0	Confidently healthy	d__Bacteria	Proteobacteria	Alphaproteobacteria	Rhodobacterales	Rhodobacteraceae	Paracoccus	NA
738	2a07a5a0b63419580b081bf489920633	W024	0	Confidently healthy	d__Bacteria	Proteobacteria	Alphaproteobacteria	Rhodobacterales	Rhodobacteraceae	Paracoccus	NA
739	2a07a5a0b63419580b081bf489920633	W017	0	Confidently healthy	d__Bacteria	Proteobacteria	Alphaproteobacteria	Rhodobacterales	Rhodobacteraceae	Paracoccus	NA
741	2a07a5a0b63419580b081bf489920633	W020	0	Confidently healthy	d__Bacteria	Proteobacteria	Alphaproteobacteria	Rhodobacterales	Rhodobacteraceae	Paracoccus	NA
775	2a6d8c768277a0cb5bd745cc508f6c33	W011	0.00773351	Confidently healthy	d__Bacteria	Proteobacteria	Gammaproteobacteria	Pseudomonadales	Pseudomonadaceae	Pseudomonas	NA
772	2a6d8c768277a0cb5bd745cc508f6c33	W012	0.00674815	Confidently healthy	d__Bacteria	Proteobacteria	Gammaproteobacteria	Pseudomonadales	Pseudomonadaceae	Pseudomonas	NA
770	2a6d8c768277a0cb5bd745cc508f6c33	W020	0	Confidently healthy	d__Bacteria	Proteobacteria	Gammaproteobacteria	Pseudomonadales	Pseudomonadaceae	Pseudomonas	NA
777	2a6d8c768277a0cb5bd745cc508f6c33	W024	0	Confidently healthy	d__Bacteria	Proteobacteria	Gammaproteobacteria	Pseudomonadales	Pseudomonadaceae	Pseudomonas	NA
778	2a6d8c768277a0cb5bd745cc508f6c33	W017	0	Confidently healthy	d__Bacteria	Proteobacteria	Gammaproteobacteria	Pseudomonadales	Pseudomonadaceae	Pseudomonas	NA
779	2a6d8c768277a0cb5bd745cc508f6c33	W010	0	Confidently healthy	d__Bacteria	Proteobacteria	Gammaproteobacteria	Pseudomonadales	Pseudomonadaceae	Pseudomonas	NA
828	2ce51ab5705511b8e7183ada66c3aec1	W011	0.000167392	Confidently healthy	d__Bacteria	Proteobacteria	Alphaproteobacteria	Rhizobiales	Rhizobiaceae	Allorhizobium-Neorhizobium-Pararhizobium-Rhizobium	NA
826	2ce51ab5705511b8e7183ada66c3aec1	W017	0.000120777	Confidently healthy	d__Bacteria	Proteobacteria	Alphaproteobacteria	Rhizobiales	Rhizobiaceae	Allorhizobium-Neorhizobium-Pararhizobium-Rhizobium	NA
822	2ce51ab5705511b8e7183ada66c3aec1	W024	9.96115e-05	Confidently healthy	d__Bacteria	Proteobacteria	Alphaproteobacteria	Rhizobiales	Rhizobiaceae	Allorhizobium-Neorhizobium-Pararhizobium-Rhizobium	NA
823	2ce51ab5705511b8e7183ada66c3aec1	W010	0	Confidently healthy	d__Bacteria	Proteobacteria	Alphaproteobacteria	Rhizobiales	Rhizobiaceae	Allorhizobium-Neorhizobium-Pararhizobium-Rhizobium	NA
829	2ce51ab5705511b8e7183ada66c3aec1	W012	0	Confidently healthy	d__Bacteria	Proteobacteria	Alphaproteobacteria	Rhizobiales	Rhizobiaceae	Allorhizobium-Neorhizobium-Pararhizobium-Rhizobium	NA
832	2ce51ab5705511b8e7183ada66c3aec1	W020	0	Confidently healthy	d__Bacteria	Proteobacteria	Alphaproteobacteria	Rhizobiales	Rhizobiaceae	Allorhizobium-Neorhizobium-Pararhizobium-Rhizobium	NA
842	2d16d001e21717f960cf771ae879b1dd	W020	0.00228499	Confidently healthy	d__Bacteria	Proteobacteria	Alphaproteobacteria	Sphingomonadales	Sphingomonadaceae	Sphingomonas	NA
839	2d16d001e21717f960cf771ae879b1dd	W024	0.000298835	Confidently healthy	d__Bacteria	Proteobacteria	Alphaproteobacteria	Sphingomonadales	Sphingomonadaceae	Sphingomonas	NA
834	2d16d001e21717f960cf771ae879b1dd	W012	0	Confidently healthy	d__Bacteria	Proteobacteria	Alphaproteobacteria	Sphingomonadales	Sphingomonadaceae	Sphingomonas	NA
838	2d16d001e21717f960cf771ae879b1dd	W011	0	Confidently healthy	d__Bacteria	Proteobacteria	Alphaproteobacteria	Sphingomonadales	Sphingomonadaceae	Sphingomonas	NA
841	2d16d001e21717f960cf771ae879b1dd	W010	0	Confidently healthy	d__Bacteria	Proteobacteria	Alphaproteobacteria	Sphingomonadales	Sphingomonadaceae	Sphingomonas	NA
844	2d16d001e21717f960cf771ae879b1dd	W017	0	Confidently healthy	d__Bacteria	Proteobacteria	Alphaproteobacteria	Sphingomonadales	Sphingomonadaceae	Sphingomonas	NA
868	2f02e7aa8380d0d8dbc8588445f7e762	W010	0.0023141	Confidently healthy	d__Bacteria	Proteobacteria	Alphaproteobacteria	Sphingomonadales	Sphingomonadaceae	Sphingomonas	NA
862	2f02e7aa8380d0d8dbc8588445f7e762	W017	0.000785048	Confidently healthy	d__Bacteria	Proteobacteria	Alphaproteobacteria	Sphingomonadales	Sphingomonadaceae	Sphingomonas	NA
859	2f02e7aa8380d0d8dbc8588445f7e762	W012	0	Confidently healthy	d__Bacteria	Proteobacteria	Alphaproteobacteria	Sphingomonadales	Sphingomonadaceae	Sphingomonas	NA
864	2f02e7aa8380d0d8dbc8588445f7e762	W011	0	Confidently healthy	d__Bacteria	Proteobacteria	Alphaproteobacteria	Sphingomonadales	Sphingomonadaceae	Sphingomonas	NA
865	2f02e7aa8380d0d8dbc8588445f7e762	W024	0	Confidently healthy	d__Bacteria	Proteobacteria	Alphaproteobacteria	Sphingomonadales	Sphingomonadaceae	Sphingomonas	NA
871	2f02e7aa8380d0d8dbc8588445f7e762	W020	0	Confidently healthy	d__Bacteria	Proteobacteria	Alphaproteobacteria	Sphingomonadales	Sphingomonadaceae	Sphingomonas	NA
882	2f23ba04e29d4f4fe40a157cc74d49b8	W020	0.000973929	Confidently healthy	d__Bacteria	Proteobacteria	Alphaproteobacteria	Acetobacterales	Acetobacteraceae	Acidiphilium	uncultured_soil
878	2f23ba04e29d4f4fe40a157cc74d49b8	W017	0.000211359	Confidently healthy	d__Bacteria	Proteobacteria	Alphaproteobacteria	Acetobacterales	Acetobacteraceae	Acidiphilium	uncultured_soil
880	2f23ba04e29d4f4fe40a157cc74d49b8	W011	0.000100435	Confidently healthy	d__Bacteria	Proteobacteria	Alphaproteobacteria	Acetobacterales	Acetobacteraceae	Acidiphilium	uncultured_soil
874	2f23ba04e29d4f4fe40a157cc74d49b8	W010	0	Confidently healthy	d__Bacteria	Proteobacteria	Alphaproteobacteria	Acetobacterales	Acetobacteraceae	Acidiphilium	uncultured_soil
876	2f23ba04e29d4f4fe40a157cc74d49b8	W012	0	Confidently healthy	d__Bacteria	Proteobacteria	Alphaproteobacteria	Acetobacterales	Acetobacteraceae	Acidiphilium	uncultured_soil
881	2f23ba04e29d4f4fe40a157cc74d49b8	W024	0	Confidently healthy	d__Bacteria	Proteobacteria	Alphaproteobacteria	Acetobacterales	Acetobacteraceae	Acidiphilium	uncultured_soil
912	32d0b229848093d86e4559e6d03a0690	W012	0.00542399	Confidently healthy	d__Bacteria	Proteobacteria	Alphaproteobacteria	Rhizobiales	Devosiaceae	Devosia	NA
914	32d0b229848093d86e4559e6d03a0690	W017	0.000634077	Confidently healthy	d__Bacteria	Proteobacteria	Alphaproteobacteria	Rhizobiales	Devosiaceae	Devosia	NA
920	32d0b229848093d86e4559e6d03a0690	W011	0.000100435	Confidently healthy	d__Bacteria	Proteobacteria	Alphaproteobacteria	Rhizobiales	Devosiaceae	Devosia	NA
918	32d0b229848093d86e4559e6d03a0690	W010	0	Confidently healthy	d__Bacteria	Proteobacteria	Alphaproteobacteria	Rhizobiales	Devosiaceae	Devosia	NA
919	32d0b229848093d86e4559e6d03a0690	W024	0	Confidently healthy	d__Bacteria	Proteobacteria	Alphaproteobacteria	Rhizobiales	Devosiaceae	Devosia	NA
923	32d0b229848093d86e4559e6d03a0690	W020	0	Confidently healthy	d__Bacteria	Proteobacteria	Alphaproteobacteria	Rhizobiales	Devosiaceae	Devosia	NA
956	35e17fdb6641d6abe164b67dceae0312	W024	0.00328718	Confidently healthy	d__Bacteria	Proteobacteria	Gammaproteobacteria	Pseudomonadales	Pseudomonadaceae	Pseudomonas	NA
951	35e17fdb6641d6abe164b67dceae0312	W011	0.000267827	Confidently healthy	d__Bacteria	Proteobacteria	Gammaproteobacteria	Pseudomonadales	Pseudomonadaceae	Pseudomonas	NA
952	35e17fdb6641d6abe164b67dceae0312	W012	0	Confidently healthy	d__Bacteria	Proteobacteria	Gammaproteobacteria	Pseudomonadales	Pseudomonadaceae	Pseudomonas	NA
958	35e17fdb6641d6abe164b67dceae0312	W020	0	Confidently healthy	d__Bacteria	Proteobacteria	Gammaproteobacteria	Pseudomonadales	Pseudomonadaceae	Pseudomonas	NA
959	35e17fdb6641d6abe164b67dceae0312	W017	0	Confidently healthy	d__Bacteria	Proteobacteria	Gammaproteobacteria	Pseudomonadales	Pseudomonadaceae	Pseudomonas	NA
962	35e17fdb6641d6abe164b67dceae0312	W010	0	Confidently healthy	d__Bacteria	Proteobacteria	Gammaproteobacteria	Pseudomonadales	Pseudomonadaceae	Pseudomonas	NA
1025	374b724806294b861c4ed5cfb74e2f31	W020	0.000262212	Confidently healthy	d__Bacteria	Proteobacteria	Alphaproteobacteria	Rhizobiales	Beijerinckiaceae	Methylobacterium-Methylorubrum	NA
1016	374b724806294b861c4ed5cfb74e2f31	W024	0.000132815	Confidently healthy	d__Bacteria	Proteobacteria	Alphaproteobacteria	Rhizobiales	Beijerinckiaceae	Methylobacterium-Methylorubrum	NA
1018	374b724806294b861c4ed5cfb74e2f31	W010	0	Confidently healthy	d__Bacteria	Proteobacteria	Alphaproteobacteria	Rhizobiales	Beijerinckiaceae	Methylobacterium-Methylorubrum	NA
1020	374b724806294b861c4ed5cfb74e2f31	W012	0	Confidently healthy	d__Bacteria	Proteobacteria	Alphaproteobacteria	Rhizobiales	Beijerinckiaceae	Methylobacterium-Methylorubrum	NA
1022	374b724806294b861c4ed5cfb74e2f31	W017	0	Confidently healthy	d__Bacteria	Proteobacteria	Alphaproteobacteria	Rhizobiales	Beijerinckiaceae	Methylobacterium-Methylorubrum	NA
1024	374b724806294b861c4ed5cfb74e2f31	W011	0	Confidently healthy	d__Bacteria	Proteobacteria	Alphaproteobacteria	Rhizobiales	Beijerinckiaceae	Methylobacterium-Methylorubrum	NA
1031	38c27ceaed634984c1225a82648cf571	W024	0	Confidently healthy	d__Bacteria	Proteobacteria	Gammaproteobacteria	Pseudomonadales	Pseudomonadaceae	Pseudomonas	NA
1032	38c27ceaed634984c1225a82648cf571	W012	0	Confidently healthy	d__Bacteria	Proteobacteria	Gammaproteobacteria	Pseudomonadales	Pseudomonadaceae	Pseudomonas	NA
1034	38c27ceaed634984c1225a82648cf571	W020	0	Confidently healthy	d__Bacteria	Proteobacteria	Gammaproteobacteria	Pseudomonadales	Pseudomonadaceae	Pseudomonas	NA
1035	38c27ceaed634984c1225a82648cf571	W011	0	Confidently healthy	d__Bacteria	Proteobacteria	Gammaproteobacteria	Pseudomonadales	Pseudomonadaceae	Pseudomonas	NA
1037	38c27ceaed634984c1225a82648cf571	W017	0	Confidently healthy	d__Bacteria	Proteobacteria	Gammaproteobacteria	Pseudomonadales	Pseudomonadaceae	Pseudomonas	NA
1038	38c27ceaed634984c1225a82648cf571	W010	0	Confidently healthy	d__Bacteria	Proteobacteria	Gammaproteobacteria	Pseudomonadales	Pseudomonadaceae	Pseudomonas	NA
1114	3e1d161ff04bc9d11a9a7d083bc716f7	W017	0.0291977	Confidently healthy	d__Bacteria	Proteobacteria	Gammaproteobacteria	Cellvibrionales	Microbulbiferaceae	Microbulbifer	NA
1113	3e1d161ff04bc9d11a9a7d083bc716f7	W012	0.000407436	Confidently healthy	d__Bacteria	Proteobacteria	Gammaproteobacteria	Cellvibrionales	Microbulbiferaceae	Microbulbifer	NA
1107	3e1d161ff04bc9d11a9a7d083bc716f7	W010	0	Confidently healthy	d__Bacteria	Proteobacteria	Gammaproteobacteria	Cellvibrionales	Microbulbiferaceae	Microbulbifer	NA
1110	3e1d161ff04bc9d11a9a7d083bc716f7	W020	0	Confidently healthy	d__Bacteria	Proteobacteria	Gammaproteobacteria	Cellvibrionales	Microbulbiferaceae	Microbulbifer	NA
1116	3e1d161ff04bc9d11a9a7d083bc716f7	W011	0	Confidently healthy	d__Bacteria	Proteobacteria	Gammaproteobacteria	Cellvibrionales	Microbulbiferaceae	Microbulbifer	NA
1118	3e1d161ff04bc9d11a9a7d083bc716f7	W024	0	Confidently healthy	d__Bacteria	Proteobacteria	Gammaproteobacteria	Cellvibrionales	Microbulbiferaceae	Microbulbifer	NA
1150	410a1a55ad49a0b1059d6edefd74087e	W012	0.0641202	Confidently healthy	d__Bacteria	Proteobacteria	Alphaproteobacteria	Caulobacterales	Caulobacteraceae	Brevundimonas	NA
1152	410a1a55ad49a0b1059d6edefd74087e	W017	0.0553761	Confidently healthy	d__Bacteria	Proteobacteria	Alphaproteobacteria	Caulobacterales	Caulobacteraceae	Brevundimonas	NA
1154	410a1a55ad49a0b1059d6edefd74087e	W011	0.00974222	Confidently healthy	d__Bacteria	Proteobacteria	Alphaproteobacteria	Caulobacterales	Caulobacteraceae	Brevundimonas	NA
1151	410a1a55ad49a0b1059d6edefd74087e	W024	0.000830096	Confidently healthy	d__Bacteria	Proteobacteria	Alphaproteobacteria	Caulobacterales	Caulobacteraceae	Brevundimonas	NA
1153	410a1a55ad49a0b1059d6edefd74087e	W010	0.000154273	Confidently healthy	d__Bacteria	Proteobacteria	Alphaproteobacteria	Caulobacterales	Caulobacteraceae	Brevundimonas	NA
1157	410a1a55ad49a0b1059d6edefd74087e	W020	0	Confidently healthy	d__Bacteria	Proteobacteria	Alphaproteobacteria	Caulobacterales	Caulobacteraceae	Brevundimonas	NA
1160	414d5a577ea97dae1692e05116fa9a17	W011	0	Confidently healthy	d__Bacteria	Proteobacteria	Gammaproteobacteria	Burkholderiales	Alcaligenaceae	Advenella	NA
1163	414d5a577ea97dae1692e05116fa9a17	W010	0	Confidently healthy	d__Bacteria	Proteobacteria	Gammaproteobacteria	Burkholderiales	Alcaligenaceae	Advenella	NA
1165	414d5a577ea97dae1692e05116fa9a17	W024	0	Confidently healthy	d__Bacteria	Proteobacteria	Gammaproteobacteria	Burkholderiales	Alcaligenaceae	Advenella	NA
1167	414d5a577ea97dae1692e05116fa9a17	W017	0	Confidently healthy	d__Bacteria	Proteobacteria	Gammaproteobacteria	Burkholderiales	Alcaligenaceae	Advenella	NA
1168	414d5a577ea97dae1692e05116fa9a17	W020	0	Confidently healthy	d__Bacteria	Proteobacteria	Gammaproteobacteria	Burkholderiales	Alcaligenaceae	Advenella	NA
1169	414d5a577ea97dae1692e05116fa9a17	W012	0	Confidently healthy	d__Bacteria	Proteobacteria	Gammaproteobacteria	Burkholderiales	Alcaligenaceae	Advenella	NA
1178	41e6c0b55654af1d5cd503359fb77d18	W012	0.0897886	Confidently healthy	d__Bacteria	Proteobacteria	Alphaproteobacteria	Caulobacterales	Caulobacteraceae	Brevundimonas	NA
1182	41e6c0b55654af1d5cd503359fb77d18	W011	0.0148979	Confidently healthy	d__Bacteria	Proteobacteria	Alphaproteobacteria	Caulobacterales	Caulobacteraceae	Brevundimonas	NA
1179	41e6c0b55654af1d5cd503359fb77d18	W017	0.00250611	Confidently healthy	d__Bacteria	Proteobacteria	Alphaproteobacteria	Caulobacterales	Caulobacteraceae	Brevundimonas	NA
1180	41e6c0b55654af1d5cd503359fb77d18	W010	0.000418742	Confidently healthy	d__Bacteria	Proteobacteria	Alphaproteobacteria	Caulobacterales	Caulobacteraceae	Brevundimonas	NA
1176	41e6c0b55654af1d5cd503359fb77d18	W024	0.000132815	Confidently healthy	d__Bacteria	Proteobacteria	Alphaproteobacteria	Caulobacterales	Caulobacteraceae	Brevundimonas	NA
1181	41e6c0b55654af1d5cd503359fb77d18	W020	0	Confidently healthy	d__Bacteria	Proteobacteria	Alphaproteobacteria	Caulobacterales	Caulobacteraceae	Brevundimonas	NA
1229	441d23366b0c0d5158f95ed3d4a0c4dd	W011	0.00063609	Confidently healthy	d__Bacteria	Proteobacteria	Alphaproteobacteria	Acetobacterales	Acetobacteraceae	Roseomonas	NA
1235	441d23366b0c0d5158f95ed3d4a0c4dd	W020	0.000412047	Confidently healthy	d__Bacteria	Proteobacteria	Alphaproteobacteria	Acetobacterales	Acetobacteraceae	Roseomonas	NA
1231	441d23366b0c0d5158f95ed3d4a0c4dd	W017	0.000241553	Confidently healthy	d__Bacteria	Proteobacteria	Alphaproteobacteria	Acetobacterales	Acetobacteraceae	Roseomonas	NA
1225	441d23366b0c0d5158f95ed3d4a0c4dd	W012	0	Confidently healthy	d__Bacteria	Proteobacteria	Alphaproteobacteria	Acetobacterales	Acetobacteraceae	Roseomonas	NA
1226	441d23366b0c0d5158f95ed3d4a0c4dd	W024	0	Confidently healthy	d__Bacteria	Proteobacteria	Alphaproteobacteria	Acetobacterales	Acetobacteraceae	Roseomonas	NA
1232	441d23366b0c0d5158f95ed3d4a0c4dd	W010	0	Confidently healthy	d__Bacteria	Proteobacteria	Alphaproteobacteria	Acetobacterales	Acetobacteraceae	Roseomonas	NA
1267	45de97d177ab26b53998726b5854120f	W012	0.00280112	Confidently healthy	d__Bacteria	Proteobacteria	Alphaproteobacteria	Sphingomonadales	Sphingomonadaceae	NA	NA
1271	45de97d177ab26b53998726b5854120f	W017	0.000905824	Confidently healthy	d__Bacteria	Proteobacteria	Alphaproteobacteria	Sphingomonadales	Sphingomonadaceae	NA	NA
1269	45de97d177ab26b53998726b5854120f	W011	0.000703047	Confidently healthy	d__Bacteria	Proteobacteria	Alphaproteobacteria	Sphingomonadales	Sphingomonadaceae	NA	NA
1266	45de97d177ab26b53998726b5854120f	W024	0	Confidently healthy	d__Bacteria	Proteobacteria	Alphaproteobacteria	Sphingomonadales	Sphingomonadaceae	NA	NA
1268	45de97d177ab26b53998726b5854120f	W020	0	Confidently healthy	d__Bacteria	Proteobacteria	Alphaproteobacteria	Sphingomonadales	Sphingomonadaceae	NA	NA
1272	45de97d177ab26b53998726b5854120f	W010	0	Confidently healthy	d__Bacteria	Proteobacteria	Alphaproteobacteria	Sphingomonadales	Sphingomonadaceae	NA	NA
1278	46edd9a681a1c394007859666f76d477	W020	0.000674258	Confidently healthy	d__Bacteria	Proteobacteria	Gammaproteobacteria	Xanthomonadales	Rhodanobacteraceae	Luteibacter	NA
1279	46edd9a681a1c394007859666f76d477	W011	0.000334784	Confidently healthy	d__Bacteria	Proteobacteria	Gammaproteobacteria	Xanthomonadales	Rhodanobacteraceae	Luteibacter	NA
1277	46edd9a681a1c394007859666f76d477	W012	0	Confidently healthy	d__Bacteria	Proteobacteria	Gammaproteobacteria	Xanthomonadales	Rhodanobacteraceae	Luteibacter	NA
1281	46edd9a681a1c394007859666f76d477	W017	0	Confidently healthy	d__Bacteria	Proteobacteria	Gammaproteobacteria	Xanthomonadales	Rhodanobacteraceae	Luteibacter	NA
1282	46edd9a681a1c394007859666f76d477	W010	0	Confidently healthy	d__Bacteria	Proteobacteria	Gammaproteobacteria	Xanthomonadales	Rhodanobacteraceae	Luteibacter	NA
1286	46edd9a681a1c394007859666f76d477	W024	0	Confidently healthy	d__Bacteria	Proteobacteria	Gammaproteobacteria	Xanthomonadales	Rhodanobacteraceae	Luteibacter	NA
1288	46ef48b6096947c86bd1a70949ca8c97	W012	0.000611154	Confidently healthy	d__Bacteria	Proteobacteria	Alphaproteobacteria	Rhizobiales	Rhizobiaceae	Allorhizobium-Neorhizobium-Pararhizobium-Rhizobium	NA
1293	46ef48b6096947c86bd1a70949ca8c97	W017	0.000422718	Confidently healthy	d__Bacteria	Proteobacteria	Alphaproteobacteria	Rhizobiales	Rhizobiaceae	Allorhizobium-Neorhizobium-Pararhizobium-Rhizobium	NA
1296	46ef48b6096947c86bd1a70949ca8c97	W024	0.000132815	Confidently healthy	d__Bacteria	Proteobacteria	Alphaproteobacteria	Rhizobiales	Rhizobiaceae	Allorhizobium-Neorhizobium-Pararhizobium-Rhizobium	NA
1295	46ef48b6096947c86bd1a70949ca8c97	W020	0	Confidently healthy	d__Bacteria	Proteobacteria	Alphaproteobacteria	Rhizobiales	Rhizobiaceae	Allorhizobium-Neorhizobium-Pararhizobium-Rhizobium	NA
1298	46ef48b6096947c86bd1a70949ca8c97	W011	0	Confidently healthy	d__Bacteria	Proteobacteria	Alphaproteobacteria	Rhizobiales	Rhizobiaceae	Allorhizobium-Neorhizobium-Pararhizobium-Rhizobium	NA
1300	46ef48b6096947c86bd1a70949ca8c97	W010	0	Confidently healthy	d__Bacteria	Proteobacteria	Alphaproteobacteria	Rhizobiales	Rhizobiaceae	Allorhizobium-Neorhizobium-Pararhizobium-Rhizobium	NA
1310	47845e628f9b9b82d4661a2464c726fb	W011	0.00137261	Confidently healthy	d__Bacteria	Proteobacteria	Alphaproteobacteria	Rhizobiales	Rhizobiaceae	NA	NA
1307	47845e628f9b9b82d4661a2464c726fb	W017	0.000785048	Confidently healthy	d__Bacteria	Proteobacteria	Alphaproteobacteria	Rhizobiales	Rhizobiaceae	NA	NA
1305	47845e628f9b9b82d4661a2464c726fb	W012	0.000509295	Confidently healthy	d__Bacteria	Proteobacteria	Alphaproteobacteria	Rhizobiales	Rhizobiaceae	NA	NA
1306	47845e628f9b9b82d4661a2464c726fb	W024	0.000199223	Confidently healthy	d__Bacteria	Proteobacteria	Alphaproteobacteria	Rhizobiales	Rhizobiaceae	NA	NA
1308	47845e628f9b9b82d4661a2464c726fb	W010	0	Confidently healthy	d__Bacteria	Proteobacteria	Alphaproteobacteria	Rhizobiales	Rhizobiaceae	NA	NA
1313	47845e628f9b9b82d4661a2464c726fb	W020	0	Confidently healthy	d__Bacteria	Proteobacteria	Alphaproteobacteria	Rhizobiales	Rhizobiaceae	NA	NA
1326	4855ee3548a9e01dceb4b62d432a5c88	W020	0.0861178	Confidently healthy	d__Bacteria	Proteobacteria	Gammaproteobacteria	Burkholderiales	Burkholderiaceae	Burkholderia-Caballeronia-Paraburkholderia	NA
1315	4855ee3548a9e01dceb4b62d432a5c88	W024	0.00142777	Confidently healthy	d__Bacteria	Proteobacteria	Gammaproteobacteria	Burkholderiales	Burkholderiaceae	Burkholderia-Caballeronia-Paraburkholderia	NA
1316	4855ee3548a9e01dceb4b62d432a5c88	W012	0.000331042	Confidently healthy	d__Bacteria	Proteobacteria	Gammaproteobacteria	Burkholderiales	Burkholderiaceae	Burkholderia-Caballeronia-Paraburkholderia	NA
1325	4855ee3548a9e01dceb4b62d432a5c88	W017	0.000181165	Confidently healthy	d__Bacteria	Proteobacteria	Gammaproteobacteria	Burkholderiales	Burkholderiaceae	Burkholderia-Caballeronia-Paraburkholderia	NA
1322	4855ee3548a9e01dceb4b62d432a5c88	W010	0	Confidently healthy	d__Bacteria	Proteobacteria	Gammaproteobacteria	Burkholderiales	Burkholderiaceae	Burkholderia-Caballeronia-Paraburkholderia	NA
1324	4855ee3548a9e01dceb4b62d432a5c88	W011	0	Confidently healthy	d__Bacteria	Proteobacteria	Gammaproteobacteria	Burkholderiales	Burkholderiaceae	Burkholderia-Caballeronia-Paraburkholderia	NA
1327	487de539f50da640cd8914cea7821561	W017	0	Confidently healthy	d__Bacteria	Proteobacteria	Alphaproteobacteria	Rhizobiales	Devosiaceae	Devosia	NA
1328	487de539f50da640cd8914cea7821561	W012	0	Confidently healthy	d__Bacteria	Proteobacteria	Alphaproteobacteria	Rhizobiales	Devosiaceae	Devosia	NA
1331	487de539f50da640cd8914cea7821561	W020	0	Confidently healthy	d__Bacteria	Proteobacteria	Alphaproteobacteria	Rhizobiales	Devosiaceae	Devosia	NA
1333	487de539f50da640cd8914cea7821561	W011	0	Confidently healthy	d__Bacteria	Proteobacteria	Alphaproteobacteria	Rhizobiales	Devosiaceae	Devosia	NA
1334	487de539f50da640cd8914cea7821561	W010	0	Confidently healthy	d__Bacteria	Proteobacteria	Alphaproteobacteria	Rhizobiales	Devosiaceae	Devosia	NA
1336	487de539f50da640cd8914cea7821561	W024	0	Confidently healthy	d__Bacteria	Proteobacteria	Alphaproteobacteria	Rhizobiales	Devosiaceae	Devosia	NA
1351	48814cc24c8c6a29b03d9991d3b4f942	W011	0.00107131	Confidently healthy	d__Bacteria	Proteobacteria	Alphaproteobacteria	Sphingomonadales	Sphingomonadaceae	Novosphingobium	NA
1340	48814cc24c8c6a29b03d9991d3b4f942	W017	0.000181165	Confidently healthy	d__Bacteria	Proteobacteria	Alphaproteobacteria	Sphingomonadales	Sphingomonadaceae	Novosphingobium	NA
1344	48814cc24c8c6a29b03d9991d3b4f942	W012	0	Confidently healthy	d__Bacteria	Proteobacteria	Alphaproteobacteria	Sphingomonadales	Sphingomonadaceae	Novosphingobium	NA
1345	48814cc24c8c6a29b03d9991d3b4f942	W010	0	Confidently healthy	d__Bacteria	Proteobacteria	Alphaproteobacteria	Sphingomonadales	Sphingomonadaceae	Novosphingobium	NA
1348	48814cc24c8c6a29b03d9991d3b4f942	W024	0	Confidently healthy	d__Bacteria	Proteobacteria	Alphaproteobacteria	Sphingomonadales	Sphingomonadaceae	Novosphingobium	NA
1350	48814cc24c8c6a29b03d9991d3b4f942	W020	0	Confidently healthy	d__Bacteria	Proteobacteria	Alphaproteobacteria	Sphingomonadales	Sphingomonadaceae	Novosphingobium	NA
1376	496ecde24f9ab698992413d3d4f04b5f	W010	0.0518359	Confidently healthy	d__Bacteria	Proteobacteria	Gammaproteobacteria	Xanthomonadales	Xanthomonadaceae	Stenotrophomonas	Stenotrophomonas_rhizophila
1369	496ecde24f9ab698992413d3d4f04b5f	W012	0.000381971	Confidently healthy	d__Bacteria	Proteobacteria	Gammaproteobacteria	Xanthomonadales	Xanthomonadaceae	Stenotrophomonas	Stenotrophomonas_rhizophila
1371	496ecde24f9ab698992413d3d4f04b5f	W020	0.00029967	Confidently healthy	d__Bacteria	Proteobacteria	Gammaproteobacteria	Xanthomonadales	Xanthomonadaceae	Stenotrophomonas	Stenotrophomonas_rhizophila
1377	496ecde24f9ab698992413d3d4f04b5f	W017	0.000241553	Confidently healthy	d__Bacteria	Proteobacteria	Gammaproteobacteria	Xanthomonadales	Xanthomonadaceae	Stenotrophomonas	Stenotrophomonas_rhizophila
1372	496ecde24f9ab698992413d3d4f04b5f	W011	0	Confidently healthy	d__Bacteria	Proteobacteria	Gammaproteobacteria	Xanthomonadales	Xanthomonadaceae	Stenotrophomonas	Stenotrophomonas_rhizophila
1374	496ecde24f9ab698992413d3d4f04b5f	W024	0	Confidently healthy	d__Bacteria	Proteobacteria	Gammaproteobacteria	Xanthomonadales	Xanthomonadaceae	Stenotrophomonas	Stenotrophomonas_rhizophila
1394	497edb5c0cd17bb06eb9b62d52678ee6	W024	0.000365242	Confidently healthy	d__Bacteria	Proteobacteria	Alphaproteobacteria	Acetobacterales	Acetobacteraceae	Acidiphilium	NA
1395	497edb5c0cd17bb06eb9b62d52678ee6	W017	6.03883e-05	Confidently healthy	d__Bacteria	Proteobacteria	Alphaproteobacteria	Acetobacterales	Acetobacteraceae	Acidiphilium	NA
1397	497edb5c0cd17bb06eb9b62d52678ee6	W012	0	Confidently healthy	d__Bacteria	Proteobacteria	Alphaproteobacteria	Acetobacterales	Acetobacteraceae	Acidiphilium	NA
1400	497edb5c0cd17bb06eb9b62d52678ee6	W011	0	Confidently healthy	d__Bacteria	Proteobacteria	Alphaproteobacteria	Acetobacterales	Acetobacteraceae	Acidiphilium	NA
1402	497edb5c0cd17bb06eb9b62d52678ee6	W010	0	Confidently healthy	d__Bacteria	Proteobacteria	Alphaproteobacteria	Acetobacterales	Acetobacteraceae	Acidiphilium	NA
1403	497edb5c0cd17bb06eb9b62d52678ee6	W020	0	Confidently healthy	d__Bacteria	Proteobacteria	Alphaproteobacteria	Acetobacterales	Acetobacteraceae	Acidiphilium	NA
1431	4b961b84716ac167392b11929d702643	W012	0.0238095	Confidently healthy	d__Bacteria	Proteobacteria	Alphaproteobacteria	Sphingomonadales	Sphingomonadaceae	Novosphingobium	NA
1443	4b961b84716ac167392b11929d702643	W011	0.00626046	Confidently healthy	d__Bacteria	Proteobacteria	Alphaproteobacteria	Sphingomonadales	Sphingomonadaceae	Novosphingobium	NA
1441	4b961b84716ac167392b11929d702643	W010	0.00167497	Confidently healthy	d__Bacteria	Proteobacteria	Alphaproteobacteria	Sphingomonadales	Sphingomonadaceae	Novosphingobium	NA
1440	4b961b84716ac167392b11929d702643	W017	0.00072466	Confidently healthy	d__Bacteria	Proteobacteria	Alphaproteobacteria	Sphingomonadales	Sphingomonadaceae	Novosphingobium	NA
1433	4b961b84716ac167392b11929d702643	W020	0.000486964	Confidently healthy	d__Bacteria	Proteobacteria	Alphaproteobacteria	Sphingomonadales	Sphingomonadaceae	Novosphingobium	NA
1436	4b961b84716ac167392b11929d702643	W024	0	Confidently healthy	d__Bacteria	Proteobacteria	Alphaproteobacteria	Sphingomonadales	Sphingomonadaceae	Novosphingobium	NA
1469	4e42abd3db9bca5807b717433e0c6ab9	W010	0.000595054	Confidently healthy	d__Bacteria	Proteobacteria	Alphaproteobacteria	Rhizobiales	Rhizobiaceae	NA	NA
1460	4e42abd3db9bca5807b717433e0c6ab9	W024	0.00043165	Confidently healthy	d__Bacteria	Proteobacteria	Alphaproteobacteria	Rhizobiales	Rhizobiaceae	NA	NA
1459	4e42abd3db9bca5807b717433e0c6ab9	W012	0	Confidently healthy	d__Bacteria	Proteobacteria	Alphaproteobacteria	Rhizobiales	Rhizobiaceae	NA	NA
1461	4e42abd3db9bca5807b717433e0c6ab9	W017	0	Confidently healthy	d__Bacteria	Proteobacteria	Alphaproteobacteria	Rhizobiales	Rhizobiaceae	NA	NA
1464	4e42abd3db9bca5807b717433e0c6ab9	W011	0	Confidently healthy	d__Bacteria	Proteobacteria	Alphaproteobacteria	Rhizobiales	Rhizobiaceae	NA	NA
1467	4e42abd3db9bca5807b717433e0c6ab9	W020	0	Confidently healthy	d__Bacteria	Proteobacteria	Alphaproteobacteria	Rhizobiales	Rhizobiaceae	NA	NA
1481	4ed0abce9662a5fe27b3ceb5bf6ec61f	W020	0.0205649	Confidently healthy	d__Bacteria	Proteobacteria	Alphaproteobacteria	Sphingomonadales	Sphingomonadaceae	Sphingomonas	Sphingomonas_oligoaromativorans
1471	4ed0abce9662a5fe27b3ceb5bf6ec61f	W024	0.000232427	Confidently healthy	d__Bacteria	Proteobacteria	Alphaproteobacteria	Sphingomonadales	Sphingomonadaceae	Sphingomonas	Sphingomonas_oligoaromativorans
1473	4ed0abce9662a5fe27b3ceb5bf6ec61f	W012	0	Confidently healthy	d__Bacteria	Proteobacteria	Alphaproteobacteria	Sphingomonadales	Sphingomonadaceae	Sphingomonas	Sphingomonas_oligoaromativorans
1478	4ed0abce9662a5fe27b3ceb5bf6ec61f	W011	0	Confidently healthy	d__Bacteria	Proteobacteria	Alphaproteobacteria	Sphingomonadales	Sphingomonadaceae	Sphingomonas	Sphingomonas_oligoaromativorans
1479	4ed0abce9662a5fe27b3ceb5bf6ec61f	W017	0	Confidently healthy	d__Bacteria	Proteobacteria	Alphaproteobacteria	Sphingomonadales	Sphingomonadaceae	Sphingomonas	Sphingomonas_oligoaromativorans
1480	4ed0abce9662a5fe27b3ceb5bf6ec61f	W010	0	Confidently healthy	d__Bacteria	Proteobacteria	Alphaproteobacteria	Sphingomonadales	Sphingomonadaceae	Sphingomonas	Sphingomonas_oligoaromativorans
1490	52cde3121930654ac3de59ce3870bca7	W011	0.00595916	Confidently healthy	d__Bacteria	Proteobacteria	Alphaproteobacteria	Rhizobiales	Devosiaceae	Devosia	Devosia_neptuniae
1488	52cde3121930654ac3de59ce3870bca7	W010	0.00346013	Confidently healthy	d__Bacteria	Proteobacteria	Alphaproteobacteria	Rhizobiales	Devosiaceae	Devosia	Devosia_neptuniae
1486	52cde3121930654ac3de59ce3870bca7	W012	0.000254647	Confidently healthy	d__Bacteria	Proteobacteria	Alphaproteobacteria	Rhizobiales	Devosiaceae	Devosia	Devosia_neptuniae
1485	52cde3121930654ac3de59ce3870bca7	W020	0	Confidently healthy	d__Bacteria	Proteobacteria	Alphaproteobacteria	Rhizobiales	Devosiaceae	Devosia	Devosia_neptuniae
1491	52cde3121930654ac3de59ce3870bca7	W024	0	Confidently healthy	d__Bacteria	Proteobacteria	Alphaproteobacteria	Rhizobiales	Devosiaceae	Devosia	Devosia_neptuniae
1492	52cde3121930654ac3de59ce3870bca7	W017	0	Confidently healthy	d__Bacteria	Proteobacteria	Alphaproteobacteria	Rhizobiales	Devosiaceae	Devosia	Devosia_neptuniae
1527	54531ee42f8a5cb2c9c656a524867fd4	W012	0.0370257	Confidently healthy	d__Bacteria	Proteobacteria	Alphaproteobacteria	Rhodobacterales	Rhodobacteraceae	Albirhodobacter	NA
1529	54531ee42f8a5cb2c9c656a524867fd4	W011	0.0079009	Confidently healthy	d__Bacteria	Proteobacteria	Alphaproteobacteria	Rhodobacterales	Rhodobacteraceae	Albirhodobacter	NA
1526	54531ee42f8a5cb2c9c656a524867fd4	W024	0	Confidently healthy	d__Bacteria	Proteobacteria	Alphaproteobacteria	Rhodobacterales	Rhodobacteraceae	Albirhodobacter	NA
1528	54531ee42f8a5cb2c9c656a524867fd4	W020	0	Confidently healthy	d__Bacteria	Proteobacteria	Alphaproteobacteria	Rhodobacterales	Rhodobacteraceae	Albirhodobacter	NA
1531	54531ee42f8a5cb2c9c656a524867fd4	W017	0	Confidently healthy	d__Bacteria	Proteobacteria	Alphaproteobacteria	Rhodobacterales	Rhodobacteraceae	Albirhodobacter	NA
1532	54531ee42f8a5cb2c9c656a524867fd4	W010	0	Confidently healthy	d__Bacteria	Proteobacteria	Alphaproteobacteria	Rhodobacterales	Rhodobacteraceae	Albirhodobacter	NA
1536	547b78057390d8dd87e029218928ab3c	W012	0	Confidently healthy	d__Bacteria	Proteobacteria	Alphaproteobacteria	Rhizobiales	Devosiaceae	Devosia	NA
1537	547b78057390d8dd87e029218928ab3c	W017	0	Confidently healthy	d__Bacteria	Proteobacteria	Alphaproteobacteria	Rhizobiales	Devosiaceae	Devosia	NA
1540	547b78057390d8dd87e029218928ab3c	W020	0	Confidently healthy	d__Bacteria	Proteobacteria	Alphaproteobacteria	Rhizobiales	Devosiaceae	Devosia	NA
1543	547b78057390d8dd87e029218928ab3c	W024	0	Confidently healthy	d__Bacteria	Proteobacteria	Alphaproteobacteria	Rhizobiales	Devosiaceae	Devosia	NA
1545	547b78057390d8dd87e029218928ab3c	W011	0	Confidently healthy	d__Bacteria	Proteobacteria	Alphaproteobacteria	Rhizobiales	Devosiaceae	Devosia	NA
1546	547b78057390d8dd87e029218928ab3c	W010	0	Confidently healthy	d__Bacteria	Proteobacteria	Alphaproteobacteria	Rhizobiales	Devosiaceae	Devosia	NA
1558	5648dccee530d68ceb3e4d7d22cf8756	W024	0.00750407	Confidently healthy	d__Bacteria	Proteobacteria	Gammaproteobacteria	Pseudomonadales	Pseudomonadaceae	Pseudomonas	NA
1548	5648dccee530d68ceb3e4d7d22cf8756	W011	0.000502176	Confidently healthy	d__Bacteria	Proteobacteria	Gammaproteobacteria	Pseudomonadales	Pseudomonadaceae	Pseudomonas	NA
1550	5648dccee530d68ceb3e4d7d22cf8756	W020	0	Confidently healthy	d__Bacteria	Proteobacteria	Gammaproteobacteria	Pseudomonadales	Pseudomonadaceae	Pseudomonas	NA
1552	5648dccee530d68ceb3e4d7d22cf8756	W012	0	Confidently healthy	d__Bacteria	Proteobacteria	Gammaproteobacteria	Pseudomonadales	Pseudomonadaceae	Pseudomonas	NA
1554	5648dccee530d68ceb3e4d7d22cf8756	W017	0	Confidently healthy	d__Bacteria	Proteobacteria	Gammaproteobacteria	Pseudomonadales	Pseudomonadaceae	Pseudomonas	NA
1559	5648dccee530d68ceb3e4d7d22cf8756	W010	0	Confidently healthy	d__Bacteria	Proteobacteria	Gammaproteobacteria	Pseudomonadales	Pseudomonadaceae	Pseudomonas	NA
1566	57a3a1dc8b44bc66323c2f9f69e2f1c1	W011	0.00133914	Confidently healthy	d__Bacteria	Proteobacteria	Gammaproteobacteria	Burkholderiales	Comamonadaceae	Comamonas	NA
1561	57a3a1dc8b44bc66323c2f9f69e2f1c1	W024	0.000132815	Confidently healthy	d__Bacteria	Proteobacteria	Gammaproteobacteria	Burkholderiales	Comamonadaceae	Comamonas	NA
1563	57a3a1dc8b44bc66323c2f9f69e2f1c1	W012	0	Confidently healthy	d__Bacteria	Proteobacteria	Gammaproteobacteria	Burkholderiales	Comamonadaceae	Comamonas	NA
1569	57a3a1dc8b44bc66323c2f9f69e2f1c1	W010	0	Confidently healthy	d__Bacteria	Proteobacteria	Gammaproteobacteria	Burkholderiales	Comamonadaceae	Comamonas	NA
1571	57a3a1dc8b44bc66323c2f9f69e2f1c1	W017	0	Confidently healthy	d__Bacteria	Proteobacteria	Gammaproteobacteria	Burkholderiales	Comamonadaceae	Comamonas	NA
1573	57a3a1dc8b44bc66323c2f9f69e2f1c1	W020	0	Confidently healthy	d__Bacteria	Proteobacteria	Gammaproteobacteria	Burkholderiales	Comamonadaceae	Comamonas	NA
1575	57d493e272e76b68e3e2ccc27d9a9b44	W012	0	Confidently healthy	d__Bacteria	Proteobacteria	Alphaproteobacteria	Rhizobiales	Rhizobiaceae	Aliihoeflea	NA
1581	57d493e272e76b68e3e2ccc27d9a9b44	W024	0	Confidently healthy	d__Bacteria	Proteobacteria	Alphaproteobacteria	Rhizobiales	Rhizobiaceae	Aliihoeflea	NA
1582	57d493e272e76b68e3e2ccc27d9a9b44	W017	0	Confidently healthy	d__Bacteria	Proteobacteria	Alphaproteobacteria	Rhizobiales	Rhizobiaceae	Aliihoeflea	NA
1583	57d493e272e76b68e3e2ccc27d9a9b44	W010	0	Confidently healthy	d__Bacteria	Proteobacteria	Alphaproteobacteria	Rhizobiales	Rhizobiaceae	Aliihoeflea	NA
1584	57d493e272e76b68e3e2ccc27d9a9b44	W020	0	Confidently healthy	d__Bacteria	Proteobacteria	Alphaproteobacteria	Rhizobiales	Rhizobiaceae	Aliihoeflea	NA
1585	57d493e272e76b68e3e2ccc27d9a9b44	W011	0	Confidently healthy	d__Bacteria	Proteobacteria	Alphaproteobacteria	Rhizobiales	Rhizobiaceae	Aliihoeflea	NA
1593	5803624211258ef001534851598d3315	W011	0.000870439	Confidently healthy	d__Bacteria	Proteobacteria	Alphaproteobacteria	Rhodobacterales	Rhodobacteraceae	Yoonia-Loktanella	NA
1588	5803624211258ef001534851598d3315	W012	0.000687548	Confidently healthy	d__Bacteria	Proteobacteria	Alphaproteobacteria	Rhodobacterales	Rhodobacteraceae	Yoonia-Loktanella	NA
1590	5803624211258ef001534851598d3315	W017	0.000181165	Confidently healthy	d__Bacteria	Proteobacteria	Alphaproteobacteria	Rhodobacterales	Rhodobacteraceae	Yoonia-Loktanella	NA
1591	5803624211258ef001534851598d3315	W024	0	Confidently healthy	d__Bacteria	Proteobacteria	Alphaproteobacteria	Rhodobacterales	Rhodobacteraceae	Yoonia-Loktanella	NA
1597	5803624211258ef001534851598d3315	W010	0	Confidently healthy	d__Bacteria	Proteobacteria	Alphaproteobacteria	Rhodobacterales	Rhodobacteraceae	Yoonia-Loktanella	NA
1598	5803624211258ef001534851598d3315	W020	0	Confidently healthy	d__Bacteria	Proteobacteria	Alphaproteobacteria	Rhodobacterales	Rhodobacteraceae	Yoonia-Loktanella	NA
1624	5d10320ab248c4de16ba6119083be5ad	W011	0.000401741	Confidently healthy	d__Bacteria	Proteobacteria	Alphaproteobacteria	Rhodobacterales	Rhodobacteraceae	Amaricoccus	NA
1625	5d10320ab248c4de16ba6119083be5ad	W010	4.40781e-05	Confidently healthy	d__Bacteria	Proteobacteria	Alphaproteobacteria	Rhodobacterales	Rhodobacteraceae	Amaricoccus	NA
1613	5d10320ab248c4de16ba6119083be5ad	W012	0	Confidently healthy	d__Bacteria	Proteobacteria	Alphaproteobacteria	Rhodobacterales	Rhodobacteraceae	Amaricoccus	NA
1620	5d10320ab248c4de16ba6119083be5ad	W017	0	Confidently healthy	d__Bacteria	Proteobacteria	Alphaproteobacteria	Rhodobacterales	Rhodobacteraceae	Amaricoccus	NA
1621	5d10320ab248c4de16ba6119083be5ad	W020	0	Confidently healthy	d__Bacteria	Proteobacteria	Alphaproteobacteria	Rhodobacterales	Rhodobacteraceae	Amaricoccus	NA
1622	5d10320ab248c4de16ba6119083be5ad	W024	0	Confidently healthy	d__Bacteria	Proteobacteria	Alphaproteobacteria	Rhodobacterales	Rhodobacteraceae	Amaricoccus	NA
1626	5d41cccf2b44125906717124586a2d82	W012	0.0047619	Confidently healthy	d__Bacteria	Proteobacteria	Alphaproteobacteria	Rhodobacterales	Rhodobacteraceae	Cereibacter	NA
1633	5d41cccf2b44125906717124586a2d82	W011	0.000602611	Confidently healthy	d__Bacteria	Proteobacteria	Alphaproteobacteria	Rhodobacterales	Rhodobacteraceae	Cereibacter	NA
1627	5d41cccf2b44125906717124586a2d82	W010	0	Confidently healthy	d__Bacteria	Proteobacteria	Alphaproteobacteria	Rhodobacterales	Rhodobacteraceae	Cereibacter	NA
1629	5d41cccf2b44125906717124586a2d82	W024	0	Confidently healthy	d__Bacteria	Proteobacteria	Alphaproteobacteria	Rhodobacterales	Rhodobacteraceae	Cereibacter	NA
1630	5d41cccf2b44125906717124586a2d82	W017	0	Confidently healthy	d__Bacteria	Proteobacteria	Alphaproteobacteria	Rhodobacterales	Rhodobacteraceae	Cereibacter	NA
1636	5d41cccf2b44125906717124586a2d82	W020	0	Confidently healthy	d__Bacteria	Proteobacteria	Alphaproteobacteria	Rhodobacterales	Rhodobacteraceae	Cereibacter	NA
1663	5f860792e75c63fee7cc9ba712c92163	W011	0.000736525	Confidently healthy	d__Bacteria	Proteobacteria	Alphaproteobacteria	Caulobacterales	Caulobacteraceae	Phenylobacterium	NA
1652	5f860792e75c63fee7cc9ba712c92163	W012	0.00048383	Confidently healthy	d__Bacteria	Proteobacteria	Alphaproteobacteria	Caulobacterales	Caulobacteraceae	Phenylobacterium	NA
1662	5f860792e75c63fee7cc9ba712c92163	W010	6.61172e-05	Confidently healthy	d__Bacteria	Proteobacteria	Alphaproteobacteria	Caulobacterales	Caulobacteraceae	Phenylobacterium	NA
1659	5f860792e75c63fee7cc9ba712c92163	W017	0	Confidently healthy	d__Bacteria	Proteobacteria	Alphaproteobacteria	Caulobacterales	Caulobacteraceae	Phenylobacterium	NA
1660	5f860792e75c63fee7cc9ba712c92163	W024	0	Confidently healthy	d__Bacteria	Proteobacteria	Alphaproteobacteria	Caulobacterales	Caulobacteraceae	Phenylobacterium	NA
1664	5f860792e75c63fee7cc9ba712c92163	W020	0	Confidently healthy	d__Bacteria	Proteobacteria	Alphaproteobacteria	Caulobacterales	Caulobacteraceae	Phenylobacterium	NA
1670	5fe8a79baa0e9601bc73ff3938dbf497	W012	0.00580596	Confidently healthy	d__Bacteria	Proteobacteria	Alphaproteobacteria	Sphingomonadales	Sphingomonadaceae	Sphingobium	NA
1665	5fe8a79baa0e9601bc73ff3938dbf497	W011	6.69568e-05	Confidently healthy	d__Bacteria	Proteobacteria	Alphaproteobacteria	Sphingomonadales	Sphingomonadaceae	Sphingobium	NA
1667	5fe8a79baa0e9601bc73ff3938dbf497	W017	0	Confidently healthy	d__Bacteria	Proteobacteria	Alphaproteobacteria	Sphingomonadales	Sphingomonadaceae	Sphingobium	NA
1668	5fe8a79baa0e9601bc73ff3938dbf497	W010	0	Confidently healthy	d__Bacteria	Proteobacteria	Alphaproteobacteria	Sphingomonadales	Sphingomonadaceae	Sphingobium	NA
1669	5fe8a79baa0e9601bc73ff3938dbf497	W020	0	Confidently healthy	d__Bacteria	Proteobacteria	Alphaproteobacteria	Sphingomonadales	Sphingomonadaceae	Sphingobium	NA
1671	5fe8a79baa0e9601bc73ff3938dbf497	W024	0	Confidently healthy	d__Bacteria	Proteobacteria	Alphaproteobacteria	Sphingomonadales	Sphingomonadaceae	Sphingobium	NA
1695	6110f28a1de867a9983a8a28ecf4e533	W020	0.207784	Confidently healthy	d__Bacteria	Proteobacteria	Gammaproteobacteria	Enterobacterales	Erwiniaceae	NA	NA
1700	6110f28a1de867a9983a8a28ecf4e533	W024	0.00610951	Confidently healthy	d__Bacteria	Proteobacteria	Gammaproteobacteria	Enterobacterales	Erwiniaceae	NA	NA
1702	6110f28a1de867a9983a8a28ecf4e533	W010	2.20391e-05	Confidently healthy	d__Bacteria	Proteobacteria	Gammaproteobacteria	Enterobacterales	Erwiniaceae	NA	NA
1692	6110f28a1de867a9983a8a28ecf4e533	W011	0	Confidently healthy	d__Bacteria	Proteobacteria	Gammaproteobacteria	Enterobacterales	Erwiniaceae	NA	NA
1693	6110f28a1de867a9983a8a28ecf4e533	W012	0	Confidently healthy	d__Bacteria	Proteobacteria	Gammaproteobacteria	Enterobacterales	Erwiniaceae	NA	NA
1697	6110f28a1de867a9983a8a28ecf4e533	W017	0	Confidently healthy	d__Bacteria	Proteobacteria	Gammaproteobacteria	Enterobacterales	Erwiniaceae	NA	NA
1713	6472eb8b1e09f892aca2f23182962903	W024	0.000796892	Confidently healthy	d__Bacteria	Proteobacteria	Alphaproteobacteria	Rhizobiales	Xanthobacteraceae	NA	NA
1716	6472eb8b1e09f892aca2f23182962903	W020	0.000524423	Confidently healthy	d__Bacteria	Proteobacteria	Alphaproteobacteria	Rhizobiales	Xanthobacteraceae	NA	NA
1714	6472eb8b1e09f892aca2f23182962903	W017	0.000120777	Confidently healthy	d__Bacteria	Proteobacteria	Alphaproteobacteria	Rhizobiales	Xanthobacteraceae	NA	NA
1712	6472eb8b1e09f892aca2f23182962903	W011	0.000100435	Confidently healthy	d__Bacteria	Proteobacteria	Alphaproteobacteria	Rhizobiales	Xanthobacteraceae	NA	NA
1705	6472eb8b1e09f892aca2f23182962903	W012	0	Confidently healthy	d__Bacteria	Proteobacteria	Alphaproteobacteria	Rhizobiales	Xanthobacteraceae	NA	NA
1715	6472eb8b1e09f892aca2f23182962903	W010	0	Confidently healthy	d__Bacteria	Proteobacteria	Alphaproteobacteria	Rhizobiales	Xanthobacteraceae	NA	NA
1764	68084402ba50c5318fb1062026beb58d	W017	0.0111114	Confidently healthy	d__Bacteria	Proteobacteria	Gammaproteobacteria	Burkholderiales	Burkholderiaceae	Burkholderia-Caballeronia-Paraburkholderia	NA
1768	68084402ba50c5318fb1062026beb58d	W020	0.00183548	Confidently healthy	d__Bacteria	Proteobacteria	Gammaproteobacteria	Burkholderiales	Burkholderiaceae	Burkholderia-Caballeronia-Paraburkholderia	NA
1763	68084402ba50c5318fb1062026beb58d	W024	0.00132815	Confidently healthy	d__Bacteria	Proteobacteria	Gammaproteobacteria	Burkholderiales	Burkholderiaceae	Burkholderia-Caballeronia-Paraburkholderia	NA
1756	68084402ba50c5318fb1062026beb58d	W012	0	Confidently healthy	d__Bacteria	Proteobacteria	Gammaproteobacteria	Burkholderiales	Burkholderiaceae	Burkholderia-Caballeronia-Paraburkholderia	NA
1758	68084402ba50c5318fb1062026beb58d	W011	0	Confidently healthy	d__Bacteria	Proteobacteria	Gammaproteobacteria	Burkholderiales	Burkholderiaceae	Burkholderia-Caballeronia-Paraburkholderia	NA
1765	68084402ba50c5318fb1062026beb58d	W010	0	Confidently healthy	d__Bacteria	Proteobacteria	Gammaproteobacteria	Burkholderiales	Burkholderiaceae	Burkholderia-Caballeronia-Paraburkholderia	NA
1774	680cdd183a6d55217c14113864ebee26	W011	0.000736525	Confidently healthy	d__Bacteria	Proteobacteria	Alphaproteobacteria	Rhodobacterales	Rhodobacteraceae	NA	NA
1781	680cdd183a6d55217c14113864ebee26	W017	0.000271747	Confidently healthy	d__Bacteria	Proteobacteria	Alphaproteobacteria	Rhodobacterales	Rhodobacteraceae	NA	NA
1777	680cdd183a6d55217c14113864ebee26	W010	0.000110195	Confidently healthy	d__Bacteria	Proteobacteria	Alphaproteobacteria	Rhodobacterales	Rhodobacteraceae	NA	NA
1773	680cdd183a6d55217c14113864ebee26	W024	0	Confidently healthy	d__Bacteria	Proteobacteria	Alphaproteobacteria	Rhodobacterales	Rhodobacteraceae	NA	NA
1775	680cdd183a6d55217c14113864ebee26	W012	0	Confidently healthy	d__Bacteria	Proteobacteria	Alphaproteobacteria	Rhodobacterales	Rhodobacteraceae	NA	NA
1780	680cdd183a6d55217c14113864ebee26	W020	0	Confidently healthy	d__Bacteria	Proteobacteria	Alphaproteobacteria	Rhodobacterales	Rhodobacteraceae	NA	NA
1783	6829e39b08add1564fc5f1e6ab05c8a9	W012	0	Confidently healthy	d__Bacteria	Proteobacteria	Gammaproteobacteria	Burkholderiales	Alcaligenaceae	Verticiella	NA
1786	6829e39b08add1564fc5f1e6ab05c8a9	W017	0	Confidently healthy	d__Bacteria	Proteobacteria	Gammaproteobacteria	Burkholderiales	Alcaligenaceae	Verticiella	NA
1790	6829e39b08add1564fc5f1e6ab05c8a9	W024	0	Confidently healthy	d__Bacteria	Proteobacteria	Gammaproteobacteria	Burkholderiales	Alcaligenaceae	Verticiella	NA
1791	6829e39b08add1564fc5f1e6ab05c8a9	W020	0	Confidently healthy	d__Bacteria	Proteobacteria	Gammaproteobacteria	Burkholderiales	Alcaligenaceae	Verticiella	NA
1792	6829e39b08add1564fc5f1e6ab05c8a9	W010	0	Confidently healthy	d__Bacteria	Proteobacteria	Gammaproteobacteria	Burkholderiales	Alcaligenaceae	Verticiella	NA
1794	6829e39b08add1564fc5f1e6ab05c8a9	W011	0	Confidently healthy	d__Bacteria	Proteobacteria	Gammaproteobacteria	Burkholderiales	Alcaligenaceae	Verticiella	NA
1863	70a60612f186462ac3e8cd7ffb50690c	W012	0.00369239	Confidently healthy	d__Bacteria	Proteobacteria	Alphaproteobacteria	Rhodobacterales	Rhodobacteraceae	Paracoccus	NA
1867	70a60612f186462ac3e8cd7ffb50690c	W011	0.000803482	Confidently healthy	d__Bacteria	Proteobacteria	Alphaproteobacteria	Rhodobacterales	Rhodobacteraceae	Paracoccus	NA
1864	70a60612f186462ac3e8cd7ffb50690c	W024	0	Confidently healthy	d__Bacteria	Proteobacteria	Alphaproteobacteria	Rhodobacterales	Rhodobacteraceae	Paracoccus	NA
1868	70a60612f186462ac3e8cd7ffb50690c	W017	0	Confidently healthy	d__Bacteria	Proteobacteria	Alphaproteobacteria	Rhodobacterales	Rhodobacteraceae	Paracoccus	NA
1869	70a60612f186462ac3e8cd7ffb50690c	W010	0	Confidently healthy	d__Bacteria	Proteobacteria	Alphaproteobacteria	Rhodobacterales	Rhodobacteraceae	Paracoccus	NA
1872	70a60612f186462ac3e8cd7ffb50690c	W020	0	Confidently healthy	d__Bacteria	Proteobacteria	Alphaproteobacteria	Rhodobacterales	Rhodobacteraceae	Paracoccus	NA
1889	716ce40d9e2264c7d7bac5fd4177a7c7	W012	0.000662083	Confidently healthy	d__Bacteria	Proteobacteria	Alphaproteobacteria	Sphingomonadales	Sphingomonadaceae	NA	NA
1894	716ce40d9e2264c7d7bac5fd4177a7c7	W011	0.00020087	Confidently healthy	d__Bacteria	Proteobacteria	Alphaproteobacteria	Sphingomonadales	Sphingomonadaceae	NA	NA
1898	716ce40d9e2264c7d7bac5fd4177a7c7	W020	0.000187294	Confidently healthy	d__Bacteria	Proteobacteria	Alphaproteobacteria	Sphingomonadales	Sphingomonadaceae	NA	NA
1891	716ce40d9e2264c7d7bac5fd4177a7c7	W017	0	Confidently healthy	d__Bacteria	Proteobacteria	Alphaproteobacteria	Sphingomonadales	Sphingomonadaceae	NA	NA
1895	716ce40d9e2264c7d7bac5fd4177a7c7	W024	0	Confidently healthy	d__Bacteria	Proteobacteria	Alphaproteobacteria	Sphingomonadales	Sphingomonadaceae	NA	NA
1896	716ce40d9e2264c7d7bac5fd4177a7c7	W010	0	Confidently healthy	d__Bacteria	Proteobacteria	Alphaproteobacteria	Sphingomonadales	Sphingomonadaceae	NA	NA
1940	758b6a3cc3a75a50359557b76d9f3366	W012	0.000687548	Confidently healthy	d__Bacteria	Proteobacteria	Alphaproteobacteria	Rhizobiales	Rhizobiaceae	Allorhizobium-Neorhizobium-Pararhizobium-Rhizobium	uncultured_soil
1948	758b6a3cc3a75a50359557b76d9f3366	W011	0.000334784	Confidently healthy	d__Bacteria	Proteobacteria	Alphaproteobacteria	Rhizobiales	Rhizobiaceae	Allorhizobium-Neorhizobium-Pararhizobium-Rhizobium	uncultured_soil
1942	758b6a3cc3a75a50359557b76d9f3366	W017	0	Confidently healthy	d__Bacteria	Proteobacteria	Alphaproteobacteria	Rhizobiales	Rhizobiaceae	Allorhizobium-Neorhizobium-Pararhizobium-Rhizobium	uncultured_soil
1943	758b6a3cc3a75a50359557b76d9f3366	W024	0	Confidently healthy	d__Bacteria	Proteobacteria	Alphaproteobacteria	Rhizobiales	Rhizobiaceae	Allorhizobium-Neorhizobium-Pararhizobium-Rhizobium	uncultured_soil
1944	758b6a3cc3a75a50359557b76d9f3366	W010	0	Confidently healthy	d__Bacteria	Proteobacteria	Alphaproteobacteria	Rhizobiales	Rhizobiaceae	Allorhizobium-Neorhizobium-Pararhizobium-Rhizobium	uncultured_soil
1945	758b6a3cc3a75a50359557b76d9f3366	W020	0	Confidently healthy	d__Bacteria	Proteobacteria	Alphaproteobacteria	Rhizobiales	Rhizobiaceae	Allorhizobium-Neorhizobium-Pararhizobium-Rhizobium	uncultured_soil
1998	7a638cdf31b5880c3fc99519afa373f9	W010	0.000132234	Confidently healthy	d__Bacteria	Proteobacteria	Gammaproteobacteria	Diplorickettsiales	Diplorickettsiaceae	Rickettsiella	uncultured_Rickettsiella
2001	7a638cdf31b5880c3fc99519afa373f9	W020	0.000112376	Confidently healthy	d__Bacteria	Proteobacteria	Gammaproteobacteria	Diplorickettsiales	Diplorickettsiaceae	Rickettsiella	uncultured_Rickettsiella
2000	7a638cdf31b5880c3fc99519afa373f9	W017	3.01941e-05	Confidently healthy	d__Bacteria	Proteobacteria	Gammaproteobacteria	Diplorickettsiales	Diplorickettsiaceae	Rickettsiella	uncultured_Rickettsiella
1991	7a638cdf31b5880c3fc99519afa373f9	W011	0	Confidently healthy	d__Bacteria	Proteobacteria	Gammaproteobacteria	Diplorickettsiales	Diplorickettsiaceae	Rickettsiella	uncultured_Rickettsiella
1996	7a638cdf31b5880c3fc99519afa373f9	W024	0	Confidently healthy	d__Bacteria	Proteobacteria	Gammaproteobacteria	Diplorickettsiales	Diplorickettsiaceae	Rickettsiella	uncultured_Rickettsiella
1997	7a638cdf31b5880c3fc99519afa373f9	W012	0	Confidently healthy	d__Bacteria	Proteobacteria	Gammaproteobacteria	Diplorickettsiales	Diplorickettsiaceae	Rickettsiella	uncultured_Rickettsiella
2058	7ddd1a8bfd75292a7e6761daba2045fd	W020	0.000711717	Confidently healthy	d__Bacteria	Proteobacteria	Gammaproteobacteria	Pseudomonadales	Pseudomonadaceae	Pseudomonas	NA
2063	7ddd1a8bfd75292a7e6761daba2045fd	W011	0.000334784	Confidently healthy	d__Bacteria	Proteobacteria	Gammaproteobacteria	Pseudomonadales	Pseudomonadaceae	Pseudomonas	NA
2065	7ddd1a8bfd75292a7e6761daba2045fd	W017	0.000332136	Confidently healthy	d__Bacteria	Proteobacteria	Gammaproteobacteria	Pseudomonadales	Pseudomonadaceae	Pseudomonas	NA
2066	7ddd1a8bfd75292a7e6761daba2045fd	W010	0.000198351	Confidently healthy	d__Bacteria	Proteobacteria	Gammaproteobacteria	Pseudomonadales	Pseudomonadaceae	Pseudomonas	NA
2060	7ddd1a8bfd75292a7e6761daba2045fd	W012	0.000127324	Confidently healthy	d__Bacteria	Proteobacteria	Gammaproteobacteria	Pseudomonadales	Pseudomonadaceae	Pseudomonas	NA
2061	7ddd1a8bfd75292a7e6761daba2045fd	W024	0	Confidently healthy	d__Bacteria	Proteobacteria	Gammaproteobacteria	Pseudomonadales	Pseudomonadaceae	Pseudomonas	NA
2069	7e1fc8e6ebab8727d30aa8675d17ca9c	W012	0.00323402	Confidently healthy	d__Bacteria	Proteobacteria	Alphaproteobacteria	Rhizobiales	Devosiaceae	Devosia	NA
2071	7e1fc8e6ebab8727d30aa8675d17ca9c	W017	0.00169087	Confidently healthy	d__Bacteria	Proteobacteria	Alphaproteobacteria	Rhizobiales	Devosiaceae	Devosia	NA
2073	7e1fc8e6ebab8727d30aa8675d17ca9c	W010	6.61172e-05	Confidently healthy	d__Bacteria	Proteobacteria	Alphaproteobacteria	Rhizobiales	Devosiaceae	Devosia	NA
2070	7e1fc8e6ebab8727d30aa8675d17ca9c	W024	0	Confidently healthy	d__Bacteria	Proteobacteria	Alphaproteobacteria	Rhizobiales	Devosiaceae	Devosia	NA
2074	7e1fc8e6ebab8727d30aa8675d17ca9c	W020	0	Confidently healthy	d__Bacteria	Proteobacteria	Alphaproteobacteria	Rhizobiales	Devosiaceae	Devosia	NA
2080	7e1fc8e6ebab8727d30aa8675d17ca9c	W011	0	Confidently healthy	d__Bacteria	Proteobacteria	Alphaproteobacteria	Rhizobiales	Devosiaceae	Devosia	NA
2088	7eab6b6941243389a5974b4be7604f19	W012	0.00190985	Confidently healthy	d__Bacteria	Proteobacteria	Alphaproteobacteria	Sphingomonadales	Sphingomonadaceae	NA	NA
2086	7eab6b6941243389a5974b4be7604f19	W011	0.00157349	Confidently healthy	d__Bacteria	Proteobacteria	Alphaproteobacteria	Sphingomonadales	Sphingomonadaceae	NA	NA
2085	7eab6b6941243389a5974b4be7604f19	W020	0	Confidently healthy	d__Bacteria	Proteobacteria	Alphaproteobacteria	Sphingomonadales	Sphingomonadaceae	NA	NA
2089	7eab6b6941243389a5974b4be7604f19	W017	0	Confidently healthy	d__Bacteria	Proteobacteria	Alphaproteobacteria	Sphingomonadales	Sphingomonadaceae	NA	NA
2091	7eab6b6941243389a5974b4be7604f19	W010	0	Confidently healthy	d__Bacteria	Proteobacteria	Alphaproteobacteria	Sphingomonadales	Sphingomonadaceae	NA	NA
2093	7eab6b6941243389a5974b4be7604f19	W024	0	Confidently healthy	d__Bacteria	Proteobacteria	Alphaproteobacteria	Sphingomonadales	Sphingomonadaceae	NA	NA
2094	7ead17a076e7b7b419bf50abe7eee3f4	W012	0	Confidently healthy	d__Bacteria	Proteobacteria	Alphaproteobacteria	Rhizobiales	Beijerinckiaceae	Bosea	NA
2097	7ead17a076e7b7b419bf50abe7eee3f4	W017	0	Confidently healthy	d__Bacteria	Proteobacteria	Alphaproteobacteria	Rhizobiales	Beijerinckiaceae	Bosea	NA
2099	7ead17a076e7b7b419bf50abe7eee3f4	W011	0	Confidently healthy	d__Bacteria	Proteobacteria	Alphaproteobacteria	Rhizobiales	Beijerinckiaceae	Bosea	NA
2100	7ead17a076e7b7b419bf50abe7eee3f4	W024	0	Confidently healthy	d__Bacteria	Proteobacteria	Alphaproteobacteria	Rhizobiales	Beijerinckiaceae	Bosea	NA
2103	7ead17a076e7b7b419bf50abe7eee3f4	W010	0	Confidently healthy	d__Bacteria	Proteobacteria	Alphaproteobacteria	Rhizobiales	Beijerinckiaceae	Bosea	NA
2106	7ead17a076e7b7b419bf50abe7eee3f4	W020	0	Confidently healthy	d__Bacteria	Proteobacteria	Alphaproteobacteria	Rhizobiales	Beijerinckiaceae	Bosea	NA
2110	7f34fe80594ff46667b6f3875fddb600	W011	0.00231001	Confidently healthy	d__Bacteria	Proteobacteria	Alphaproteobacteria	Rhizobiales	Devosiaceae	Devosia	NA
2115	7f34fe80594ff46667b6f3875fddb600	W012	0.00170614	Confidently healthy	d__Bacteria	Proteobacteria	Alphaproteobacteria	Rhizobiales	Devosiaceae	Devosia	NA
2118	7f34fe80594ff46667b6f3875fddb600	W024	9.96115e-05	Confidently healthy	d__Bacteria	Proteobacteria	Alphaproteobacteria	Rhizobiales	Devosiaceae	Devosia	NA
2107	7f34fe80594ff46667b6f3875fddb600	W020	0	Confidently healthy	d__Bacteria	Proteobacteria	Alphaproteobacteria	Rhizobiales	Devosiaceae	Devosia	NA
2109	7f34fe80594ff46667b6f3875fddb600	W010	0	Confidently healthy	d__Bacteria	Proteobacteria	Alphaproteobacteria	Rhizobiales	Devosiaceae	Devosia	NA
2116	7f34fe80594ff46667b6f3875fddb600	W017	0	Confidently healthy	d__Bacteria	Proteobacteria	Alphaproteobacteria	Rhizobiales	Devosiaceae	Devosia	NA
2131	7f5f81fc8c4f6cd7884c2877832c4eb0	W010	0.00110195	Confidently healthy	d__Bacteria	Proteobacteria	Alphaproteobacteria	Rhizobiales	Rhizobiaceae	Aureimonas	NA
2123	7f5f81fc8c4f6cd7884c2877832c4eb0	W017	0.000452912	Confidently healthy	d__Bacteria	Proteobacteria	Alphaproteobacteria	Rhizobiales	Rhizobiaceae	Aureimonas	NA
2129	7f5f81fc8c4f6cd7884c2877832c4eb0	W011	0.000334784	Confidently healthy	d__Bacteria	Proteobacteria	Alphaproteobacteria	Rhizobiales	Rhizobiaceae	Aureimonas	NA
2126	7f5f81fc8c4f6cd7884c2877832c4eb0	W012	0.000280112	Confidently healthy	d__Bacteria	Proteobacteria	Alphaproteobacteria	Rhizobiales	Rhizobiaceae	Aureimonas	NA
2125	7f5f81fc8c4f6cd7884c2877832c4eb0	W024	0	Confidently healthy	d__Bacteria	Proteobacteria	Alphaproteobacteria	Rhizobiales	Rhizobiaceae	Aureimonas	NA
2132	7f5f81fc8c4f6cd7884c2877832c4eb0	W020	0	Confidently healthy	d__Bacteria	Proteobacteria	Alphaproteobacteria	Rhizobiales	Rhizobiaceae	Aureimonas	NA
2161	82dece6e35540738ba450a0c3a90b5a0	W020	0	Confidently healthy	d__Bacteria	Proteobacteria	Gammaproteobacteria	Enterobacterales	Yersiniaceae	Serratia	NA
2162	82dece6e35540738ba450a0c3a90b5a0	W012	0	Confidently healthy	d__Bacteria	Proteobacteria	Gammaproteobacteria	Enterobacterales	Yersiniaceae	Serratia	NA
2166	82dece6e35540738ba450a0c3a90b5a0	W024	0	Confidently healthy	d__Bacteria	Proteobacteria	Gammaproteobacteria	Enterobacterales	Yersiniaceae	Serratia	NA
2167	82dece6e35540738ba450a0c3a90b5a0	W017	0	Confidently healthy	d__Bacteria	Proteobacteria	Gammaproteobacteria	Enterobacterales	Yersiniaceae	Serratia	NA
2169	82dece6e35540738ba450a0c3a90b5a0	W011	0	Confidently healthy	d__Bacteria	Proteobacteria	Gammaproteobacteria	Enterobacterales	Yersiniaceae	Serratia	NA
2171	82dece6e35540738ba450a0c3a90b5a0	W010	0	Confidently healthy	d__Bacteria	Proteobacteria	Gammaproteobacteria	Enterobacterales	Yersiniaceae	Serratia	NA
2206	84d93d92ee01866b76baf0fdd23127b0	W017	0.00277786	Confidently healthy	d__Bacteria	Proteobacteria	Alphaproteobacteria	Rhizobiales	Rhizobiaceae	Bartonella	NA
2205	84d93d92ee01866b76baf0fdd23127b0	W010	0.00112399	Confidently healthy	d__Bacteria	Proteobacteria	Alphaproteobacteria	Rhizobiales	Rhizobiaceae	Bartonella	NA
2210	84d93d92ee01866b76baf0fdd23127b0	W020	0.000149835	Confidently healthy	d__Bacteria	Proteobacteria	Alphaproteobacteria	Rhizobiales	Rhizobiaceae	Bartonella	NA
2198	84d93d92ee01866b76baf0fdd23127b0	W012	0	Confidently healthy	d__Bacteria	Proteobacteria	Alphaproteobacteria	Rhizobiales	Rhizobiaceae	Bartonella	NA
2201	84d93d92ee01866b76baf0fdd23127b0	W011	0	Confidently healthy	d__Bacteria	Proteobacteria	Alphaproteobacteria	Rhizobiales	Rhizobiaceae	Bartonella	NA
2202	84d93d92ee01866b76baf0fdd23127b0	W024	0	Confidently healthy	d__Bacteria	Proteobacteria	Alphaproteobacteria	Rhizobiales	Rhizobiaceae	Bartonella	NA
2213	856661ae250838601ebd1491d622da69	W012	0.001808	Confidently healthy	d__Bacteria	Proteobacteria	Alphaproteobacteria	Rhodobacterales	Rhodobacteraceae	Paracoccus	NA
2218	856661ae250838601ebd1491d622da69	W024	0.000166019	Confidently healthy	d__Bacteria	Proteobacteria	Alphaproteobacteria	Rhodobacterales	Rhodobacteraceae	Paracoccus	NA
2223	856661ae250838601ebd1491d622da69	W020	7.49176e-05	Confidently healthy	d__Bacteria	Proteobacteria	Alphaproteobacteria	Rhodobacterales	Rhodobacteraceae	Paracoccus	NA
2222	856661ae250838601ebd1491d622da69	W011	6.69568e-05	Confidently healthy	d__Bacteria	Proteobacteria	Alphaproteobacteria	Rhodobacterales	Rhodobacteraceae	Paracoccus	NA
2219	856661ae250838601ebd1491d622da69	W017	0	Confidently healthy	d__Bacteria	Proteobacteria	Alphaproteobacteria	Rhodobacterales	Rhodobacteraceae	Paracoccus	NA
2220	856661ae250838601ebd1491d622da69	W010	0	Confidently healthy	d__Bacteria	Proteobacteria	Alphaproteobacteria	Rhodobacterales	Rhodobacteraceae	Paracoccus	NA
2251	86d6db0b6e15510fa5d27ceae8fd5e0d	W024	0.0299499	Confidently healthy	d__Bacteria	Proteobacteria	Gammaproteobacteria	Pseudomonadales	Pseudomonadaceae	Pseudomonas	NA
2252	86d6db0b6e15510fa5d27ceae8fd5e0d	W011	0.00117174	Confidently healthy	d__Bacteria	Proteobacteria	Gammaproteobacteria	Pseudomonadales	Pseudomonadaceae	Pseudomonas	NA
2253	86d6db0b6e15510fa5d27ceae8fd5e0d	W012	0	Confidently healthy	d__Bacteria	Proteobacteria	Gammaproteobacteria	Pseudomonadales	Pseudomonadaceae	Pseudomonas	NA
2255	86d6db0b6e15510fa5d27ceae8fd5e0d	W020	0	Confidently healthy	d__Bacteria	Proteobacteria	Gammaproteobacteria	Pseudomonadales	Pseudomonadaceae	Pseudomonas	NA
2259	86d6db0b6e15510fa5d27ceae8fd5e0d	W010	0	Confidently healthy	d__Bacteria	Proteobacteria	Gammaproteobacteria	Pseudomonadales	Pseudomonadaceae	Pseudomonas	NA
2261	86d6db0b6e15510fa5d27ceae8fd5e0d	W017	0	Confidently healthy	d__Bacteria	Proteobacteria	Gammaproteobacteria	Pseudomonadales	Pseudomonadaceae	Pseudomonas	NA
2275	86f1248ee4ea85afd8c5b67cc1b04d4c	W020	0.0810234	Confidently healthy	d__Bacteria	Proteobacteria	Gammaproteobacteria	Burkholderiales	Burkholderiaceae	Burkholderia-Caballeronia-Paraburkholderia	NA
2270	86f1248ee4ea85afd8c5b67cc1b04d4c	W017	0.0782934	Confidently healthy	d__Bacteria	Proteobacteria	Gammaproteobacteria	Burkholderiales	Burkholderiaceae	Burkholderia-Caballeronia-Paraburkholderia	NA
2265	86f1248ee4ea85afd8c5b67cc1b04d4c	W012	0.0324675	Confidently healthy	d__Bacteria	Proteobacteria	Gammaproteobacteria	Burkholderiales	Burkholderiaceae	Burkholderia-Caballeronia-Paraburkholderia	NA
2264	86f1248ee4ea85afd8c5b67cc1b04d4c	W024	0.0100276	Confidently healthy	d__Bacteria	Proteobacteria	Gammaproteobacteria	Burkholderiales	Burkholderiaceae	Burkholderia-Caballeronia-Paraburkholderia	NA
2273	86f1248ee4ea85afd8c5b67cc1b04d4c	W011	0.000334784	Confidently healthy	d__Bacteria	Proteobacteria	Gammaproteobacteria	Burkholderiales	Burkholderiaceae	Burkholderia-Caballeronia-Paraburkholderia	NA
2271	86f1248ee4ea85afd8c5b67cc1b04d4c	W010	0	Confidently healthy	d__Bacteria	Proteobacteria	Gammaproteobacteria	Burkholderiales	Burkholderiaceae	Burkholderia-Caballeronia-Paraburkholderia	NA
2294	8735f92a7f18db944bc862777fbd3222	W024	0.00219145	Confidently healthy	d__Bacteria	Proteobacteria	Gammaproteobacteria	Burkholderiales	Comamonadaceae	NA	NA
2297	8735f92a7f18db944bc862777fbd3222	W011	0.000903917	Confidently healthy	d__Bacteria	Proteobacteria	Gammaproteobacteria	Burkholderiales	Comamonadaceae	NA	NA
2293	8735f92a7f18db944bc862777fbd3222	W012	0	Confidently healthy	d__Bacteria	Proteobacteria	Gammaproteobacteria	Burkholderiales	Comamonadaceae	NA	NA
2295	8735f92a7f18db944bc862777fbd3222	W017	0	Confidently healthy	d__Bacteria	Proteobacteria	Gammaproteobacteria	Burkholderiales	Comamonadaceae	NA	NA
2296	8735f92a7f18db944bc862777fbd3222	W010	0	Confidently healthy	d__Bacteria	Proteobacteria	Gammaproteobacteria	Burkholderiales	Comamonadaceae	NA	NA
2301	8735f92a7f18db944bc862777fbd3222	W020	0	Confidently healthy	d__Bacteria	Proteobacteria	Gammaproteobacteria	Burkholderiales	Comamonadaceae	NA	NA
2364	8cb1c8eb229d3952c20ddc79485c0435	W011	0.000535655	Confidently healthy	d__Bacteria	Proteobacteria	Alphaproteobacteria	Sphingomonadales	Sphingomonadaceae	Altererythrobacter	Erythrobacter_xanthus
2354	8cb1c8eb229d3952c20ddc79485c0435	W012	0.000178253	Confidently healthy	d__Bacteria	Proteobacteria	Alphaproteobacteria	Sphingomonadales	Sphingomonadaceae	Altererythrobacter	Erythrobacter_xanthus
2357	8cb1c8eb229d3952c20ddc79485c0435	W017	0	Confidently healthy	d__Bacteria	Proteobacteria	Alphaproteobacteria	Sphingomonadales	Sphingomonadaceae	Altererythrobacter	Erythrobacter_xanthus
2358	8cb1c8eb229d3952c20ddc79485c0435	W010	0	Confidently healthy	d__Bacteria	Proteobacteria	Alphaproteobacteria	Sphingomonadales	Sphingomonadaceae	Altererythrobacter	Erythrobacter_xanthus
2361	8cb1c8eb229d3952c20ddc79485c0435	W024	0	Confidently healthy	d__Bacteria	Proteobacteria	Alphaproteobacteria	Sphingomonadales	Sphingomonadaceae	Altererythrobacter	Erythrobacter_xanthus
2366	8cb1c8eb229d3952c20ddc79485c0435	W020	0	Confidently healthy	d__Bacteria	Proteobacteria	Alphaproteobacteria	Sphingomonadales	Sphingomonadaceae	Altererythrobacter	Erythrobacter_xanthus
2389	8df2b2e6c1cb64bd18b81d5bae7f0898	W020	0.00108631	Confidently healthy	d__Bacteria	Proteobacteria	Gammaproteobacteria	Burkholderiales	Oxalobacteraceae	Massilia	NA
2381	8df2b2e6c1cb64bd18b81d5bae7f0898	W012	0.000687548	Confidently healthy	d__Bacteria	Proteobacteria	Gammaproteobacteria	Burkholderiales	Oxalobacteraceae	Massilia	NA
2386	8df2b2e6c1cb64bd18b81d5bae7f0898	W011	0.000401741	Confidently healthy	d__Bacteria	Proteobacteria	Gammaproteobacteria	Burkholderiales	Oxalobacteraceae	Massilia	NA
2383	8df2b2e6c1cb64bd18b81d5bae7f0898	W017	0	Confidently healthy	d__Bacteria	Proteobacteria	Gammaproteobacteria	Burkholderiales	Oxalobacteraceae	Massilia	NA
2387	8df2b2e6c1cb64bd18b81d5bae7f0898	W024	0	Confidently healthy	d__Bacteria	Proteobacteria	Gammaproteobacteria	Burkholderiales	Oxalobacteraceae	Massilia	NA
2392	8df2b2e6c1cb64bd18b81d5bae7f0898	W010	0	Confidently healthy	d__Bacteria	Proteobacteria	Gammaproteobacteria	Burkholderiales	Oxalobacteraceae	Massilia	NA
2399	9008764305469acb079f239b4f29a8f0	W011	0.0029461	Confidently healthy	d__Bacteria	Proteobacteria	Gammaproteobacteria	Pseudomonadales	Pseudomonadaceae	Pseudomonas	NA
2394	9008764305469acb079f239b4f29a8f0	W024	0.000796892	Confidently healthy	d__Bacteria	Proteobacteria	Gammaproteobacteria	Pseudomonadales	Pseudomonadaceae	Pseudomonas	NA
2403	9008764305469acb079f239b4f29a8f0	W020	0.000224753	Confidently healthy	d__Bacteria	Proteobacteria	Gammaproteobacteria	Pseudomonadales	Pseudomonadaceae	Pseudomonas	NA
2393	9008764305469acb079f239b4f29a8f0	W017	6.03883e-05	Confidently healthy	d__Bacteria	Proteobacteria	Gammaproteobacteria	Pseudomonadales	Pseudomonadaceae	Pseudomonas	NA
2395	9008764305469acb079f239b4f29a8f0	W012	0	Confidently healthy	d__Bacteria	Proteobacteria	Gammaproteobacteria	Pseudomonadales	Pseudomonadaceae	Pseudomonas	NA
2405	9008764305469acb079f239b4f29a8f0	W010	0	Confidently healthy	d__Bacteria	Proteobacteria	Gammaproteobacteria	Pseudomonadales	Pseudomonadaceae	Pseudomonas	NA
2410	90f57f0a643190e529c6ffda1d4b5d2b	W017	0	Confidently healthy	d__Bacteria	Proteobacteria	Gammaproteobacteria	Burkholderiales	Burkholderiaceae	Burkholderia-Caballeronia-Paraburkholderia	NA
2412	90f57f0a643190e529c6ffda1d4b5d2b	W020	0	Confidently healthy	d__Bacteria	Proteobacteria	Gammaproteobacteria	Burkholderiales	Burkholderiaceae	Burkholderia-Caballeronia-Paraburkholderia	NA
2414	90f57f0a643190e529c6ffda1d4b5d2b	W012	0	Confidently healthy	d__Bacteria	Proteobacteria	Gammaproteobacteria	Burkholderiales	Burkholderiaceae	Burkholderia-Caballeronia-Paraburkholderia	NA
2415	90f57f0a643190e529c6ffda1d4b5d2b	W024	0	Confidently healthy	d__Bacteria	Proteobacteria	Gammaproteobacteria	Burkholderiales	Burkholderiaceae	Burkholderia-Caballeronia-Paraburkholderia	NA
2416	90f57f0a643190e529c6ffda1d4b5d2b	W011	0	Confidently healthy	d__Bacteria	Proteobacteria	Gammaproteobacteria	Burkholderiales	Burkholderiaceae	Burkholderia-Caballeronia-Paraburkholderia	NA
2418	90f57f0a643190e529c6ffda1d4b5d2b	W010	0	Confidently healthy	d__Bacteria	Proteobacteria	Gammaproteobacteria	Burkholderiales	Burkholderiaceae	Burkholderia-Caballeronia-Paraburkholderia	NA
2456	9355696f0bdfd9750e5391941ed08b68	W020	0.000749176	Confidently healthy	d__Bacteria	Proteobacteria	Alphaproteobacteria	Rhizobiales	Beijerinckiaceae	NA	NA
2455	9355696f0bdfd9750e5391941ed08b68	W024	0.000232427	Confidently healthy	d__Bacteria	Proteobacteria	Alphaproteobacteria	Rhizobiales	Beijerinckiaceae	NA	NA
2448	9355696f0bdfd9750e5391941ed08b68	W012	0	Confidently healthy	d__Bacteria	Proteobacteria	Alphaproteobacteria	Rhizobiales	Beijerinckiaceae	NA	NA
2449	9355696f0bdfd9750e5391941ed08b68	W017	0	Confidently healthy	d__Bacteria	Proteobacteria	Alphaproteobacteria	Rhizobiales	Beijerinckiaceae	NA	NA
2450	9355696f0bdfd9750e5391941ed08b68	W010	0	Confidently healthy	d__Bacteria	Proteobacteria	Alphaproteobacteria	Rhizobiales	Beijerinckiaceae	NA	NA
2451	9355696f0bdfd9750e5391941ed08b68	W011	0	Confidently healthy	d__Bacteria	Proteobacteria	Alphaproteobacteria	Rhizobiales	Beijerinckiaceae	NA	NA
2472	945184b6386c192c0066e0a98a154780	W011	0.0355875	Confidently healthy	d__Bacteria	Proteobacteria	Gammaproteobacteria	Enterobacterales	Enterobacteriaceae	NA	NA
2478	945184b6386c192c0066e0a98a154780	W024	0.0163363	Confidently healthy	d__Bacteria	Proteobacteria	Gammaproteobacteria	Enterobacterales	Enterobacteriaceae	NA	NA
2482	945184b6386c192c0066e0a98a154780	W010	0.00588443	Confidently healthy	d__Bacteria	Proteobacteria	Gammaproteobacteria	Enterobacterales	Enterobacteriaceae	NA	NA
2473	945184b6386c192c0066e0a98a154780	W012	0	Confidently healthy	d__Bacteria	Proteobacteria	Gammaproteobacteria	Enterobacterales	Enterobacteriaceae	NA	NA
2475	945184b6386c192c0066e0a98a154780	W020	0	Confidently healthy	d__Bacteria	Proteobacteria	Gammaproteobacteria	Enterobacterales	Enterobacteriaceae	NA	NA
2481	945184b6386c192c0066e0a98a154780	W017	0	Confidently healthy	d__Bacteria	Proteobacteria	Gammaproteobacteria	Enterobacterales	Enterobacteriaceae	NA	NA
2494	96e7634d62c14bdc4fc41fdacad823a4	W011	0.00800134	Confidently healthy	d__Bacteria	Proteobacteria	Alphaproteobacteria	Sphingomonadales	Sphingomonadaceae	Sphingomonas	NA
2490	96e7634d62c14bdc4fc41fdacad823a4	W017	0.00172107	Confidently healthy	d__Bacteria	Proteobacteria	Alphaproteobacteria	Sphingomonadales	Sphingomonadaceae	Sphingomonas	NA
2496	96e7634d62c14bdc4fc41fdacad823a4	W020	0.000973929	Confidently healthy	d__Bacteria	Proteobacteria	Alphaproteobacteria	Sphingomonadales	Sphingomonadaceae	Sphingomonas	NA
2487	96e7634d62c14bdc4fc41fdacad823a4	W012	0.000789407	Confidently healthy	d__Bacteria	Proteobacteria	Alphaproteobacteria	Sphingomonadales	Sphingomonadaceae	Sphingomonas	NA
2488	96e7634d62c14bdc4fc41fdacad823a4	W024	0	Confidently healthy	d__Bacteria	Proteobacteria	Alphaproteobacteria	Sphingomonadales	Sphingomonadaceae	Sphingomonas	NA
2493	96e7634d62c14bdc4fc41fdacad823a4	W010	0	Confidently healthy	d__Bacteria	Proteobacteria	Alphaproteobacteria	Sphingomonadales	Sphingomonadaceae	Sphingomonas	NA
2498	98c29a000a24b170de822efb3e2cc6d0	W020	0.000786635	Confidently healthy	d__Bacteria	Proteobacteria	Gammaproteobacteria	Diplorickettsiales	Diplorickettsiaceae	Rickettsiella	NA
2502	98c29a000a24b170de822efb3e2cc6d0	W024	0.000498058	Confidently healthy	d__Bacteria	Proteobacteria	Gammaproteobacteria	Diplorickettsiales	Diplorickettsiaceae	Rickettsiella	NA
2497	98c29a000a24b170de822efb3e2cc6d0	W011	0	Confidently healthy	d__Bacteria	Proteobacteria	Gammaproteobacteria	Diplorickettsiales	Diplorickettsiaceae	Rickettsiella	NA
2499	98c29a000a24b170de822efb3e2cc6d0	W012	0	Confidently healthy	d__Bacteria	Proteobacteria	Gammaproteobacteria	Diplorickettsiales	Diplorickettsiaceae	Rickettsiella	NA
2503	98c29a000a24b170de822efb3e2cc6d0	W017	0	Confidently healthy	d__Bacteria	Proteobacteria	Gammaproteobacteria	Diplorickettsiales	Diplorickettsiaceae	Rickettsiella	NA
2509	98c29a000a24b170de822efb3e2cc6d0	W010	0	Confidently healthy	d__Bacteria	Proteobacteria	Gammaproteobacteria	Diplorickettsiales	Diplorickettsiaceae	Rickettsiella	NA
2524	98f53519513214e968c569829a1471bb	W012	0.00511841	Confidently healthy	d__Bacteria	Proteobacteria	Alphaproteobacteria	Rhizobiales	Rhizobiaceae	Allorhizobium-Neorhizobium-Pararhizobium-Rhizobium	NA
2526	98f53519513214e968c569829a1471bb	W010	0.000154273	Confidently healthy	d__Bacteria	Proteobacteria	Alphaproteobacteria	Rhizobiales	Rhizobiaceae	Allorhizobium-Neorhizobium-Pararhizobium-Rhizobium	NA
2525	98f53519513214e968c569829a1471bb	W017	0	Confidently healthy	d__Bacteria	Proteobacteria	Alphaproteobacteria	Rhizobiales	Rhizobiaceae	Allorhizobium-Neorhizobium-Pararhizobium-Rhizobium	NA
2527	98f53519513214e968c569829a1471bb	W020	0	Confidently healthy	d__Bacteria	Proteobacteria	Alphaproteobacteria	Rhizobiales	Rhizobiaceae	Allorhizobium-Neorhizobium-Pararhizobium-Rhizobium	NA
2528	98f53519513214e968c569829a1471bb	W024	0	Confidently healthy	d__Bacteria	Proteobacteria	Alphaproteobacteria	Rhizobiales	Rhizobiaceae	Allorhizobium-Neorhizobium-Pararhizobium-Rhizobium	NA
2535	98f53519513214e968c569829a1471bb	W011	0	Confidently healthy	d__Bacteria	Proteobacteria	Alphaproteobacteria	Rhizobiales	Rhizobiaceae	Allorhizobium-Neorhizobium-Pararhizobium-Rhizobium	NA
2547	99e433a3ce4d5290445f668df2c9147e	W024	0.204735	Confidently healthy	d__Bacteria	Proteobacteria	Gammaproteobacteria	Pseudomonadales	Pseudomonadaceae	Pseudomonas	NA
2540	99e433a3ce4d5290445f668df2c9147e	W020	0.0303042	Confidently healthy	d__Bacteria	Proteobacteria	Gammaproteobacteria	Pseudomonadales	Pseudomonadaceae	Pseudomonas	NA
2536	99e433a3ce4d5290445f668df2c9147e	W011	0.00482089	Confidently healthy	d__Bacteria	Proteobacteria	Gammaproteobacteria	Pseudomonadales	Pseudomonadaceae	Pseudomonas	NA
2537	99e433a3ce4d5290445f668df2c9147e	W010	0	Confidently healthy	d__Bacteria	Proteobacteria	Gammaproteobacteria	Pseudomonadales	Pseudomonadaceae	Pseudomonas	NA
2543	99e433a3ce4d5290445f668df2c9147e	W012	0	Confidently healthy	d__Bacteria	Proteobacteria	Gammaproteobacteria	Pseudomonadales	Pseudomonadaceae	Pseudomonas	NA
2545	99e433a3ce4d5290445f668df2c9147e	W017	0	Confidently healthy	d__Bacteria	Proteobacteria	Gammaproteobacteria	Pseudomonadales	Pseudomonadaceae	Pseudomonas	NA
2551	9ac3bb1d7dedb08a012692a6f536b5af	W010	0.115595	Confidently healthy	d__Bacteria	Proteobacteria	Alphaproteobacteria	Sphingomonadales	Sphingomonadaceae	Sphingomonas	NA
2552	9ac3bb1d7dedb08a012692a6f536b5af	W017	0.0658534	Confidently healthy	d__Bacteria	Proteobacteria	Alphaproteobacteria	Sphingomonadales	Sphingomonadaceae	Sphingomonas	NA
2557	9ac3bb1d7dedb08a012692a6f536b5af	W011	0.0572146	Confidently healthy	d__Bacteria	Proteobacteria	Alphaproteobacteria	Sphingomonadales	Sphingomonadaceae	Sphingomonas	NA
2560	9ac3bb1d7dedb08a012692a6f536b5af	W020	0.0119119	Confidently healthy	d__Bacteria	Proteobacteria	Alphaproteobacteria	Sphingomonadales	Sphingomonadaceae	Sphingomonas	NA
2553	9ac3bb1d7dedb08a012692a6f536b5af	W012	0.00748663	Confidently healthy	d__Bacteria	Proteobacteria	Alphaproteobacteria	Sphingomonadales	Sphingomonadaceae	Sphingomonas	NA
2554	9ac3bb1d7dedb08a012692a6f536b5af	W024	0.00249029	Confidently healthy	d__Bacteria	Proteobacteria	Alphaproteobacteria	Sphingomonadales	Sphingomonadaceae	Sphingomonas	NA
2563	9ac6a4f21c1269ddef77a85d63272b7f	W012	0.0274255	Confidently healthy	d__Bacteria	Proteobacteria	Alphaproteobacteria	Rhizobiales	Rhizobiaceae	NA	NA
2572	9ac6a4f21c1269ddef77a85d63272b7f	W011	0.00646133	Confidently healthy	d__Bacteria	Proteobacteria	Alphaproteobacteria	Rhizobiales	Rhizobiaceae	NA	NA
2566	9ac6a4f21c1269ddef77a85d63272b7f	W010	0.00200555	Confidently healthy	d__Bacteria	Proteobacteria	Alphaproteobacteria	Rhizobiales	Rhizobiaceae	NA	NA
2569	9ac6a4f21c1269ddef77a85d63272b7f	W024	9.96115e-05	Confidently healthy	d__Bacteria	Proteobacteria	Alphaproteobacteria	Rhizobiales	Rhizobiaceae	NA	NA
2565	9ac6a4f21c1269ddef77a85d63272b7f	W017	0	Confidently healthy	d__Bacteria	Proteobacteria	Alphaproteobacteria	Rhizobiales	Rhizobiaceae	NA	NA
2567	9ac6a4f21c1269ddef77a85d63272b7f	W020	0	Confidently healthy	d__Bacteria	Proteobacteria	Alphaproteobacteria	Rhizobiales	Rhizobiaceae	NA	NA
2577	9af3467db68cf6063627304cecd46a65	W024	0.050005	Confidently healthy	d__Bacteria	Proteobacteria	Gammaproteobacteria	Pseudomonadales	Pseudomonadaceae	Pseudomonas	NA
2576	9af3467db68cf6063627304cecd46a65	W011	0.0192501	Confidently healthy	d__Bacteria	Proteobacteria	Gammaproteobacteria	Pseudomonadales	Pseudomonadaceae	Pseudomonas	NA
2587	9af3467db68cf6063627304cecd46a65	W010	0.00235818	Confidently healthy	d__Bacteria	Proteobacteria	Gammaproteobacteria	Pseudomonadales	Pseudomonadaceae	Pseudomonas	NA
2585	9af3467db68cf6063627304cecd46a65	W020	0.000412047	Confidently healthy	d__Bacteria	Proteobacteria	Gammaproteobacteria	Pseudomonadales	Pseudomonadaceae	Pseudomonas	NA
2575	9af3467db68cf6063627304cecd46a65	W012	0	Confidently healthy	d__Bacteria	Proteobacteria	Gammaproteobacteria	Pseudomonadales	Pseudomonadaceae	Pseudomonas	NA
2578	9af3467db68cf6063627304cecd46a65	W017	0	Confidently healthy	d__Bacteria	Proteobacteria	Gammaproteobacteria	Pseudomonadales	Pseudomonadaceae	Pseudomonas	NA
2591	9c0de7908dd6ef3d536b42d9e11e0779	W012	0	Confidently healthy	d__Bacteria	Proteobacteria	Gammaproteobacteria	Burkholderiales	Comamonadaceae	NA	NA
2592	9c0de7908dd6ef3d536b42d9e11e0779	W024	0	Confidently healthy	d__Bacteria	Proteobacteria	Gammaproteobacteria	Burkholderiales	Comamonadaceae	NA	NA
2594	9c0de7908dd6ef3d536b42d9e11e0779	W010	0	Confidently healthy	d__Bacteria	Proteobacteria	Gammaproteobacteria	Burkholderiales	Comamonadaceae	NA	NA
2597	9c0de7908dd6ef3d536b42d9e11e0779	W017	0	Confidently healthy	d__Bacteria	Proteobacteria	Gammaproteobacteria	Burkholderiales	Comamonadaceae	NA	NA
2599	9c0de7908dd6ef3d536b42d9e11e0779	W020	0	Confidently healthy	d__Bacteria	Proteobacteria	Gammaproteobacteria	Burkholderiales	Comamonadaceae	NA	NA
2600	9c0de7908dd6ef3d536b42d9e11e0779	W011	0	Confidently healthy	d__Bacteria	Proteobacteria	Gammaproteobacteria	Burkholderiales	Comamonadaceae	NA	NA
2661	a1f39b04afa124def3b974cad28d858d	W012	0.0438248	Confidently healthy	d__Bacteria	Proteobacteria	Alphaproteobacteria	Rhodobacterales	Rhodobacteraceae	Falsirhodobacter	Rhodobacter_sp.
2659	a1f39b04afa124def3b974cad28d858d	W010	0.00024243	Confidently healthy	d__Bacteria	Proteobacteria	Alphaproteobacteria	Rhodobacterales	Rhodobacteraceae	Falsirhodobacter	Rhodobacter_sp.
2665	a1f39b04afa124def3b974cad28d858d	W011	0.000167392	Confidently healthy	d__Bacteria	Proteobacteria	Alphaproteobacteria	Rhodobacterales	Rhodobacteraceae	Falsirhodobacter	Rhodobacter_sp.
2658	a1f39b04afa124def3b974cad28d858d	W017	0	Confidently healthy	d__Bacteria	Proteobacteria	Alphaproteobacteria	Rhodobacterales	Rhodobacteraceae	Falsirhodobacter	Rhodobacter_sp.
2662	a1f39b04afa124def3b974cad28d858d	W024	0	Confidently healthy	d__Bacteria	Proteobacteria	Alphaproteobacteria	Rhodobacterales	Rhodobacteraceae	Falsirhodobacter	Rhodobacter_sp.
2664	a1f39b04afa124def3b974cad28d858d	W020	0	Confidently healthy	d__Bacteria	Proteobacteria	Alphaproteobacteria	Rhodobacterales	Rhodobacteraceae	Falsirhodobacter	Rhodobacter_sp.
2683	a537d8bab85c83b0e74c73c55790324b	W012	0.0156863	Confidently healthy	d__Bacteria	Proteobacteria	Alphaproteobacteria	Caulobacterales	Caulobacteraceae	Brevundimonas	NA
2689	a537d8bab85c83b0e74c73c55790324b	W017	0.00510281	Confidently healthy	d__Bacteria	Proteobacteria	Alphaproteobacteria	Caulobacterales	Caulobacteraceae	Brevundimonas	NA
2688	a537d8bab85c83b0e74c73c55790324b	W011	0.00441915	Confidently healthy	d__Bacteria	Proteobacteria	Alphaproteobacteria	Caulobacterales	Caulobacteraceae	Brevundimonas	NA
2691	a537d8bab85c83b0e74c73c55790324b	W020	0.000112376	Confidently healthy	d__Bacteria	Proteobacteria	Alphaproteobacteria	Caulobacterales	Caulobacteraceae	Brevundimonas	NA
2684	a537d8bab85c83b0e74c73c55790324b	W024	0	Confidently healthy	d__Bacteria	Proteobacteria	Alphaproteobacteria	Caulobacterales	Caulobacteraceae	Brevundimonas	NA
2686	a537d8bab85c83b0e74c73c55790324b	W010	0	Confidently healthy	d__Bacteria	Proteobacteria	Alphaproteobacteria	Caulobacterales	Caulobacteraceae	Brevundimonas	NA
2712	a8224b6247565e74c698e548463b3cd1	W011	0.00334784	Confidently healthy	d__Bacteria	Proteobacteria	Alphaproteobacteria	Rhizobiales	Rhizobiaceae	Aurantimonas	NA
2707	a8224b6247565e74c698e548463b3cd1	W012	0.00101859	Confidently healthy	d__Bacteria	Proteobacteria	Alphaproteobacteria	Rhizobiales	Rhizobiaceae	Aurantimonas	NA
2708	a8224b6247565e74c698e548463b3cd1	W024	0.000365242	Confidently healthy	d__Bacteria	Proteobacteria	Alphaproteobacteria	Rhizobiales	Rhizobiaceae	Aurantimonas	NA
2716	a8224b6247565e74c698e548463b3cd1	W017	0.000120777	Confidently healthy	d__Bacteria	Proteobacteria	Alphaproteobacteria	Rhizobiales	Rhizobiaceae	Aurantimonas	NA
2714	a8224b6247565e74c698e548463b3cd1	W010	0	Confidently healthy	d__Bacteria	Proteobacteria	Alphaproteobacteria	Rhizobiales	Rhizobiaceae	Aurantimonas	NA
2717	a8224b6247565e74c698e548463b3cd1	W020	0	Confidently healthy	d__Bacteria	Proteobacteria	Alphaproteobacteria	Rhizobiales	Rhizobiaceae	Aurantimonas	NA
2750	a9164d01308501b576afa06256a15b0f	W012	0.00858161	Confidently healthy	d__Bacteria	Proteobacteria	Alphaproteobacteria	Rhizobiales	Rhizobiaceae	Allorhizobium-Neorhizobium-Pararhizobium-Rhizobium	NA
2746	a9164d01308501b576afa06256a15b0f	W010	0.00277692	Confidently healthy	d__Bacteria	Proteobacteria	Alphaproteobacteria	Rhizobiales	Rhizobiaceae	Allorhizobium-Neorhizobium-Pararhizobium-Rhizobium	NA
2756	a9164d01308501b576afa06256a15b0f	W020	0.00243482	Confidently healthy	d__Bacteria	Proteobacteria	Alphaproteobacteria	Rhizobiales	Rhizobiaceae	Allorhizobium-Neorhizobium-Pararhizobium-Rhizobium	NA
2748	a9164d01308501b576afa06256a15b0f	W017	0.000483106	Confidently healthy	d__Bacteria	Proteobacteria	Alphaproteobacteria	Rhizobiales	Rhizobiaceae	Allorhizobium-Neorhizobium-Pararhizobium-Rhizobium	NA
2751	a9164d01308501b576afa06256a15b0f	W024	0.000298835	Confidently healthy	d__Bacteria	Proteobacteria	Alphaproteobacteria	Rhizobiales	Rhizobiaceae	Allorhizobium-Neorhizobium-Pararhizobium-Rhizobium	NA
2754	a9164d01308501b576afa06256a15b0f	W011	0.000167392	Confidently healthy	d__Bacteria	Proteobacteria	Alphaproteobacteria	Rhizobiales	Rhizobiaceae	Allorhizobium-Neorhizobium-Pararhizobium-Rhizobium	NA
2761	a921e174691aabe1a3a674a494136de9	W011	0.00231001	Confidently healthy	d__Bacteria	Proteobacteria	Alphaproteobacteria	Rhizobiales	Devosiaceae	Devosia	NA
2757	a921e174691aabe1a3a674a494136de9	W012	0.00150242	Confidently healthy	d__Bacteria	Proteobacteria	Alphaproteobacteria	Rhizobiales	Devosiaceae	Devosia	NA
2768	a921e174691aabe1a3a674a494136de9	W017	0.000754854	Confidently healthy	d__Bacteria	Proteobacteria	Alphaproteobacteria	Rhizobiales	Devosiaceae	Devosia	NA
2762	a921e174691aabe1a3a674a494136de9	W024	0.000630873	Confidently healthy	d__Bacteria	Proteobacteria	Alphaproteobacteria	Rhizobiales	Devosiaceae	Devosia	NA
2760	a921e174691aabe1a3a674a494136de9	W010	0	Confidently healthy	d__Bacteria	Proteobacteria	Alphaproteobacteria	Rhizobiales	Devosiaceae	Devosia	NA
2766	a921e174691aabe1a3a674a494136de9	W020	0	Confidently healthy	d__Bacteria	Proteobacteria	Alphaproteobacteria	Rhizobiales	Devosiaceae	Devosia	NA
4327	aa1087482a5bd53ec4580a739d282d60	W024	0.0138792	Confidently healthy	d__Bacteria	Proteobacteria	Gammaproteobacteria	Alteromonadales	Shewanellaceae	Shewanella	NA
4317	aa1087482a5bd53ec4580a739d282d60	W012	0.000381971	Confidently healthy	d__Bacteria	Proteobacteria	Gammaproteobacteria	Alteromonadales	Shewanellaceae	Shewanella	NA
4319	aa1087482a5bd53ec4580a739d282d60	W011	0.000133914	Confidently healthy	d__Bacteria	Proteobacteria	Gammaproteobacteria	Alteromonadales	Shewanellaceae	Shewanella	NA
4321	aa1087482a5bd53ec4580a739d282d60	W010	0	Confidently healthy	d__Bacteria	Proteobacteria	Gammaproteobacteria	Alteromonadales	Shewanellaceae	Shewanella	NA
4322	aa1087482a5bd53ec4580a739d282d60	W020	0	Confidently healthy	d__Bacteria	Proteobacteria	Gammaproteobacteria	Alteromonadales	Shewanellaceae	Shewanella	NA
4328	aa1087482a5bd53ec4580a739d282d60	W017	0	Confidently healthy	d__Bacteria	Proteobacteria	Gammaproteobacteria	Alteromonadales	Shewanellaceae	Shewanella	NA
4342	aa4706ce1980e1bf31bd60cd29f2ff8a	W011	0.00137261	Confidently healthy	d__Bacteria	Proteobacteria	Alphaproteobacteria	Rhodobacterales	Rhodobacteraceae	NA	NA
4331	aa4706ce1980e1bf31bd60cd29f2ff8a	W012	0.000229183	Confidently healthy	d__Bacteria	Proteobacteria	Alphaproteobacteria	Rhodobacterales	Rhodobacteraceae	NA	NA
4334	aa4706ce1980e1bf31bd60cd29f2ff8a	W017	0	Confidently healthy	d__Bacteria	Proteobacteria	Alphaproteobacteria	Rhodobacterales	Rhodobacteraceae	NA	NA
4338	aa4706ce1980e1bf31bd60cd29f2ff8a	W010	0	Confidently healthy	d__Bacteria	Proteobacteria	Alphaproteobacteria	Rhodobacterales	Rhodobacteraceae	NA	NA
4339	aa4706ce1980e1bf31bd60cd29f2ff8a	W020	0	Confidently healthy	d__Bacteria	Proteobacteria	Alphaproteobacteria	Rhodobacterales	Rhodobacteraceae	NA	NA
4340	aa4706ce1980e1bf31bd60cd29f2ff8a	W024	0	Confidently healthy	d__Bacteria	Proteobacteria	Alphaproteobacteria	Rhodobacterales	Rhodobacteraceae	NA	NA
2804	ad16b779f2ec6d8afc200de7c5d2f39a	W010	0.000991757	Confidently healthy	d__Bacteria	Proteobacteria	Alphaproteobacteria	Sphingomonadales	Sphingomonadaceae	Sphingopyxis	NA
2805	ad16b779f2ec6d8afc200de7c5d2f39a	W011	0.000569133	Confidently healthy	d__Bacteria	Proteobacteria	Alphaproteobacteria	Sphingomonadales	Sphingomonadaceae	Sphingopyxis	NA
2801	ad16b779f2ec6d8afc200de7c5d2f39a	W012	0.000407436	Confidently healthy	d__Bacteria	Proteobacteria	Alphaproteobacteria	Sphingomonadales	Sphingomonadaceae	Sphingopyxis	NA
2798	ad16b779f2ec6d8afc200de7c5d2f39a	W024	0.000232427	Confidently healthy	d__Bacteria	Proteobacteria	Alphaproteobacteria	Sphingomonadales	Sphingomonadaceae	Sphingopyxis	NA
2799	ad16b779f2ec6d8afc200de7c5d2f39a	W017	0.000211359	Confidently healthy	d__Bacteria	Proteobacteria	Alphaproteobacteria	Sphingomonadales	Sphingomonadaceae	Sphingopyxis	NA
2807	ad16b779f2ec6d8afc200de7c5d2f39a	W020	0	Confidently healthy	d__Bacteria	Proteobacteria	Alphaproteobacteria	Sphingomonadales	Sphingomonadaceae	Sphingopyxis	NA
2840	ad72127c01dac114c005c83404612b5d	W017	0.00232495	Confidently healthy	d__Bacteria	Proteobacteria	Alphaproteobacteria	Caulobacterales	Caulobacteraceae	Brevundimonas	NA
2838	ad72127c01dac114c005c83404612b5d	W012	0.00096766	Confidently healthy	d__Bacteria	Proteobacteria	Alphaproteobacteria	Caulobacterales	Caulobacteraceae	Brevundimonas	NA
2847	ad72127c01dac114c005c83404612b5d	W011	0.000234349	Confidently healthy	d__Bacteria	Proteobacteria	Alphaproteobacteria	Caulobacterales	Caulobacteraceae	Brevundimonas	NA
2837	ad72127c01dac114c005c83404612b5d	W024	0	Confidently healthy	d__Bacteria	Proteobacteria	Alphaproteobacteria	Caulobacterales	Caulobacteraceae	Brevundimonas	NA
2845	ad72127c01dac114c005c83404612b5d	W020	0	Confidently healthy	d__Bacteria	Proteobacteria	Alphaproteobacteria	Caulobacterales	Caulobacteraceae	Brevundimonas	NA
2846	ad72127c01dac114c005c83404612b5d	W010	0	Confidently healthy	d__Bacteria	Proteobacteria	Alphaproteobacteria	Caulobacterales	Caulobacteraceae	Brevundimonas	NA
2851	ad9018f80e00f2ca4b48067195ac310d	W024	0.124913	Confidently healthy	d__Bacteria	Proteobacteria	Alphaproteobacteria	Caulobacterales	Caulobacteraceae	Brevundimonas	NA
2855	ad9018f80e00f2ca4b48067195ac310d	W011	0.0114161	Confidently healthy	d__Bacteria	Proteobacteria	Alphaproteobacteria	Caulobacterales	Caulobacteraceae	Brevundimonas	NA
2848	ad9018f80e00f2ca4b48067195ac310d	W012	0.00145149	Confidently healthy	d__Bacteria	Proteobacteria	Alphaproteobacteria	Caulobacterales	Caulobacteraceae	Brevundimonas	NA
2852	ad9018f80e00f2ca4b48067195ac310d	W017	0	Confidently healthy	d__Bacteria	Proteobacteria	Alphaproteobacteria	Caulobacterales	Caulobacteraceae	Brevundimonas	NA
2857	ad9018f80e00f2ca4b48067195ac310d	W020	0	Confidently healthy	d__Bacteria	Proteobacteria	Alphaproteobacteria	Caulobacterales	Caulobacteraceae	Brevundimonas	NA
2858	ad9018f80e00f2ca4b48067195ac310d	W010	0	Confidently healthy	d__Bacteria	Proteobacteria	Alphaproteobacteria	Caulobacterales	Caulobacteraceae	Brevundimonas	NA
2869	b01cdc53ccf0147bfd6e571cbe2af6b6	W011	0.00187479	Confidently healthy	d__Bacteria	Proteobacteria	Alphaproteobacteria	Sphingomonadales	Sphingomonadaceae	Sphingomonas	NA
2864	b01cdc53ccf0147bfd6e571cbe2af6b6	W017	0.000150971	Confidently healthy	d__Bacteria	Proteobacteria	Alphaproteobacteria	Sphingomonadales	Sphingomonadaceae	Sphingomonas	NA
2866	b01cdc53ccf0147bfd6e571cbe2af6b6	W012	0	Confidently healthy	d__Bacteria	Proteobacteria	Alphaproteobacteria	Sphingomonadales	Sphingomonadaceae	Sphingomonas	NA
2868	b01cdc53ccf0147bfd6e571cbe2af6b6	W010	0	Confidently healthy	d__Bacteria	Proteobacteria	Alphaproteobacteria	Sphingomonadales	Sphingomonadaceae	Sphingomonas	NA
2870	b01cdc53ccf0147bfd6e571cbe2af6b6	W024	0	Confidently healthy	d__Bacteria	Proteobacteria	Alphaproteobacteria	Sphingomonadales	Sphingomonadaceae	Sphingomonas	NA
2873	b01cdc53ccf0147bfd6e571cbe2af6b6	W020	0	Confidently healthy	d__Bacteria	Proteobacteria	Alphaproteobacteria	Sphingomonadales	Sphingomonadaceae	Sphingomonas	NA
2980	b4289ab0a9a00034c1fbce477b2c4ded	W024	0.0896504	Confidently healthy	d__Bacteria	Proteobacteria	Gammaproteobacteria	Pseudomonadales	Pseudomonadaceae	Pseudomonas	NA
2989	b4289ab0a9a00034c1fbce477b2c4ded	W020	0.0017231	Confidently healthy	d__Bacteria	Proteobacteria	Gammaproteobacteria	Pseudomonadales	Pseudomonadaceae	Pseudomonas	NA
2985	b4289ab0a9a00034c1fbce477b2c4ded	W011	0.00140609	Confidently healthy	d__Bacteria	Proteobacteria	Gammaproteobacteria	Pseudomonadales	Pseudomonadaceae	Pseudomonas	NA
2981	b4289ab0a9a00034c1fbce477b2c4ded	W012	0	Confidently healthy	d__Bacteria	Proteobacteria	Gammaproteobacteria	Pseudomonadales	Pseudomonadaceae	Pseudomonas	NA
2983	b4289ab0a9a00034c1fbce477b2c4ded	W017	0	Confidently healthy	d__Bacteria	Proteobacteria	Gammaproteobacteria	Pseudomonadales	Pseudomonadaceae	Pseudomonas	NA
2990	b4289ab0a9a00034c1fbce477b2c4ded	W010	0	Confidently healthy	d__Bacteria	Proteobacteria	Gammaproteobacteria	Pseudomonadales	Pseudomonadaceae	Pseudomonas	NA
3028	b5d3be26a78469f593cf102907e1f840	W024	0.00102932	Confidently healthy	d__Bacteria	Proteobacteria	Gammaproteobacteria	Burkholderiales	Alcaligenaceae	NA	NA
3018	b5d3be26a78469f593cf102907e1f840	W012	0	Confidently healthy	d__Bacteria	Proteobacteria	Gammaproteobacteria	Burkholderiales	Alcaligenaceae	NA	NA
3024	b5d3be26a78469f593cf102907e1f840	W017	0	Confidently healthy	d__Bacteria	Proteobacteria	Gammaproteobacteria	Burkholderiales	Alcaligenaceae	NA	NA
3025	b5d3be26a78469f593cf102907e1f840	W010	0	Confidently healthy	d__Bacteria	Proteobacteria	Gammaproteobacteria	Burkholderiales	Alcaligenaceae	NA	NA
3026	b5d3be26a78469f593cf102907e1f840	W020	0	Confidently healthy	d__Bacteria	Proteobacteria	Gammaproteobacteria	Burkholderiales	Alcaligenaceae	NA	NA
3027	b5d3be26a78469f593cf102907e1f840	W011	0	Confidently healthy	d__Bacteria	Proteobacteria	Gammaproteobacteria	Burkholderiales	Alcaligenaceae	NA	NA
3051	b867276ef61fdee848c1d4b268640323	W024	0.00305475	Confidently healthy	d__Bacteria	Proteobacteria	Alphaproteobacteria	Sphingomonadales	Sphingomonadaceae	Novosphingobium	NA
3050	b867276ef61fdee848c1d4b268640323	W020	0.00250974	Confidently healthy	d__Bacteria	Proteobacteria	Alphaproteobacteria	Sphingomonadales	Sphingomonadaceae	Novosphingobium	NA
3045	b867276ef61fdee848c1d4b268640323	W012	0	Confidently healthy	d__Bacteria	Proteobacteria	Alphaproteobacteria	Sphingomonadales	Sphingomonadaceae	Novosphingobium	NA
3049	b867276ef61fdee848c1d4b268640323	W017	0	Confidently healthy	d__Bacteria	Proteobacteria	Alphaproteobacteria	Sphingomonadales	Sphingomonadaceae	Novosphingobium	NA
3053	b867276ef61fdee848c1d4b268640323	W011	0	Confidently healthy	d__Bacteria	Proteobacteria	Alphaproteobacteria	Sphingomonadales	Sphingomonadaceae	Novosphingobium	NA
3055	b867276ef61fdee848c1d4b268640323	W010	0	Confidently healthy	d__Bacteria	Proteobacteria	Alphaproteobacteria	Sphingomonadales	Sphingomonadaceae	Novosphingobium	NA
3061	bcba47620c299fd34809f143e3d26dff	W010	0.0104465	Confidently healthy	d__Bacteria	Proteobacteria	Alphaproteobacteria	Sphingomonadales	Sphingomonadaceae	Sphingomonas	NA
3066	bcba47620c299fd34809f143e3d26dff	W020	0.00610578	Confidently healthy	d__Bacteria	Proteobacteria	Alphaproteobacteria	Sphingomonadales	Sphingomonadaceae	Sphingomonas	NA
3068	bcba47620c299fd34809f143e3d26dff	W011	0.00314697	Confidently healthy	d__Bacteria	Proteobacteria	Alphaproteobacteria	Sphingomonadales	Sphingomonadaceae	Sphingomonas	NA
3063	bcba47620c299fd34809f143e3d26dff	W024	0.00109573	Confidently healthy	d__Bacteria	Proteobacteria	Alphaproteobacteria	Sphingomonadales	Sphingomonadaceae	Sphingomonas	NA
3067	bcba47620c299fd34809f143e3d26dff	W012	0.000891266	Confidently healthy	d__Bacteria	Proteobacteria	Alphaproteobacteria	Sphingomonadales	Sphingomonadaceae	Sphingomonas	NA
3060	bcba47620c299fd34809f143e3d26dff	W017	0	Confidently healthy	d__Bacteria	Proteobacteria	Alphaproteobacteria	Sphingomonadales	Sphingomonadaceae	Sphingomonas	NA
3119	becfd62227d90e2df315c5eb4d11a140	W010	0.0684533	Confidently healthy	d__Bacteria	Proteobacteria	Gammaproteobacteria	Pseudomonadales	Moraxellaceae	Psychrobacter	NA
3114	becfd62227d90e2df315c5eb4d11a140	W011	0.000803482	Confidently healthy	d__Bacteria	Proteobacteria	Gammaproteobacteria	Pseudomonadales	Moraxellaceae	Psychrobacter	NA
3108	becfd62227d90e2df315c5eb4d11a140	W012	0	Confidently healthy	d__Bacteria	Proteobacteria	Gammaproteobacteria	Pseudomonadales	Moraxellaceae	Psychrobacter	NA
3110	becfd62227d90e2df315c5eb4d11a140	W024	0	Confidently healthy	d__Bacteria	Proteobacteria	Gammaproteobacteria	Pseudomonadales	Moraxellaceae	Psychrobacter	NA
3118	becfd62227d90e2df315c5eb4d11a140	W020	0	Confidently healthy	d__Bacteria	Proteobacteria	Gammaproteobacteria	Pseudomonadales	Moraxellaceae	Psychrobacter	NA
3120	becfd62227d90e2df315c5eb4d11a140	W017	0	Confidently healthy	d__Bacteria	Proteobacteria	Gammaproteobacteria	Pseudomonadales	Moraxellaceae	Psychrobacter	NA
3144	c06ccd1f7d57566ef669942328b1a946	W024	0.0138128	Confidently healthy	d__Bacteria	Proteobacteria	Gammaproteobacteria	Pseudomonadales	Pseudomonadaceae	Pseudomonas	NA
3135	c06ccd1f7d57566ef669942328b1a946	W011	0.0134248	Confidently healthy	d__Bacteria	Proteobacteria	Gammaproteobacteria	Pseudomonadales	Pseudomonadaceae	Pseudomonas	NA
3145	c06ccd1f7d57566ef669942328b1a946	W017	0.00697485	Confidently healthy	d__Bacteria	Proteobacteria	Gammaproteobacteria	Pseudomonadales	Pseudomonadaceae	Pseudomonas	NA
3138	c06ccd1f7d57566ef669942328b1a946	W020	0	Confidently healthy	d__Bacteria	Proteobacteria	Gammaproteobacteria	Pseudomonadales	Pseudomonadaceae	Pseudomonas	NA
3140	c06ccd1f7d57566ef669942328b1a946	W012	0	Confidently healthy	d__Bacteria	Proteobacteria	Gammaproteobacteria	Pseudomonadales	Pseudomonadaceae	Pseudomonas	NA
3143	c06ccd1f7d57566ef669942328b1a946	W010	0	Confidently healthy	d__Bacteria	Proteobacteria	Gammaproteobacteria	Pseudomonadales	Pseudomonadaceae	Pseudomonas	NA
3162	c0df5daac41932a2456f95420b2c9173	W024	0.000199223	Confidently healthy	d__Bacteria	Proteobacteria	Alphaproteobacteria	Rhizobiales	Rhizobiaceae	Mesorhizobium	NA
3171	c0df5daac41932a2456f95420b2c9173	W010	0.000198351	Confidently healthy	d__Bacteria	Proteobacteria	Alphaproteobacteria	Rhizobiales	Rhizobiaceae	Mesorhizobium	NA
3161	c0df5daac41932a2456f95420b2c9173	W017	0.000181165	Confidently healthy	d__Bacteria	Proteobacteria	Alphaproteobacteria	Rhizobiales	Rhizobiaceae	Mesorhizobium	NA
3164	c0df5daac41932a2456f95420b2c9173	W012	0	Confidently healthy	d__Bacteria	Proteobacteria	Alphaproteobacteria	Rhizobiales	Rhizobiaceae	Mesorhizobium	NA
3165	c0df5daac41932a2456f95420b2c9173	W011	0	Confidently healthy	d__Bacteria	Proteobacteria	Alphaproteobacteria	Rhizobiales	Rhizobiaceae	Mesorhizobium	NA
3169	c0df5daac41932a2456f95420b2c9173	W020	0	Confidently healthy	d__Bacteria	Proteobacteria	Alphaproteobacteria	Rhizobiales	Rhizobiaceae	Mesorhizobium	NA
3182	c22b16cc6108c04f29fea3b6d4c81571	W017	0.0791389	Confidently healthy	d__Bacteria	Proteobacteria	Gammaproteobacteria	Pseudomonadales	Moraxellaceae	Acinetobacter	NA
3175	c22b16cc6108c04f29fea3b6d4c81571	W011	0.0392702	Confidently healthy	d__Bacteria	Proteobacteria	Gammaproteobacteria	Pseudomonadales	Moraxellaceae	Acinetobacter	NA
3184	c22b16cc6108c04f29fea3b6d4c81571	W024	0.0146097	Confidently healthy	d__Bacteria	Proteobacteria	Gammaproteobacteria	Pseudomonadales	Moraxellaceae	Acinetobacter	NA
3173	c22b16cc6108c04f29fea3b6d4c81571	W012	0.0121721	Confidently healthy	d__Bacteria	Proteobacteria	Gammaproteobacteria	Pseudomonadales	Moraxellaceae	Acinetobacter	NA
3183	c22b16cc6108c04f29fea3b6d4c81571	W010	0.00813241	Confidently healthy	d__Bacteria	Proteobacteria	Gammaproteobacteria	Pseudomonadales	Moraxellaceae	Acinetobacter	NA
3176	c22b16cc6108c04f29fea3b6d4c81571	W020	0.0006368	Confidently healthy	d__Bacteria	Proteobacteria	Gammaproteobacteria	Pseudomonadales	Moraxellaceae	Acinetobacter	NA
3187	c2a787cf867ebfdce216002bcc8a94e1	W012	0.0254393	Confidently healthy	d__Bacteria	Proteobacteria	Alphaproteobacteria	Rhizobiales	Rhizobiaceae	Allorhizobium-Neorhizobium-Pararhizobium-Rhizobium	NA
3194	c2a787cf867ebfdce216002bcc8a94e1	W010	0.0107991	Confidently healthy	d__Bacteria	Proteobacteria	Alphaproteobacteria	Rhizobiales	Rhizobiaceae	Allorhizobium-Neorhizobium-Pararhizobium-Rhizobium	NA
3193	c2a787cf867ebfdce216002bcc8a94e1	W017	0.00525378	Confidently healthy	d__Bacteria	Proteobacteria	Alphaproteobacteria	Rhizobiales	Rhizobiaceae	Allorhizobium-Neorhizobium-Pararhizobium-Rhizobium	NA
3191	c2a787cf867ebfdce216002bcc8a94e1	W011	0.0034148	Confidently healthy	d__Bacteria	Proteobacteria	Alphaproteobacteria	Rhizobiales	Rhizobiaceae	Allorhizobium-Neorhizobium-Pararhizobium-Rhizobium	NA
3189	c2a787cf867ebfdce216002bcc8a94e1	W020	0.000561882	Confidently healthy	d__Bacteria	Proteobacteria	Alphaproteobacteria	Rhizobiales	Rhizobiaceae	Allorhizobium-Neorhizobium-Pararhizobium-Rhizobium	NA
3186	c2a787cf867ebfdce216002bcc8a94e1	W024	0.000464854	Confidently healthy	d__Bacteria	Proteobacteria	Alphaproteobacteria	Rhizobiales	Rhizobiaceae	Allorhizobium-Neorhizobium-Pararhizobium-Rhizobium	NA
3239	c7c02c07fb28c8730768bb76cafad3fe	W012	0	Confidently healthy	d__Bacteria	Proteobacteria	Gammaproteobacteria	Burkholderiales	Burkholderiaceae	Burkholderia-Caballeronia-Paraburkholderia	NA
3242	c7c02c07fb28c8730768bb76cafad3fe	W024	0	Confidently healthy	d__Bacteria	Proteobacteria	Gammaproteobacteria	Burkholderiales	Burkholderiaceae	Burkholderia-Caballeronia-Paraburkholderia	NA
3245	c7c02c07fb28c8730768bb76cafad3fe	W020	0	Confidently healthy	d__Bacteria	Proteobacteria	Gammaproteobacteria	Burkholderiales	Burkholderiaceae	Burkholderia-Caballeronia-Paraburkholderia	NA
3247	c7c02c07fb28c8730768bb76cafad3fe	W017	0	Confidently healthy	d__Bacteria	Proteobacteria	Gammaproteobacteria	Burkholderiales	Burkholderiaceae	Burkholderia-Caballeronia-Paraburkholderia	NA
3248	c7c02c07fb28c8730768bb76cafad3fe	W010	0	Confidently healthy	d__Bacteria	Proteobacteria	Gammaproteobacteria	Burkholderiales	Burkholderiaceae	Burkholderia-Caballeronia-Paraburkholderia	NA
3249	c7c02c07fb28c8730768bb76cafad3fe	W011	0	Confidently healthy	d__Bacteria	Proteobacteria	Gammaproteobacteria	Burkholderiales	Burkholderiaceae	Burkholderia-Caballeronia-Paraburkholderia	NA
3296	cc761daf51f27c423da57f3f1f0ff5cc	W020	0.0440141	Confidently healthy	d__Bacteria	Proteobacteria	Gammaproteobacteria	Enterobacterales	Erwiniaceae	Pantoea	NA
3295	cc761daf51f27c423da57f3f1f0ff5cc	W017	0.0129835	Confidently healthy	d__Bacteria	Proteobacteria	Gammaproteobacteria	Enterobacterales	Erwiniaceae	Pantoea	NA
3300	cc761daf51f27c423da57f3f1f0ff5cc	W010	0.00667783	Confidently healthy	d__Bacteria	Proteobacteria	Gammaproteobacteria	Enterobacterales	Erwiniaceae	Pantoea	NA
3298	cc761daf51f27c423da57f3f1f0ff5cc	W024	0.00640834	Confidently healthy	d__Bacteria	Proteobacteria	Gammaproteobacteria	Enterobacterales	Erwiniaceae	Pantoea	NA
3292	cc761daf51f27c423da57f3f1f0ff5cc	W011	0.00063609	Confidently healthy	d__Bacteria	Proteobacteria	Gammaproteobacteria	Enterobacterales	Erwiniaceae	Pantoea	NA
3294	cc761daf51f27c423da57f3f1f0ff5cc	W012	0	Confidently healthy	d__Bacteria	Proteobacteria	Gammaproteobacteria	Enterobacterales	Erwiniaceae	Pantoea	NA
3339	ce72168fbf5e3e014ce3bb524e664041	W010	0.0019174	Confidently healthy	d__Bacteria	Proteobacteria	Alphaproteobacteria	Rhizobiales	Rhizobiaceae	Aureimonas	NA
3340	ce72168fbf5e3e014ce3bb524e664041	W020	0.000486964	Confidently healthy	d__Bacteria	Proteobacteria	Alphaproteobacteria	Rhizobiales	Rhizobiaceae	Aureimonas	NA
3330	ce72168fbf5e3e014ce3bb524e664041	W012	0.000381971	Confidently healthy	d__Bacteria	Proteobacteria	Alphaproteobacteria	Rhizobiales	Rhizobiaceae	Aureimonas	NA
3337	ce72168fbf5e3e014ce3bb524e664041	W024	0.000365242	Confidently healthy	d__Bacteria	Proteobacteria	Alphaproteobacteria	Rhizobiales	Rhizobiaceae	Aureimonas	NA
3338	ce72168fbf5e3e014ce3bb524e664041	W017	0.000181165	Confidently healthy	d__Bacteria	Proteobacteria	Alphaproteobacteria	Rhizobiales	Rhizobiaceae	Aureimonas	NA
3332	ce72168fbf5e3e014ce3bb524e664041	W011	0.000133914	Confidently healthy	d__Bacteria	Proteobacteria	Alphaproteobacteria	Rhizobiales	Rhizobiaceae	Aureimonas	NA
3350	d0c11a5adda368b41592de64d7f45c36	W024	0.00305475	Confidently healthy	d__Bacteria	Proteobacteria	Gammaproteobacteria	Pseudomonadales	Pseudomonadaceae	Pseudomonas	NA
3344	d0c11a5adda368b41592de64d7f45c36	W011	0.00274523	Confidently healthy	d__Bacteria	Proteobacteria	Gammaproteobacteria	Pseudomonadales	Pseudomonadaceae	Pseudomonas	NA
3346	d0c11a5adda368b41592de64d7f45c36	W012	0	Confidently healthy	d__Bacteria	Proteobacteria	Gammaproteobacteria	Pseudomonadales	Pseudomonadaceae	Pseudomonas	NA
3348	d0c11a5adda368b41592de64d7f45c36	W020	0	Confidently healthy	d__Bacteria	Proteobacteria	Gammaproteobacteria	Pseudomonadales	Pseudomonadaceae	Pseudomonas	NA
3351	d0c11a5adda368b41592de64d7f45c36	W017	0	Confidently healthy	d__Bacteria	Proteobacteria	Gammaproteobacteria	Pseudomonadales	Pseudomonadaceae	Pseudomonas	NA
3353	d0c11a5adda368b41592de64d7f45c36	W010	0	Confidently healthy	d__Bacteria	Proteobacteria	Gammaproteobacteria	Pseudomonadales	Pseudomonadaceae	Pseudomonas	NA
3411	d3303382b19b8ac4d8f8864337e9b9c3	W010	0.00260061	Confidently healthy	d__Bacteria	Proteobacteria	Alphaproteobacteria	Rhizobiales	Devosiaceae	Devosia	NA
3408	d3303382b19b8ac4d8f8864337e9b9c3	W012	0.000891266	Confidently healthy	d__Bacteria	Proteobacteria	Alphaproteobacteria	Rhizobiales	Devosiaceae	Devosia	NA
3417	d3303382b19b8ac4d8f8864337e9b9c3	W011	0.000133914	Confidently healthy	d__Bacteria	Proteobacteria	Alphaproteobacteria	Rhizobiales	Devosiaceae	Devosia	NA
3409	d3303382b19b8ac4d8f8864337e9b9c3	W017	0	Confidently healthy	d__Bacteria	Proteobacteria	Alphaproteobacteria	Rhizobiales	Devosiaceae	Devosia	NA
3412	d3303382b19b8ac4d8f8864337e9b9c3	W020	0	Confidently healthy	d__Bacteria	Proteobacteria	Alphaproteobacteria	Rhizobiales	Devosiaceae	Devosia	NA
3414	d3303382b19b8ac4d8f8864337e9b9c3	W024	0	Confidently healthy	d__Bacteria	Proteobacteria	Alphaproteobacteria	Rhizobiales	Devosiaceae	Devosia	NA
3447	d4b47821b9c53e2423fcdf8b449a41c1	W012	0.00203718	Confidently healthy	d__Bacteria	Proteobacteria	Alphaproteobacteria	Rhizobiales	Rhizobiaceae	NA	NA
3450	d4b47821b9c53e2423fcdf8b449a41c1	W011	0.000234349	Confidently healthy	d__Bacteria	Proteobacteria	Alphaproteobacteria	Rhizobiales	Rhizobiaceae	NA	NA
3453	d4b47821b9c53e2423fcdf8b449a41c1	W010	8.81562e-05	Confidently healthy	d__Bacteria	Proteobacteria	Alphaproteobacteria	Rhizobiales	Rhizobiaceae	NA	NA
3446	d4b47821b9c53e2423fcdf8b449a41c1	W017	0	Confidently healthy	d__Bacteria	Proteobacteria	Alphaproteobacteria	Rhizobiales	Rhizobiaceae	NA	NA
3448	d4b47821b9c53e2423fcdf8b449a41c1	W024	0	Confidently healthy	d__Bacteria	Proteobacteria	Alphaproteobacteria	Rhizobiales	Rhizobiaceae	NA	NA
3457	d4b47821b9c53e2423fcdf8b449a41c1	W020	0	Confidently healthy	d__Bacteria	Proteobacteria	Alphaproteobacteria	Rhizobiales	Rhizobiaceae	NA	NA
3462	d6212cc615885e2c3e07f6a5fc25d7b7	W011	0.00297958	Confidently healthy	d__Bacteria	Proteobacteria	Alphaproteobacteria	Rhizobiales	Devosiaceae	Devosia	NA
3460	d6212cc615885e2c3e07f6a5fc25d7b7	W017	0.00196262	Confidently healthy	d__Bacteria	Proteobacteria	Alphaproteobacteria	Rhizobiales	Devosiaceae	Devosia	NA
3471	d6212cc615885e2c3e07f6a5fc25d7b7	W020	0.000337129	Confidently healthy	d__Bacteria	Proteobacteria	Alphaproteobacteria	Rhizobiales	Devosiaceae	Devosia	NA
3467	d6212cc615885e2c3e07f6a5fc25d7b7	W010	6.61172e-05	Confidently healthy	d__Bacteria	Proteobacteria	Alphaproteobacteria	Rhizobiales	Devosiaceae	Devosia	NA
3461	d6212cc615885e2c3e07f6a5fc25d7b7	W024	0	Confidently healthy	d__Bacteria	Proteobacteria	Alphaproteobacteria	Rhizobiales	Devosiaceae	Devosia	NA
3464	d6212cc615885e2c3e07f6a5fc25d7b7	W012	0	Confidently healthy	d__Bacteria	Proteobacteria	Alphaproteobacteria	Rhizobiales	Devosiaceae	Devosia	NA
3491	d6efd2da2728fd74ded268122ee05036	W020	0.0042703	Confidently healthy	d__Bacteria	Proteobacteria	Alphaproteobacteria	Sphingomonadales	Sphingomonadaceae	Sphingomonas	NA
3496	d6efd2da2728fd74ded268122ee05036	W011	0.00187479	Confidently healthy	d__Bacteria	Proteobacteria	Alphaproteobacteria	Sphingomonadales	Sphingomonadaceae	Sphingomonas	NA
3493	d6efd2da2728fd74ded268122ee05036	W024	0.00149417	Confidently healthy	d__Bacteria	Proteobacteria	Alphaproteobacteria	Sphingomonadales	Sphingomonadaceae	Sphingomonas	NA
3497	d6efd2da2728fd74ded268122ee05036	W010	0.00138846	Confidently healthy	d__Bacteria	Proteobacteria	Alphaproteobacteria	Sphingomonadales	Sphingomonadaceae	Sphingomonas	NA
3485	d6efd2da2728fd74ded268122ee05036	W012	0	Confidently healthy	d__Bacteria	Proteobacteria	Alphaproteobacteria	Sphingomonadales	Sphingomonadaceae	Sphingomonas	NA
3489	d6efd2da2728fd74ded268122ee05036	W017	0	Confidently healthy	d__Bacteria	Proteobacteria	Alphaproteobacteria	Sphingomonadales	Sphingomonadaceae	Sphingomonas	NA
3523	d78486fc3cea343c22c73bc480d84cc5	W020	0.00322146	Confidently healthy	d__Bacteria	Proteobacteria	Gammaproteobacteria	Burkholderiales	Burkholderiaceae	Burkholderia-Caballeronia-Paraburkholderia	NA
3519	d78486fc3cea343c22c73bc480d84cc5	W024	0.000664077	Confidently healthy	d__Bacteria	Proteobacteria	Gammaproteobacteria	Burkholderiales	Burkholderiaceae	Burkholderia-Caballeronia-Paraburkholderia	NA
3513	d78486fc3cea343c22c73bc480d84cc5	W017	0	Confidently healthy	d__Bacteria	Proteobacteria	Gammaproteobacteria	Burkholderiales	Burkholderiaceae	Burkholderia-Caballeronia-Paraburkholderia	NA
3515	d78486fc3cea343c22c73bc480d84cc5	W012	0	Confidently healthy	d__Bacteria	Proteobacteria	Gammaproteobacteria	Burkholderiales	Burkholderiaceae	Burkholderia-Caballeronia-Paraburkholderia	NA
3517	d78486fc3cea343c22c73bc480d84cc5	W010	0	Confidently healthy	d__Bacteria	Proteobacteria	Gammaproteobacteria	Burkholderiales	Burkholderiaceae	Burkholderia-Caballeronia-Paraburkholderia	NA
3518	d78486fc3cea343c22c73bc480d84cc5	W011	0	Confidently healthy	d__Bacteria	Proteobacteria	Gammaproteobacteria	Burkholderiales	Burkholderiaceae	Burkholderia-Caballeronia-Paraburkholderia	NA
3525	d829bee4984f82ffc2453212157caf96	W012	0	Confidently healthy	d__Bacteria	Proteobacteria	Alphaproteobacteria	Rhizobiales	Xanthobacteraceae	Bradyrhizobium	NA
3527	d829bee4984f82ffc2453212157caf96	W024	0	Confidently healthy	d__Bacteria	Proteobacteria	Alphaproteobacteria	Rhizobiales	Xanthobacteraceae	Bradyrhizobium	NA
3529	d829bee4984f82ffc2453212157caf96	W011	0	Confidently healthy	d__Bacteria	Proteobacteria	Alphaproteobacteria	Rhizobiales	Xanthobacteraceae	Bradyrhizobium	NA
3532	d829bee4984f82ffc2453212157caf96	W017	0	Confidently healthy	d__Bacteria	Proteobacteria	Alphaproteobacteria	Rhizobiales	Xanthobacteraceae	Bradyrhizobium	NA
3534	d829bee4984f82ffc2453212157caf96	W020	0	Confidently healthy	d__Bacteria	Proteobacteria	Alphaproteobacteria	Rhizobiales	Xanthobacteraceae	Bradyrhizobium	NA
3536	d829bee4984f82ffc2453212157caf96	W010	0	Confidently healthy	d__Bacteria	Proteobacteria	Alphaproteobacteria	Rhizobiales	Xanthobacteraceae	Bradyrhizobium	NA
3624	da8572a01a6a51ffa91d28a8df971987	W010	0.015824	Confidently healthy	d__Bacteria	Proteobacteria	Gammaproteobacteria	Xanthomonadales	Xanthomonadaceae	Pseudoxanthomonas	Xanthomonas_sp.
3622	da8572a01a6a51ffa91d28a8df971987	W024	0.00043165	Confidently healthy	d__Bacteria	Proteobacteria	Gammaproteobacteria	Xanthomonadales	Xanthomonadaceae	Pseudoxanthomonas	Xanthomonas_sp.
3620	da8572a01a6a51ffa91d28a8df971987	W011	0.000267827	Confidently healthy	d__Bacteria	Proteobacteria	Gammaproteobacteria	Xanthomonadales	Xanthomonadaceae	Pseudoxanthomonas	Xanthomonas_sp.
3621	da8572a01a6a51ffa91d28a8df971987	W012	7.63942e-05	Confidently healthy	d__Bacteria	Proteobacteria	Gammaproteobacteria	Xanthomonadales	Xanthomonadaceae	Pseudoxanthomonas	Xanthomonas_sp.
3615	da8572a01a6a51ffa91d28a8df971987	W020	0	Confidently healthy	d__Bacteria	Proteobacteria	Gammaproteobacteria	Xanthomonadales	Xanthomonadaceae	Pseudoxanthomonas	Xanthomonas_sp.
3623	da8572a01a6a51ffa91d28a8df971987	W017	0	Confidently healthy	d__Bacteria	Proteobacteria	Gammaproteobacteria	Xanthomonadales	Xanthomonadaceae	Pseudoxanthomonas	Xanthomonas_sp.
3629	daf30703461441996a5931a4858fc53e	W011	0.000301306	Confidently healthy	d__Bacteria	Proteobacteria	Gammaproteobacteria	Oceanospirillales	Halomonadaceae	Salinicola	NA
3633	daf30703461441996a5931a4858fc53e	W017	0.000120777	Confidently healthy	d__Bacteria	Proteobacteria	Gammaproteobacteria	Oceanospirillales	Halomonadaceae	Salinicola	NA
3630	daf30703461441996a5931a4858fc53e	W024	0	Confidently healthy	d__Bacteria	Proteobacteria	Gammaproteobacteria	Oceanospirillales	Halomonadaceae	Salinicola	NA
3631	daf30703461441996a5931a4858fc53e	W012	0	Confidently healthy	d__Bacteria	Proteobacteria	Gammaproteobacteria	Oceanospirillales	Halomonadaceae	Salinicola	NA
3636	daf30703461441996a5931a4858fc53e	W020	0	Confidently healthy	d__Bacteria	Proteobacteria	Gammaproteobacteria	Oceanospirillales	Halomonadaceae	Salinicola	NA
3640	daf30703461441996a5931a4858fc53e	W010	0	Confidently healthy	d__Bacteria	Proteobacteria	Gammaproteobacteria	Oceanospirillales	Halomonadaceae	Salinicola	NA
3662	db71e335bc263a02d10d6331d567e4ba	W012	0.0124268	Confidently healthy	d__Bacteria	Proteobacteria	Gammaproteobacteria	Xanthomonadales	Xanthomonadaceae	Stenotrophomonas	NA
3654	db71e335bc263a02d10d6331d567e4ba	W024	0.0078029	Confidently healthy	d__Bacteria	Proteobacteria	Gammaproteobacteria	Xanthomonadales	Xanthomonadaceae	Stenotrophomonas	NA
3656	db71e335bc263a02d10d6331d567e4ba	W011	0.000267827	Confidently healthy	d__Bacteria	Proteobacteria	Gammaproteobacteria	Xanthomonadales	Xanthomonadaceae	Stenotrophomonas	NA
3660	db71e335bc263a02d10d6331d567e4ba	W020	0	Confidently healthy	d__Bacteria	Proteobacteria	Gammaproteobacteria	Xanthomonadales	Xanthomonadaceae	Stenotrophomonas	NA
3664	db71e335bc263a02d10d6331d567e4ba	W010	0	Confidently healthy	d__Bacteria	Proteobacteria	Gammaproteobacteria	Xanthomonadales	Xanthomonadaceae	Stenotrophomonas	NA
3666	db71e335bc263a02d10d6331d567e4ba	W017	0	Confidently healthy	d__Bacteria	Proteobacteria	Gammaproteobacteria	Xanthomonadales	Xanthomonadaceae	Stenotrophomonas	NA
3733	df1c6413d7f40ceee36251d03a8ab44b	W012	0	Confidently healthy	d__Bacteria	Proteobacteria	Alphaproteobacteria	Rhizobiales	Rhizobiaceae	Tianweitania	NA
3737	df1c6413d7f40ceee36251d03a8ab44b	W024	0	Confidently healthy	d__Bacteria	Proteobacteria	Alphaproteobacteria	Rhizobiales	Rhizobiaceae	Tianweitania	NA
3740	df1c6413d7f40ceee36251d03a8ab44b	W020	0	Confidently healthy	d__Bacteria	Proteobacteria	Alphaproteobacteria	Rhizobiales	Rhizobiaceae	Tianweitania	NA
3741	df1c6413d7f40ceee36251d03a8ab44b	W011	0	Confidently healthy	d__Bacteria	Proteobacteria	Alphaproteobacteria	Rhizobiales	Rhizobiaceae	Tianweitania	NA
3742	df1c6413d7f40ceee36251d03a8ab44b	W017	0	Confidently healthy	d__Bacteria	Proteobacteria	Alphaproteobacteria	Rhizobiales	Rhizobiaceae	Tianweitania	NA
3743	df1c6413d7f40ceee36251d03a8ab44b	W010	0	Confidently healthy	d__Bacteria	Proteobacteria	Alphaproteobacteria	Rhizobiales	Rhizobiaceae	Tianweitania	NA
3782	e1c7d97fe13e9127d225d76a1feb8c78	W011	0.0129227	Confidently healthy	d__Bacteria	Proteobacteria	Alphaproteobacteria	Rhizobiales	Rhizobiaceae	Allorhizobium-Neorhizobium-Pararhizobium-Rhizobium	NA
3773	e1c7d97fe13e9127d225d76a1feb8c78	W017	0.00779009	Confidently healthy	d__Bacteria	Proteobacteria	Alphaproteobacteria	Rhizobiales	Rhizobiaceae	Allorhizobium-Neorhizobium-Pararhizobium-Rhizobium	NA
3778	e1c7d97fe13e9127d225d76a1feb8c78	W012	0.00478737	Confidently healthy	d__Bacteria	Proteobacteria	Alphaproteobacteria	Rhizobiales	Rhizobiaceae	Allorhizobium-Neorhizobium-Pararhizobium-Rhizobium	NA
3774	e1c7d97fe13e9127d225d76a1feb8c78	W020	0	Confidently healthy	d__Bacteria	Proteobacteria	Alphaproteobacteria	Rhizobiales	Rhizobiaceae	Allorhizobium-Neorhizobium-Pararhizobium-Rhizobium	NA
3775	e1c7d97fe13e9127d225d76a1feb8c78	W024	0	Confidently healthy	d__Bacteria	Proteobacteria	Alphaproteobacteria	Rhizobiales	Rhizobiaceae	Allorhizobium-Neorhizobium-Pararhizobium-Rhizobium	NA
3777	e1c7d97fe13e9127d225d76a1feb8c78	W010	0	Confidently healthy	d__Bacteria	Proteobacteria	Alphaproteobacteria	Rhizobiales	Rhizobiaceae	Allorhizobium-Neorhizobium-Pararhizobium-Rhizobium	NA
3795	e20fe16bdee3e67cf3113697a667b6d3	W011	0.000368262	Confidently healthy	d__Bacteria	Proteobacteria	Gammaproteobacteria	Burkholderiales	Oxalobacteraceae	NA	NA
3787	e20fe16bdee3e67cf3113697a667b6d3	W024	0.000365242	Confidently healthy	d__Bacteria	Proteobacteria	Gammaproteobacteria	Burkholderiales	Oxalobacteraceae	NA	NA
3793	e20fe16bdee3e67cf3113697a667b6d3	W010	6.61172e-05	Confidently healthy	d__Bacteria	Proteobacteria	Gammaproteobacteria	Burkholderiales	Oxalobacteraceae	NA	NA
3784	e20fe16bdee3e67cf3113697a667b6d3	W012	0	Confidently healthy	d__Bacteria	Proteobacteria	Gammaproteobacteria	Burkholderiales	Oxalobacteraceae	NA	NA
3785	e20fe16bdee3e67cf3113697a667b6d3	W017	0	Confidently healthy	d__Bacteria	Proteobacteria	Gammaproteobacteria	Burkholderiales	Oxalobacteraceae	NA	NA
3796	e20fe16bdee3e67cf3113697a667b6d3	W020	0	Confidently healthy	d__Bacteria	Proteobacteria	Gammaproteobacteria	Burkholderiales	Oxalobacteraceae	NA	NA
3828	e3c38681879cf34ad321b26ecdd8038c	W024	0.000298835	Confidently healthy	d__Bacteria	Proteobacteria	Alphaproteobacteria	Sphingomonadales	Sphingomonadaceae	Hephaestia	uncultured_bacterium
3830	e3c38681879cf34ad321b26ecdd8038c	W010	8.81562e-05	Confidently healthy	d__Bacteria	Proteobacteria	Alphaproteobacteria	Sphingomonadales	Sphingomonadaceae	Hephaestia	uncultured_bacterium
3824	e3c38681879cf34ad321b26ecdd8038c	W012	0	Confidently healthy	d__Bacteria	Proteobacteria	Alphaproteobacteria	Sphingomonadales	Sphingomonadaceae	Hephaestia	uncultured_bacterium
3827	e3c38681879cf34ad321b26ecdd8038c	W011	0	Confidently healthy	d__Bacteria	Proteobacteria	Alphaproteobacteria	Sphingomonadales	Sphingomonadaceae	Hephaestia	uncultured_bacterium
3833	e3c38681879cf34ad321b26ecdd8038c	W017	0	Confidently healthy	d__Bacteria	Proteobacteria	Alphaproteobacteria	Sphingomonadales	Sphingomonadaceae	Hephaestia	uncultured_bacterium
3835	e3c38681879cf34ad321b26ecdd8038c	W020	0	Confidently healthy	d__Bacteria	Proteobacteria	Alphaproteobacteria	Sphingomonadales	Sphingomonadaceae	Hephaestia	uncultured_bacterium
3842	e4304c9496921fcf8a88c1ef30dfd0eb	W017	0.000634077	Confidently healthy	d__Bacteria	Proteobacteria	Alphaproteobacteria	Sphingomonadales	Sphingomonadaceae	NA	NA
3839	e4304c9496921fcf8a88c1ef30dfd0eb	W010	0.000550976	Confidently healthy	d__Bacteria	Proteobacteria	Alphaproteobacteria	Sphingomonadales	Sphingomonadaceae	NA	NA
3848	e4304c9496921fcf8a88c1ef30dfd0eb	W011	0.000468698	Confidently healthy	d__Bacteria	Proteobacteria	Alphaproteobacteria	Sphingomonadales	Sphingomonadaceae	NA	NA
3836	e4304c9496921fcf8a88c1ef30dfd0eb	W024	0.000166019	Confidently healthy	d__Bacteria	Proteobacteria	Alphaproteobacteria	Sphingomonadales	Sphingomonadaceae	NA	NA
3838	e4304c9496921fcf8a88c1ef30dfd0eb	W012	0	Confidently healthy	d__Bacteria	Proteobacteria	Alphaproteobacteria	Sphingomonadales	Sphingomonadaceae	NA	NA
3847	e4304c9496921fcf8a88c1ef30dfd0eb	W020	0	Confidently healthy	d__Bacteria	Proteobacteria	Alphaproteobacteria	Sphingomonadales	Sphingomonadaceae	NA	NA
3887	e58635da024cba851c640eb384bc8fad	W020	0.000337129	Confidently healthy	d__Bacteria	Proteobacteria	Alphaproteobacteria	Rhizobiales	Beijerinckiaceae	Methylobacterium-Methylorubrum	NA
3886	e58635da024cba851c640eb384bc8fad	W024	6.64077e-05	Confidently healthy	d__Bacteria	Proteobacteria	Alphaproteobacteria	Rhizobiales	Beijerinckiaceae	Methylobacterium-Methylorubrum	NA
3875	e58635da024cba851c640eb384bc8fad	W012	0	Confidently healthy	d__Bacteria	Proteobacteria	Alphaproteobacteria	Rhizobiales	Beijerinckiaceae	Methylobacterium-Methylorubrum	NA
3881	e58635da024cba851c640eb384bc8fad	W011	0	Confidently healthy	d__Bacteria	Proteobacteria	Alphaproteobacteria	Rhizobiales	Beijerinckiaceae	Methylobacterium-Methylorubrum	NA
3882	e58635da024cba851c640eb384bc8fad	W017	0	Confidently healthy	d__Bacteria	Proteobacteria	Alphaproteobacteria	Rhizobiales	Beijerinckiaceae	Methylobacterium-Methylorubrum	NA
3885	e58635da024cba851c640eb384bc8fad	W010	0	Confidently healthy	d__Bacteria	Proteobacteria	Alphaproteobacteria	Rhizobiales	Beijerinckiaceae	Methylobacterium-Methylorubrum	NA
3889	e5c19d7800b18015f3a917fc015fc42f	W011	0	Confidently healthy	d__Bacteria	Proteobacteria	Gammaproteobacteria	Pseudomonadales	Moraxellaceae	Enhydrobacter	NA
3890	e5c19d7800b18015f3a917fc015fc42f	W024	0	Confidently healthy	d__Bacteria	Proteobacteria	Gammaproteobacteria	Pseudomonadales	Moraxellaceae	Enhydrobacter	NA
3893	e5c19d7800b18015f3a917fc015fc42f	W012	0	Confidently healthy	d__Bacteria	Proteobacteria	Gammaproteobacteria	Pseudomonadales	Moraxellaceae	Enhydrobacter	NA
3897	e5c19d7800b18015f3a917fc015fc42f	W020	0	Confidently healthy	d__Bacteria	Proteobacteria	Gammaproteobacteria	Pseudomonadales	Moraxellaceae	Enhydrobacter	NA
3898	e5c19d7800b18015f3a917fc015fc42f	W017	0	Confidently healthy	d__Bacteria	Proteobacteria	Gammaproteobacteria	Pseudomonadales	Moraxellaceae	Enhydrobacter	NA
3900	e5c19d7800b18015f3a917fc015fc42f	W010	0	Confidently healthy	d__Bacteria	Proteobacteria	Gammaproteobacteria	Pseudomonadales	Moraxellaceae	Enhydrobacter	NA
3957	e88ff9f37c8e07eb7985f693101ae9de	W012	0.00101859	Confidently healthy	d__Bacteria	Proteobacteria	Alphaproteobacteria	Caulobacterales	Caulobacteraceae	Brevundimonas	NA
3962	e88ff9f37c8e07eb7985f693101ae9de	W011	0.000368262	Confidently healthy	d__Bacteria	Proteobacteria	Alphaproteobacteria	Caulobacterales	Caulobacteraceae	Brevundimonas	NA
3958	e88ff9f37c8e07eb7985f693101ae9de	W024	0	Confidently healthy	d__Bacteria	Proteobacteria	Alphaproteobacteria	Caulobacterales	Caulobacteraceae	Brevundimonas	NA
3963	e88ff9f37c8e07eb7985f693101ae9de	W017	0	Confidently healthy	d__Bacteria	Proteobacteria	Alphaproteobacteria	Caulobacterales	Caulobacteraceae	Brevundimonas	NA
3964	e88ff9f37c8e07eb7985f693101ae9de	W010	0	Confidently healthy	d__Bacteria	Proteobacteria	Alphaproteobacteria	Caulobacterales	Caulobacteraceae	Brevundimonas	NA
3965	e88ff9f37c8e07eb7985f693101ae9de	W020	0	Confidently healthy	d__Bacteria	Proteobacteria	Alphaproteobacteria	Caulobacterales	Caulobacteraceae	Brevundimonas	NA
3984	ed5b6adb1b9e182eedb1b3cebc24a0d9	W011	0.000301306	Confidently healthy	d__Bacteria	Proteobacteria	Alphaproteobacteria	Rhodobacterales	Rhodobacteraceae	Sulfitobacter	NA
3981	ed5b6adb1b9e182eedb1b3cebc24a0d9	W012	0.000203718	Confidently healthy	d__Bacteria	Proteobacteria	Alphaproteobacteria	Rhodobacterales	Rhodobacteraceae	Sulfitobacter	NA
3985	ed5b6adb1b9e182eedb1b3cebc24a0d9	W024	0	Confidently healthy	d__Bacteria	Proteobacteria	Alphaproteobacteria	Rhodobacterales	Rhodobacteraceae	Sulfitobacter	NA
3987	ed5b6adb1b9e182eedb1b3cebc24a0d9	W010	0	Confidently healthy	d__Bacteria	Proteobacteria	Alphaproteobacteria	Rhodobacterales	Rhodobacteraceae	Sulfitobacter	NA
3989	ed5b6adb1b9e182eedb1b3cebc24a0d9	W017	0	Confidently healthy	d__Bacteria	Proteobacteria	Alphaproteobacteria	Rhodobacterales	Rhodobacteraceae	Sulfitobacter	NA
3991	ed5b6adb1b9e182eedb1b3cebc24a0d9	W020	0	Confidently healthy	d__Bacteria	Proteobacteria	Alphaproteobacteria	Rhodobacterales	Rhodobacteraceae	Sulfitobacter	NA
4008	ef85df1dd557ce31e2d2448c114a7bb6	W012	0.00634072	Confidently healthy	d__Bacteria	Proteobacteria	Alphaproteobacteria	Sphingomonadales	Sphingomonadaceae	NA	NA
4017	ef85df1dd557ce31e2d2448c114a7bb6	W020	0.00138598	Confidently healthy	d__Bacteria	Proteobacteria	Alphaproteobacteria	Sphingomonadales	Sphingomonadaceae	NA	NA
4011	ef85df1dd557ce31e2d2448c114a7bb6	W010	0.000683211	Confidently healthy	d__Bacteria	Proteobacteria	Alphaproteobacteria	Sphingomonadales	Sphingomonadaceae	NA	NA
4009	ef85df1dd557ce31e2d2448c114a7bb6	W024	0	Confidently healthy	d__Bacteria	Proteobacteria	Alphaproteobacteria	Sphingomonadales	Sphingomonadaceae	NA	NA
4010	ef85df1dd557ce31e2d2448c114a7bb6	W017	0	Confidently healthy	d__Bacteria	Proteobacteria	Alphaproteobacteria	Sphingomonadales	Sphingomonadaceae	NA	NA
4016	ef85df1dd557ce31e2d2448c114a7bb6	W011	0	Confidently healthy	d__Bacteria	Proteobacteria	Alphaproteobacteria	Sphingomonadales	Sphingomonadaceae	NA	NA
4029	f0517e4077d3468f0ceea9b5f1ab55e7	W020	0.000374588	Confidently healthy	d__Bacteria	Proteobacteria	Alphaproteobacteria	Acetobacterales	Acetobacteraceae	Acidiphilium	uncultured_soil
4027	f0517e4077d3468f0ceea9b5f1ab55e7	W017	0.000211359	Confidently healthy	d__Bacteria	Proteobacteria	Alphaproteobacteria	Acetobacterales	Acetobacteraceae	Acidiphilium	uncultured_soil
4025	f0517e4077d3468f0ceea9b5f1ab55e7	W011	0.000167392	Confidently healthy	d__Bacteria	Proteobacteria	Alphaproteobacteria	Acetobacterales	Acetobacteraceae	Acidiphilium	uncultured_soil
4021	f0517e4077d3468f0ceea9b5f1ab55e7	W012	0	Confidently healthy	d__Bacteria	Proteobacteria	Alphaproteobacteria	Acetobacterales	Acetobacteraceae	Acidiphilium	uncultured_soil
4024	f0517e4077d3468f0ceea9b5f1ab55e7	W010	0	Confidently healthy	d__Bacteria	Proteobacteria	Alphaproteobacteria	Acetobacterales	Acetobacteraceae	Acidiphilium	uncultured_soil
4026	f0517e4077d3468f0ceea9b5f1ab55e7	W024	0	Confidently healthy	d__Bacteria	Proteobacteria	Alphaproteobacteria	Acetobacterales	Acetobacteraceae	Acidiphilium	uncultured_soil
4071	f30fbcd9253a87306a2ffc0a1e4ba8da	W012	0.0166794	Confidently healthy	d__Bacteria	Proteobacteria	Alphaproteobacteria	Rhizobiales	Devosiaceae	Devosia	NA
4074	f30fbcd9253a87306a2ffc0a1e4ba8da	W011	0.00187479	Confidently healthy	d__Bacteria	Proteobacteria	Alphaproteobacteria	Rhizobiales	Devosiaceae	Devosia	NA
4070	f30fbcd9253a87306a2ffc0a1e4ba8da	W024	0	Confidently healthy	d__Bacteria	Proteobacteria	Alphaproteobacteria	Rhizobiales	Devosiaceae	Devosia	NA
4076	f30fbcd9253a87306a2ffc0a1e4ba8da	W010	0	Confidently healthy	d__Bacteria	Proteobacteria	Alphaproteobacteria	Rhizobiales	Devosiaceae	Devosia	NA
4077	f30fbcd9253a87306a2ffc0a1e4ba8da	W020	0	Confidently healthy	d__Bacteria	Proteobacteria	Alphaproteobacteria	Rhizobiales	Devosiaceae	Devosia	NA
4081	f30fbcd9253a87306a2ffc0a1e4ba8da	W017	0	Confidently healthy	d__Bacteria	Proteobacteria	Alphaproteobacteria	Rhizobiales	Devosiaceae	Devosia	NA
4098	f45fa0e7422d3adf618da86e977dd52d	W024	0	Confidently healthy	d__Bacteria	Proteobacteria	Gammaproteobacteria	Pseudomonadales	Moraxellaceae	Acinetobacter	NA
4101	f45fa0e7422d3adf618da86e977dd52d	W010	0	Confidently healthy	d__Bacteria	Proteobacteria	Gammaproteobacteria	Pseudomonadales	Moraxellaceae	Acinetobacter	NA
4102	f45fa0e7422d3adf618da86e977dd52d	W011	0	Confidently healthy	d__Bacteria	Proteobacteria	Gammaproteobacteria	Pseudomonadales	Moraxellaceae	Acinetobacter	NA
4104	f45fa0e7422d3adf618da86e977dd52d	W017	0	Confidently healthy	d__Bacteria	Proteobacteria	Gammaproteobacteria	Pseudomonadales	Moraxellaceae	Acinetobacter	NA
4106	f45fa0e7422d3adf618da86e977dd52d	W020	0	Confidently healthy	d__Bacteria	Proteobacteria	Gammaproteobacteria	Pseudomonadales	Moraxellaceae	Acinetobacter	NA
4108	f45fa0e7422d3adf618da86e977dd52d	W012	0	Confidently healthy	d__Bacteria	Proteobacteria	Gammaproteobacteria	Pseudomonadales	Moraxellaceae	Acinetobacter	NA
4121	f48cbba2fe7a2cba3df1c5bcffc1fa83	W020	0.00202277	Confidently healthy	d__Bacteria	Proteobacteria	Gammaproteobacteria	Burkholderiales	Oxalobacteraceae	Massilia	NA
4113	f48cbba2fe7a2cba3df1c5bcffc1fa83	W024	0.000531261	Confidently healthy	d__Bacteria	Proteobacteria	Gammaproteobacteria	Burkholderiales	Oxalobacteraceae	Massilia	NA
4109	f48cbba2fe7a2cba3df1c5bcffc1fa83	W012	0	Confidently healthy	d__Bacteria	Proteobacteria	Gammaproteobacteria	Burkholderiales	Oxalobacteraceae	Massilia	NA
4110	f48cbba2fe7a2cba3df1c5bcffc1fa83	W017	0	Confidently healthy	d__Bacteria	Proteobacteria	Gammaproteobacteria	Burkholderiales	Oxalobacteraceae	Massilia	NA
4116	f48cbba2fe7a2cba3df1c5bcffc1fa83	W010	0	Confidently healthy	d__Bacteria	Proteobacteria	Gammaproteobacteria	Burkholderiales	Oxalobacteraceae	Massilia	NA
4120	f48cbba2fe7a2cba3df1c5bcffc1fa83	W011	0	Confidently healthy	d__Bacteria	Proteobacteria	Gammaproteobacteria	Burkholderiales	Oxalobacteraceae	Massilia	NA
4123	f4bc4759d52d874f23238c709b060802	W020	0.00101139	Confidently healthy	d__Bacteria	Proteobacteria	Gammaproteobacteria	Xanthomonadales	Rhodanobacteraceae	Dyella	NA
4133	f4bc4759d52d874f23238c709b060802	W024	0.0008633	Confidently healthy	d__Bacteria	Proteobacteria	Gammaproteobacteria	Xanthomonadales	Rhodanobacteraceae	Dyella	NA
4126	f4bc4759d52d874f23238c709b060802	W011	0	Confidently healthy	d__Bacteria	Proteobacteria	Gammaproteobacteria	Xanthomonadales	Rhodanobacteraceae	Dyella	NA
4129	f4bc4759d52d874f23238c709b060802	W017	0	Confidently healthy	d__Bacteria	Proteobacteria	Gammaproteobacteria	Xanthomonadales	Rhodanobacteraceae	Dyella	NA
4130	f4bc4759d52d874f23238c709b060802	W010	0	Confidently healthy	d__Bacteria	Proteobacteria	Gammaproteobacteria	Xanthomonadales	Rhodanobacteraceae	Dyella	NA
4132	f4bc4759d52d874f23238c709b060802	W012	0	Confidently healthy	d__Bacteria	Proteobacteria	Gammaproteobacteria	Xanthomonadales	Rhodanobacteraceae	Dyella	NA
4141	f4f1a223ef098dfc2011b20518ac6c8c	W011	0.000301306	Confidently healthy	d__Bacteria	Proteobacteria	Alphaproteobacteria	Rhodobacterales	Rhodobacteraceae	Paracoccus	NA
4142	f4f1a223ef098dfc2011b20518ac6c8c	W024	0.000166019	Confidently healthy	d__Bacteria	Proteobacteria	Alphaproteobacteria	Rhodobacterales	Rhodobacteraceae	Paracoccus	NA
4146	f4f1a223ef098dfc2011b20518ac6c8c	W017	0.000120777	Confidently healthy	d__Bacteria	Proteobacteria	Alphaproteobacteria	Rhodobacterales	Rhodobacteraceae	Paracoccus	NA
4144	f4f1a223ef098dfc2011b20518ac6c8c	W010	6.61172e-05	Confidently healthy	d__Bacteria	Proteobacteria	Alphaproteobacteria	Rhodobacterales	Rhodobacteraceae	Paracoccus	NA
4137	f4f1a223ef098dfc2011b20518ac6c8c	W012	0	Confidently healthy	d__Bacteria	Proteobacteria	Alphaproteobacteria	Rhodobacterales	Rhodobacteraceae	Paracoccus	NA
4145	f4f1a223ef098dfc2011b20518ac6c8c	W020	0	Confidently healthy	d__Bacteria	Proteobacteria	Alphaproteobacteria	Rhodobacterales	Rhodobacteraceae	Paracoccus	NA
4148	f512a0d20386c284215d59f7c8725a5c	W011	0.0138601	Confidently healthy	d__Bacteria	Proteobacteria	Gammaproteobacteria	Alteromonadales	Marinobacteraceae	Marinobacter	NA
4150	f512a0d20386c284215d59f7c8725a5c	W012	0	Confidently healthy	d__Bacteria	Proteobacteria	Gammaproteobacteria	Alteromonadales	Marinobacteraceae	Marinobacter	NA
4154	f512a0d20386c284215d59f7c8725a5c	W024	0	Confidently healthy	d__Bacteria	Proteobacteria	Gammaproteobacteria	Alteromonadales	Marinobacteraceae	Marinobacter	NA
4155	f512a0d20386c284215d59f7c8725a5c	W017	0	Confidently healthy	d__Bacteria	Proteobacteria	Gammaproteobacteria	Alteromonadales	Marinobacteraceae	Marinobacter	NA
4158	f512a0d20386c284215d59f7c8725a5c	W020	0	Confidently healthy	d__Bacteria	Proteobacteria	Gammaproteobacteria	Alteromonadales	Marinobacteraceae	Marinobacter	NA
4159	f512a0d20386c284215d59f7c8725a5c	W010	0	Confidently healthy	d__Bacteria	Proteobacteria	Gammaproteobacteria	Alteromonadales	Marinobacteraceae	Marinobacter	NA
4184	f74ba015e3912fcbf88576b4087c3768	W011	0.00164044	Confidently healthy	d__Bacteria	Proteobacteria	Alphaproteobacteria	Sphingomonadales	Sphingomonadaceae	NA	NA
4177	f74ba015e3912fcbf88576b4087c3768	W012	0.00117138	Confidently healthy	d__Bacteria	Proteobacteria	Alphaproteobacteria	Sphingomonadales	Sphingomonadaceae	NA	NA
4175	f74ba015e3912fcbf88576b4087c3768	W020	0	Confidently healthy	d__Bacteria	Proteobacteria	Alphaproteobacteria	Sphingomonadales	Sphingomonadaceae	NA	NA
4182	f74ba015e3912fcbf88576b4087c3768	W024	0	Confidently healthy	d__Bacteria	Proteobacteria	Alphaproteobacteria	Sphingomonadales	Sphingomonadaceae	NA	NA
4183	f74ba015e3912fcbf88576b4087c3768	W017	0	Confidently healthy	d__Bacteria	Proteobacteria	Alphaproteobacteria	Sphingomonadales	Sphingomonadaceae	NA	NA
4186	f74ba015e3912fcbf88576b4087c3768	W010	0	Confidently healthy	d__Bacteria	Proteobacteria	Alphaproteobacteria	Sphingomonadales	Sphingomonadaceae	NA	NA
4190	f8aeec3c1ff0f4e7e1c829e4db0618d9	W024	0.00600989	Confidently healthy	d__Bacteria	Proteobacteria	Gammaproteobacteria	Pseudomonadales	Pseudomonadaceae	Pseudomonas	NA
4195	f8aeec3c1ff0f4e7e1c829e4db0618d9	W011	0.000569133	Confidently healthy	d__Bacteria	Proteobacteria	Gammaproteobacteria	Pseudomonadales	Pseudomonadaceae	Pseudomonas	NA
4196	f8aeec3c1ff0f4e7e1c829e4db0618d9	W017	0.000211359	Confidently healthy	d__Bacteria	Proteobacteria	Gammaproteobacteria	Pseudomonadales	Pseudomonadaceae	Pseudomonas	NA
4191	f8aeec3c1ff0f4e7e1c829e4db0618d9	W020	0	Confidently healthy	d__Bacteria	Proteobacteria	Gammaproteobacteria	Pseudomonadales	Pseudomonadaceae	Pseudomonas	NA
4192	f8aeec3c1ff0f4e7e1c829e4db0618d9	W012	0	Confidently healthy	d__Bacteria	Proteobacteria	Gammaproteobacteria	Pseudomonadales	Pseudomonadaceae	Pseudomonas	NA
4198	f8aeec3c1ff0f4e7e1c829e4db0618d9	W010	0	Confidently healthy	d__Bacteria	Proteobacteria	Gammaproteobacteria	Pseudomonadales	Pseudomonadaceae	Pseudomonas	NA
4207	f8ec009ea7d958c2429fc4d8931f6c25	W017	0.00265709	Confidently healthy	d__Bacteria	Proteobacteria	Alphaproteobacteria	Rhizobiales	Beijerinckiaceae	1174-901-12	uncultured_bacterium
4210	f8ec009ea7d958c2429fc4d8931f6c25	W011	0.000903917	Confidently healthy	d__Bacteria	Proteobacteria	Alphaproteobacteria	Rhizobiales	Beijerinckiaceae	1174-901-12	uncultured_bacterium
4209	f8ec009ea7d958c2429fc4d8931f6c25	W020	0.000824093	Confidently healthy	d__Bacteria	Proteobacteria	Alphaproteobacteria	Rhizobiales	Beijerinckiaceae	1174-901-12	uncultured_bacterium
4206	f8ec009ea7d958c2429fc4d8931f6c25	W024	0.000132815	Confidently healthy	d__Bacteria	Proteobacteria	Alphaproteobacteria	Rhizobiales	Beijerinckiaceae	1174-901-12	uncultured_bacterium
4204	f8ec009ea7d958c2429fc4d8931f6c25	W012	0	Confidently healthy	d__Bacteria	Proteobacteria	Alphaproteobacteria	Rhizobiales	Beijerinckiaceae	1174-901-12	uncultured_bacterium
4211	f8ec009ea7d958c2429fc4d8931f6c25	W010	0	Confidently healthy	d__Bacteria	Proteobacteria	Alphaproteobacteria	Rhizobiales	Beijerinckiaceae	1174-901-12	uncultured_bacterium
4262	fa96cbd7b2df953f48e159b78c51527d	W010	0.0632962	Confidently healthy	d__Bacteria	Proteobacteria	Alphaproteobacteria	Caulobacterales	Caulobacteraceae	Brevundimonas	NA
4263	fa96cbd7b2df953f48e159b78c51527d	W011	0.00197523	Confidently healthy	d__Bacteria	Proteobacteria	Alphaproteobacteria	Caulobacterales	Caulobacteraceae	Brevundimonas	NA
4257	fa96cbd7b2df953f48e159b78c51527d	W012	0.00140056	Confidently healthy	d__Bacteria	Proteobacteria	Alphaproteobacteria	Caulobacterales	Caulobacteraceae	Brevundimonas	NA
4253	fa96cbd7b2df953f48e159b78c51527d	W017	0	Confidently healthy	d__Bacteria	Proteobacteria	Alphaproteobacteria	Caulobacterales	Caulobacteraceae	Brevundimonas	NA
4256	fa96cbd7b2df953f48e159b78c51527d	W024	0	Confidently healthy	d__Bacteria	Proteobacteria	Alphaproteobacteria	Caulobacterales	Caulobacteraceae	Brevundimonas	NA
4264	fa96cbd7b2df953f48e159b78c51527d	W020	0	Confidently healthy	d__Bacteria	Proteobacteria	Alphaproteobacteria	Caulobacterales	Caulobacteraceae	Brevundimonas	NA
4277	fc6622c636a5210293fb2873fc4761d9	W011	0.00703047	Confidently healthy	d__Bacteria	Proteobacteria	Alphaproteobacteria	Rhizobiales	Rhizobiaceae	Allorhizobium-Neorhizobium-Pararhizobium-Rhizobium	NA
4272	fc6622c636a5210293fb2873fc4761d9	W012	0.00494016	Confidently healthy	d__Bacteria	Proteobacteria	Alphaproteobacteria	Rhizobiales	Rhizobiaceae	Allorhizobium-Neorhizobium-Pararhizobium-Rhizobium	NA
4269	fc6622c636a5210293fb2873fc4761d9	W017	0.00286844	Confidently healthy	d__Bacteria	Proteobacteria	Alphaproteobacteria	Rhizobiales	Rhizobiaceae	Allorhizobium-Neorhizobium-Pararhizobium-Rhizobium	NA
4267	fc6622c636a5210293fb2873fc4761d9	W020	0	Confidently healthy	d__Bacteria	Proteobacteria	Alphaproteobacteria	Rhizobiales	Rhizobiaceae	Allorhizobium-Neorhizobium-Pararhizobium-Rhizobium	NA
4268	fc6622c636a5210293fb2873fc4761d9	W024	0	Confidently healthy	d__Bacteria	Proteobacteria	Alphaproteobacteria	Rhizobiales	Rhizobiaceae	Allorhizobium-Neorhizobium-Pararhizobium-Rhizobium	NA
4274	fc6622c636a5210293fb2873fc4761d9	W010	0	Confidently healthy	d__Bacteria	Proteobacteria	Alphaproteobacteria	Rhizobiales	Rhizobiaceae	Allorhizobium-Neorhizobium-Pararhizobium-Rhizobium	NA
4281	fcc49ff5986615b32ceb75fc6e545341	W012	0.00252101	Confidently healthy	d__Bacteria	Proteobacteria	Alphaproteobacteria	Rhizobiales	Rhizobiaceae	Allorhizobium-Neorhizobium-Pararhizobium-Rhizobium	NA
4280	fcc49ff5986615b32ceb75fc6e545341	W011	0.000468698	Confidently healthy	d__Bacteria	Proteobacteria	Alphaproteobacteria	Rhizobiales	Rhizobiaceae	Allorhizobium-Neorhizobium-Pararhizobium-Rhizobium	NA
4279	fcc49ff5986615b32ceb75fc6e545341	W010	0	Confidently healthy	d__Bacteria	Proteobacteria	Alphaproteobacteria	Rhizobiales	Rhizobiaceae	Allorhizobium-Neorhizobium-Pararhizobium-Rhizobium	NA
4282	fcc49ff5986615b32ceb75fc6e545341	W017	0	Confidently healthy	d__Bacteria	Proteobacteria	Alphaproteobacteria	Rhizobiales	Rhizobiaceae	Allorhizobium-Neorhizobium-Pararhizobium-Rhizobium	NA
4284	fcc49ff5986615b32ceb75fc6e545341	W020	0	Confidently healthy	d__Bacteria	Proteobacteria	Alphaproteobacteria	Rhizobiales	Rhizobiaceae	Allorhizobium-Neorhizobium-Pararhizobium-Rhizobium	NA
4290	fcc49ff5986615b32ceb75fc6e545341	W024	0	Confidently healthy	d__Bacteria	Proteobacteria	Alphaproteobacteria	Rhizobiales	Rhizobiaceae	Allorhizobium-Neorhizobium-Pararhizobium-Rhizobium	NA
4304	fd49e69f94c6e1d27fa06bfa3ee94591	W011	0.0158688	Confidently healthy	d__Bacteria	Proteobacteria	Gammaproteobacteria	Xanthomonadales	Xanthomonadaceae	Stenotrophomonas	NA
4305	fd49e69f94c6e1d27fa06bfa3ee94591	W024	0.00109573	Confidently healthy	d__Bacteria	Proteobacteria	Gammaproteobacteria	Xanthomonadales	Xanthomonadaceae	Stenotrophomonas	NA
4309	fd49e69f94c6e1d27fa06bfa3ee94591	W012	0	Confidently healthy	d__Bacteria	Proteobacteria	Gammaproteobacteria	Xanthomonadales	Xanthomonadaceae	Stenotrophomonas	NA
4311	fd49e69f94c6e1d27fa06bfa3ee94591	W017	0	Confidently healthy	d__Bacteria	Proteobacteria	Gammaproteobacteria	Xanthomonadales	Xanthomonadaceae	Stenotrophomonas	NA
4313	fd49e69f94c6e1d27fa06bfa3ee94591	W010	0	Confidently healthy	d__Bacteria	Proteobacteria	Gammaproteobacteria	Xanthomonadales	Xanthomonadaceae	Stenotrophomonas	NA
4316	fd49e69f94c6e1d27fa06bfa3ee94591	W020	0	Confidently healthy	d__Bacteria	Proteobacteria	Gammaproteobacteria	Xanthomonadales	Xanthomonadaceae	Stenotrophomonas	NA
196	0cee32dae247bce2c87664d44605f750	W020	0.000187294	Confidently healthy	d__Bacteria	Verrucomicrobiota	Verrucomicrobiae	Chthoniobacterales	Chthoniobacteraceae	Candidatus_Udaeobacter	uncultured_Verrucomicrobia
198	0cee32dae247bce2c87664d44605f750	W024	0.000132815	Confidently healthy	d__Bacteria	Verrucomicrobiota	Verrucomicrobiae	Chthoniobacterales	Chthoniobacteraceae	Candidatus_Udaeobacter	uncultured_Verrucomicrobia
203	0cee32dae247bce2c87664d44605f750	W010	0	Confidently healthy	d__Bacteria	Verrucomicrobiota	Verrucomicrobiae	Chthoniobacterales	Chthoniobacteraceae	Candidatus_Udaeobacter	uncultured_Verrucomicrobia
205	0cee32dae247bce2c87664d44605f750	W012	0	Confidently healthy	d__Bacteria	Verrucomicrobiota	Verrucomicrobiae	Chthoniobacterales	Chthoniobacteraceae	Candidatus_Udaeobacter	uncultured_Verrucomicrobia
207	0cee32dae247bce2c87664d44605f750	W017	0	Confidently healthy	d__Bacteria	Verrucomicrobiota	Verrucomicrobiae	Chthoniobacterales	Chthoniobacteraceae	Candidatus_Udaeobacter	uncultured_Verrucomicrobia
208	0cee32dae247bce2c87664d44605f750	W011	0	Confidently healthy	d__Bacteria	Verrucomicrobiota	Verrucomicrobiae	Chthoniobacterales	Chthoniobacteraceae	Candidatus_Udaeobacter	uncultured_Verrucomicrobia
999	367fd0532f406448a26bcca3b54e8e2b	W012	0.0115355	Confidently healthy	d__Bacteria	Verrucomicrobiota	Verrucomicrobiae	Verrucomicrobiales	Rubritaleaceae	Luteolibacter	NA
993	367fd0532f406448a26bcca3b54e8e2b	W011	0.000435219	Confidently healthy	d__Bacteria	Verrucomicrobiota	Verrucomicrobiae	Verrucomicrobiales	Rubritaleaceae	Luteolibacter	NA
992	367fd0532f406448a26bcca3b54e8e2b	W020	0	Confidently healthy	d__Bacteria	Verrucomicrobiota	Verrucomicrobiae	Verrucomicrobiales	Rubritaleaceae	Luteolibacter	NA
995	367fd0532f406448a26bcca3b54e8e2b	W024	0	Confidently healthy	d__Bacteria	Verrucomicrobiota	Verrucomicrobiae	Verrucomicrobiales	Rubritaleaceae	Luteolibacter	NA
997	367fd0532f406448a26bcca3b54e8e2b	W010	0	Confidently healthy	d__Bacteria	Verrucomicrobiota	Verrucomicrobiae	Verrucomicrobiales	Rubritaleaceae	Luteolibacter	NA
1000	367fd0532f406448a26bcca3b54e8e2b	W017	0	Confidently healthy	d__Bacteria	Verrucomicrobiota	Verrucomicrobiae	Verrucomicrobiales	Rubritaleaceae	Luteolibacter	NA
2344	8abdf967e5b46a4af2dc34923219a392	W024	0.000232427	Confidently healthy	d__Bacteria	Verrucomicrobiota	Verrucomicrobiae	Chthoniobacterales	Chthoniobacteraceae	Candidatus_Udaeobacter	NA
2342	8abdf967e5b46a4af2dc34923219a392	W020	0.000224753	Confidently healthy	d__Bacteria	Verrucomicrobiota	Verrucomicrobiae	Chthoniobacterales	Chthoniobacteraceae	Candidatus_Udaeobacter	NA
2352	8abdf967e5b46a4af2dc34923219a392	W017	0.000120777	Confidently healthy	d__Bacteria	Verrucomicrobiota	Verrucomicrobiae	Chthoniobacterales	Chthoniobacteraceae	Candidatus_Udaeobacter	NA
2347	8abdf967e5b46a4af2dc34923219a392	W010	4.40781e-05	Confidently healthy	d__Bacteria	Verrucomicrobiota	Verrucomicrobiae	Chthoniobacterales	Chthoniobacteraceae	Candidatus_Udaeobacter	NA
2343	8abdf967e5b46a4af2dc34923219a392	W011	0	Confidently healthy	d__Bacteria	Verrucomicrobiota	Verrucomicrobiae	Chthoniobacterales	Chthoniobacteraceae	Candidatus_Udaeobacter	NA
2351	8abdf967e5b46a4af2dc34923219a392	W012	0	Confidently healthy	d__Bacteria	Verrucomicrobiota	Verrucomicrobiae	Chthoniobacterales	Chthoniobacteraceae	Candidatus_Udaeobacter	NA
2889	b0546a8c6a38415c52d2dc916319d3fd	W024	0.000763688	Confidently healthy	d__Bacteria	Verrucomicrobiota	Verrucomicrobiae	Chthoniobacterales	Chthoniobacteraceae	Candidatus_Udaeobacter	NA
[truncated: 2,343 more rows]
