# Supplementary material for: Sarcoptic mange changes bacterial and fungal microbiota of bare-nosed wombats (Vombatus ursinus)
Source: Parasit Vectors. 2022 Sep 13;15:323. doi: 10.1186/s13071-022-05452-y (PMC9472346; doi:10.1186/s13071-022-05452-y)
Supplement: Supplementary file 4 — Additional file4: Dataset S3 Full fungal taxa association. [file 13071_2022_5452_MOESM4_ESM.xlsx]

## Sheet: Ark 1 - fungaldata
	OTU	Sample	Abundance	Severity	Kingdom	Phylum	Class	Order	Family	Genus	Species		Unique Class	total#	%	Healthy#	%	Mangy#	%	Severe#	%		Unique Genus	total#	%	Healthy#	%	Mangy#	%	Severe#	%		Unique species	total#	%	Healthy#	%	Mangy#	%	Severe#	%
2648	e456daf70bbf4d363d1079cd8fb0cd7d	DW02	0.586522	Severe mange	Fungi	Ascomycota	Leotiomycetes	Thelebolales	Pseudeurotiaceae	Pseudogymnoascus	unidentified		Leotiomycetes	93	11.019	58	8.90937	19	19.3878	16	16.8421		Pseudogymnoascus	37		18	2.76498	8	8.16327	11	11.5789		unidentified	108	12.7962	83	12.7496	10	10.2041	15	15.7895
1883	9cf9c12984299d7602442e9f8c4f68d7	W021	0.570041	Severe mange	Fungi	Ascomycota	Saccharomycetes	Saccharomycetales	Debaryomycetaceae	Debaryomyces	Debaryomyces_prosopidis		Saccharomycetes	19	2.25118	9	1.38249	4	4.08163	6	6.31579		Debaryomyces	19		9	1.38249	4	4.08163	6	6.31579		Debaryomyces_prosopidis	19	2.25118	9	1.38249	4	4.08163	6	6.31579
2508	d45c18072cca8109425f71dafa6a7add	W003	0.554276	Severe mange	Fungi	Ascomycota	Dothideomycetes	Capnodiales	Cladosporiaceae	Cladosporium	NA		Dothideomycetes	311	36.8483	231	35.4839	45	45.9184	35	36.8421		Cladosporium	54		35	5.37634	11	11.2245	8	8.42105		NA	212	25.1185	166	25.4992	27	27.551	19	20
2715	eb0f00e8037b1aecd6dbb46038d28b5d	W006	0.463723	Mangy	Fungi	Mucoromycota	Umbelopsidomycetes	Umbelopsidales	Umbelopsidaceae	Umbelopsis	Umbelopsis_isabellina		Umbelopsidomycetes	26	3.08057	22	3.37942	2	2.04082	2	2.10526		Umbelopsis	26		22	3.37942	2	2.04082	2	2.10526		Umbelopsis_isabellina	13	1.54028	11	1.68971	2	2.04082	0	0
2781	f57de885e0b33932afc12fc0e034f53d	W025	0.446447	Mangy	Fungi	Ascomycota	Leotiomycetes	Thelebolales	Pseudeurotiaceae	Pseudogymnoascus	unidentified		Eurotiomycetes	99	11.7299	86	13.2104	8	8.16327	5	5.26316		Penicillium	46		34	5.22273	8	8.16327	4	4.21053		Papiliotrema_laurentii	8	0.947867	8	1.22888	0	0	0	0
2688	e877ad8bba093298013b9b1b0d60807e	W010	0.353382	Confidently healthy	Fungi	Ascomycota	Eurotiomycetes	Eurotiales	Aspergillaceae	Penicillium	NA		Tremellomycetes	181	21.4455	144	22.1198	12	12.2449	25	26.3158		NA	74		56	8.60215	10	10.2041	8	8.42105		Cladosporium_cladosporioides	44	5.21327	28	4.30108	9	9.18367	7	7.36842
2458	cf20a81b175ac2ce81910a1b9bf3c0b9	Vet1	0.333179	Mangy	Fungi	Ascomycota	Dothideomycetes	Pleosporales	Didymellaceae	NA	NA		Sordariomycetes	35	4.14692	33	5.06912	0	0	2	2.10526		Papiliotrema	29		28	4.30108	0	0	1	1.05263		Neophysalospora_eucalypti	3	0.35545	3	0.460829	0	0	0	0
1140	5403be303bb0d85bf8e56c30911eb04f	W017	0.306953	Confidently healthy	Fungi	Basidiomycota	Tremellomycetes	Tremellales	Rhynchogastremataceae	Papiliotrema	Papiliotrema_laurentii		Microbotryomycetes	11	1.30332	9	1.38249	2	2.04082	0	0		Neophysalospora	3		3	0.460829	0	0	0	0		Filobasidium_oeirense	6	0.7109	2	0.30722	0	0	4	4.21053
1656	870133a27d660abdc6974276df8f6ea2	Vet1	0.283632	Mangy	Fungi	Ascomycota	Leotiomycetes	Thelebolales	Pseudeurotiaceae	Pseudogymnoascus	unidentified		Ustilaginomycetes	8	0.947867	8	1.22888	0	0	0	0		Filobasidium	7		2	0.30722	0	0	5	5.26316		Apiotrichum_xylopini	6	0.7109	4	0.614439	2	2.04082	0	0
2871	fa05c8d99a3fe83ac168b92b099b7251	W025	0.276125	Mangy	Fungi	Ascomycota	Dothideomycetes	Capnodiales	Cladosporiaceae	Cladosporium	Cladosporium_cladosporioides		Cystobasidiomycetes	28	3.31754	24	3.68664	2	2.04082	2	2.10526		Apiotrichum	8		6	0.921659	2	2.04082	0	0		Penicillium_citreosulfuratum	6	0.7109	5	0.768049	0	0	1	1.05263
2864	fa05c8d99a3fe83ac168b92b099b7251	W003	0.240436	Severe mange	Fungi	Ascomycota	Dothideomycetes	Capnodiales	Cladosporiaceae	Cladosporium	Cladosporium_cladosporioides		Mortierellomycetes	5	0.592417	3	0.460829	2	2.04082	0	0		Neoascochyta	11		8	1.22888	3	3.06122	0	0		Neoascochyta_paspali	7	0.829384	4	0.614439	3	3.06122	0	0
2772	f57de885e0b33932afc12fc0e034f53d	W006	0.218105	Mangy	Fungi	Ascomycota	Leotiomycetes	Thelebolales	Pseudeurotiaceae	Pseudogymnoascus	unidentified		Agaricomycetes	3	0.35545	3	0.460829	0	0	0	0		Vishniacozyma	73		53	8.14132	6	6.12245	14	14.7368		Leucosporidium_fragarium	3	0.35545	3	0.460829	0	0	0	0
2869	fa05c8d99a3fe83ac168b92b099b7251	W020	0.211336	Confidently healthy	Fungi	Ascomycota	Dothideomycetes	Capnodiales	Cladosporiaceae	Cladosporium	Cladosporium_cladosporioides		Malasseziomycetes	3	0.35545	3	0.460829	0	0	0	0		Leucosporidium	3		3	0.460829	0	0	0	0		Farysia_acheniorum	4	0.473934	4	0.614439	0	0	0	0
2778	f57de885e0b33932afc12fc0e034f53d	DW02	0.191992	Severe mange	Fungi	Ascomycota	Leotiomycetes	Thelebolales	Pseudeurotiaceae	Pseudogymnoascus	unidentified		NA	8	0.947867	4	0.614439	2	2.04082	2	2.10526		Farysia	4		4	0.614439	0	0	0	0		Pyrenochaetopsis_leptospora	16	1.89573	9	1.38249	3	3.06122	4	4.21053
2873	fa05c8d99a3fe83ac168b92b099b7251	W005	0.186278	Severe mange	Fungi	Ascomycota	Dothideomycetes	Capnodiales	Cladosporiaceae	Cladosporium	Cladosporium_cladosporioides		Exobasidiomycetes	5	0.592417	5	0.768049	0	0	0	0		Pyrenochaetopsis	16		9	1.38249	3	3.06122	4	4.21053		Penicillium_melinii	13	1.54028	8	1.22888	2	2.04082	3	3.15789
2779	f57de885e0b33932afc12fc0e034f53d	W005	0.173849	Severe mange	Fungi	Ascomycota	Leotiomycetes	Thelebolales	Pseudeurotiaceae	Pseudogymnoascus	unidentified		Arthoniomycetes	6	0.7109	6	0.921659	0	0	0	0		Didymocyrtis	13		8	1.22888	3	3.06122	2	2.10526		Didymocyrtis_cladoniicola	13	1.54028	8	1.22888	3	3.06122	2	2.10526
2459	cf20a81b175ac2ce81910a1b9bf3c0b9	W010	0.161307	Confidently healthy	Fungi	Ascomycota	Dothideomycetes	Pleosporales	Didymellaceae	NA	NA		Taphrinomycetes	3	0.35545	3	0.460829	0	0	0	0		Preussia	3		3	0.460829	0	0	0	0		Preussia_africana	3	0.35545	3	0.460829	0	0	0	0
2775	f57de885e0b33932afc12fc0e034f53d	W024	0.1589	Confidently healthy	Fungi	Ascomycota	Leotiomycetes	Thelebolales	Pseudeurotiaceae	Pseudogymnoascus	unidentified		Total	844	100	651	100	98	100	95	100		Exophiala	11		10	1.5361	0	0	1	1.05263		Exophiala_equina	6	0.7109	5	0.768049	0	0	1	1.05263
902	41ee319fc4a77b0156df2a9dafee0512	W010	0.154681	Confidently healthy	Fungi	Ascomycota	Sordariomycetes	Xylariales	Xylariales_fam_Incertae_sedis	Neophysalospora	Neophysalospora_eucalypti												unidentified	30		25	3.84025	2	2.04082	3	3.15789		Oidiodendron_tenuissimum	28	3.31754	21	3.22581	5	5.10204	2	2.10526
2865	fa05c8d99a3fe83ac168b92b099b7251	W011	0.153149	Confidently healthy	Fungi	Ascomycota	Dothideomycetes	Capnodiales	Cladosporiaceae	Cladosporium	Cladosporium_cladosporioides												Oidiodendron	44		31	4.7619	11	11.2245	2	2.10526		Saitozyma_podzolica	6	0.7109	4	0.614439	2	2.04082	0	0
2641	e456daf70bbf4d363d1079cd8fb0cd7d	W024	0.151778	Confidently healthy	Fungi	Ascomycota	Leotiomycetes	Thelebolales	Pseudeurotiaceae	Pseudogymnoascus	unidentified												Alternaria	25		13	1.99693	10	10.2041	2	2.10526		Vishniacozyma_dimennae	16	1.89573	13	1.99693	0	0	3	3.15789
2467	cf20a81b175ac2ce81910a1b9bf3c0b9	W011	0.150361	Confidently healthy	Fungi	Ascomycota	Dothideomycetes	Pleosporales	Didymellaceae	NA	NA												Saitozyma	6		4	0.614439	2	2.04082	0	0		Vishniacozyma_victoriae	33	3.90995	20	3.0722	6	6.12245	7	7.36842
1880	9cf9c12984299d7602442e9f8c4f68d7	W017	0.145802	Confidently healthy	Fungi	Ascomycota	Saccharomycetes	Saccharomycetales	Debaryomycetaceae	Debaryomyces	Debaryomyces_prosopidis												Acremonium	2		2	0.30722	0	0	0	0		Acremonium_hennebertii	2	0.236967	2	0.30722	0	0	0	0
2463	cf20a81b175ac2ce81910a1b9bf3c0b9	W005	0.136025	Severe mange	Fungi	Ascomycota	Dothideomycetes	Pleosporales	Didymellaceae	NA	NA												Holtermanniella	4		4	0.614439	0	0	0	0		Holtermanniella_takashimae	4	0.473934	4	0.614439	0	0	0	0
1819	969f414aca405fc9e47dacb1e5b4284a	W005	0.133391	Severe mange	Fungi	Basidiomycota	Tremellomycetes	Filobasidiales	Filobasidiaceae	Filobasidium	Filobasidium_oeirense												Sakaguchia	7		7	1.07527	0	0	0	0		Sakaguchia_dacryoidea	7	0.829384	7	1.07527	0	0	0	0
2827	f765d0b8b4601e97616caa20a4b73e0f	Vet1	0.125267	Mangy	Fungi	Basidiomycota	Tremellomycetes	Trichosporonales	Trichosporonaceae	Apiotrichum	Apiotrichum_xylopini												Cystobasidium	14		10	1.5361	2	2.04082	2	2.10526		Papiliotrema_frias	5	0.592417	4	0.614439	0	0	1	1.05263
2862	fa05c8d99a3fe83ac168b92b099b7251	W010	0.124527	Confidently healthy	Fungi	Ascomycota	Dothideomycetes	Capnodiales	Cladosporiaceae	Cladosporium	Cladosporium_cladosporioides												Phaeosphaeria	37		33	5.06912	4	4.08163	0	0		Cystobasidium_slooffiae	12	1.4218	8	1.22888	2	2.04082	2	2.10526
2892	ff1b2e7a6c857fefb1866352dc7d7f30	W025	0.116119	Mangy	Fungi	Ascomycota	Saccharomycetes	Saccharomycetales	Debaryomycetaceae	Debaryomyces	Debaryomyces_prosopidis												Metarhizium	5		4	0.614439	0	0	1	1.05263		Phaeosphaeria_oryzae	11	1.30332	9	1.38249	2	2.04082	0	0
1431	76b129b2ce7edf8b20f3fa198523b363	W020	0.114936	Confidently healthy	Fungi	Ascomycota	Dothideomycetes	Capnodiales	Cladosporiaceae	Cladosporium	Cladosporium_cladosporioides												Aureobasidium	15		13	1.99693	0	0	2	2.10526		Oidiodendron_echinulatum	1	0.118483	0	0	1	1.02041	0	0
2833	f765d0b8b4601e97616caa20a4b73e0f	W017	0.112391	Confidently healthy	Fungi	Basidiomycota	Tremellomycetes	Trichosporonales	Trichosporonaceae	Apiotrichum	Apiotrichum_xylopini												Mortierella	5		3	0.460829	2	2.04082	0	0		Aureobasidium_pullulans	15	1.77725	13	1.99693	0	0	2	2.10526
2870	fa05c8d99a3fe83ac168b92b099b7251	W024	0.103009	Confidently healthy	Fungi	Ascomycota	Dothideomycetes	Capnodiales	Cladosporiaceae	Cladosporium	Cladosporium_cladosporioides												Goffeauzyma	3		3	0.460829	0	0	0	0		Mortierella_parvispora	3	0.35545	3	0.460829	0	0	0	0
2249	c0736095c58f0365f8d8dd691b4a18e4	W005	0.101165	Severe mange	Fungi	Ascomycota	Eurotiomycetes	Eurotiales	Aspergillaceae	Penicillium	Penicillium_citreosulfuratum												Neopestalotiopsis	10		10	1.5361	0	0	0	0		Goffeauzyma_agrionensis	3	0.35545	3	0.460829	0	0	0	0
1720	8d2917173dbd5e979be61a7942dd1d18	W006	0.0979587	Mangy	Fungi	Ascomycota	Dothideomycetes	Pleosporales	Didymellaceae	Neoascochyta	Neoascochyta_paspali												Cryptococcus	4		4	0.614439	0	0	0	0		Neopestalotiopsis_aotearoa	10	1.18483	10	1.5361	0	0	0	0
1432	76b129b2ce7edf8b20f3fa198523b363	W021	0.0967785	Severe mange	Fungi	Ascomycota	Dothideomycetes	Capnodiales	Cladosporiaceae	Cladosporium	Cladosporium_cladosporioides												Bipolaris	6		5	0.768049	1	1.02041	0	0		Phaeosphaeria_sinensis	3	0.35545	3	0.460829	0	0	0	0
1878	9cf9c12984299d7602442e9f8c4f68d7	W024	0.0939774	Confidently healthy	Fungi	Ascomycota	Saccharomycetes	Saccharomycetales	Debaryomycetaceae	Debaryomyces	Debaryomyces_prosopidis												Paraphaeosphaeria	7		7	1.07527	0	0	0	0		Bipolaris_brizae	6	0.7109	5	0.768049	1	1.02041	0	0
1922	a303f7b6130eb9a3d371c74d8e3f0916	W012	0.0906526	Confidently healthy	Fungi	Basidiomycota	Tremellomycetes	Tremellales	Bulleribasidiaceae	Vishniacozyma	NA												Ganoderma	3		3	0.460829	0	0	0	0		Alternaria_oregonensis	6	0.7109	1	0.15361	3	3.06122	2	2.10526
1073	50938b5ab5f1aae07b6adfb04d892c8f	W012	0.0887201	Confidently healthy	Fungi	Basidiomycota	Microbotryomycetes	Leucosporidiales	Leucosporidiaceae	Leucosporidium	Leucosporidium_fragarium												Geomyces	7		4	0.614439	0	0	3	3.15789		Papiliotrema_pseudoalba	5	0.592417	5	0.768049	0	0	0	0
2581	da3c5ca91f0a32988e3eefeefa564d25	W012	0.084344	Confidently healthy	Fungi	Basidiomycota	Ustilaginomycetes	Ustilaginales	Ustilaginaceae	Farysia	Farysia_acheniorum												Metapochonia	3		3	0.460829	0	0	0	0		Phaeosphaeria_poagena	20	2.36967	18	2.76498	2	2.04082	0	0
2868	fa05c8d99a3fe83ac168b92b099b7251	DW02	0.0831915	Severe mange	Fungi	Ascomycota	Dothideomycetes	Capnodiales	Cladosporiaceae	Cladosporium	Cladosporium_cladosporioides												Cyphellophora	10		10	1.5361	0	0	0	0		Vishniacozyma_globispora	4	0.473934	2	0.30722	0	0	2	2.10526
1436	76b129b2ce7edf8b20f3fa198523b363	W012	0.080279	Confidently healthy	Fungi	Ascomycota	Dothideomycetes	Capnodiales	Cladosporiaceae	Cladosporium	Cladosporium_cladosporioides												Solicoccozyma	10		5	0.768049	2	2.04082	3	3.15789		Paraphaeosphaeria_verruculosa	7	0.829384	7	1.07527	0	0	0	0
792	3d45cdb86ed668ab7eda455802ff75f3	W011	0.0787053	Confidently healthy	Fungi	Ascomycota	Dothideomycetes	Pleosporales	Cucurbitariaceae	Pyrenochaetopsis	Pyrenochaetopsis_leptospora												Microdochium	6		6	0.921659	0	0	0	0		Penicillium_brevicompactum	3	0.35545	2	0.30722	1	1.02041	0	0
1434	76b129b2ce7edf8b20f3fa198523b363	W005	0.0783224	Severe mange	Fungi	Ascomycota	Dothideomycetes	Capnodiales	Cladosporiaceae	Cladosporium	Cladosporium_cladosporioides												Sirobasidium	5		5	0.768049	0	0	0	0		Penicillium_catenatum	4	0.473934	3	0.460829	1	1.02041	0	0
1100	52f0b0059855eb2d37595a4f96b07f49	W017	0.0761606	Confidently healthy	Fungi	Ascomycota	Eurotiomycetes	Eurotiales	Aspergillaceae	Penicillium	Penicillium_melinii												Curvularia	3		0	0	0	0	3	3.15789		Filobasidium_globisporum	1	0.118483	0	0	0	0	1	1.05263
1276	64ef300af270c23dd1d10142ee54e59b	W021	0.0752483	Severe mange	Fungi	Basidiomycota	Tremellomycetes	Filobasidiales	Filobasidiaceae	Filobasidium	Filobasidium_oeirense												Naganishia	7		5	0.768049	0	0	2	2.10526		Ganoderma_orbiforme	3	0.35545	3	0.460829	0	0	0	0
971	46e10427c39e9aff056c163f89d6bc03	W020	0.0734086	Confidently healthy	Fungi	Ascomycota	Dothideomycetes	Pleosporales	Phaeosphaeriaceae	Didymocyrtis	Didymocyrtis_cladoniicola												Rhodotorula	5		3	0.460829	2	2.04082	0	0		Geomyces_auratus	7	0.829384	4	0.614439	0	0	3	3.15789
2872	fa05c8d99a3fe83ac168b92b099b7251	W017	0.0667958	Confidently healthy	Fungi	Ascomycota	Dothideomycetes	Capnodiales	Cladosporiaceae	Cladosporium	Cladosporium_cladosporioides												Capturomyces	5		5	0.768049	0	0	0	0		Cyphellophora_sessilis	3	0.35545	3	0.460829	0	0	0	0
2251	c0a5d7826b8c740b84b42346c0e56702	W024	0.0659545	Confidently healthy	Fungi	Ascomycota	Dothideomycetes	Pleosporales	Sporormiaceae	Preussia	Preussia_africana												Sporormiella	2		2	0.30722	0	0	0	0		Microdochium_seminicola	3	0.35545	3	0.460829	0	0	0	0
2460	cf20a81b175ac2ce81910a1b9bf3c0b9	W024	0.0635805	Confidently healthy	Fungi	Ascomycota	Dothideomycetes	Pleosporales	Didymellaceae	NA	NA												Extremus	6		6	0.921659	0	0	0	0		Sirobasidium_brefeldianum	5	0.592417	5	0.768049	0	0	0	0
2867	fa05c8d99a3fe83ac168b92b099b7251	W012	0.0618641	Confidently healthy	Fungi	Ascomycota	Dothideomycetes	Capnodiales	Cladosporiaceae	Cladosporium	Cladosporium_cladosporioides												Dioszegia	3		3	0.460829	0	0	0	0		Naganishia_randhawae	5	0.592417	5	0.768049	0	0	0	0
2733	f406093c66967d7dbb69ae0055648006	W021	0.0614151	Severe mange	Fungi	Ascomycota	Eurotiomycetes	Chaetothyriales	Herpotrichiellaceae	Exophiala	Exophiala_equina												Cutaneotrichosporon	3		3	0.460829	0	0	0	0		Rhodotorula_mucilaginosa	5	0.592417	3	0.460829	2	2.04082	0	0
1444	7750c405e1ba004d3b18e1a9fc211bcc	W006	0.0573552	Mangy	Fungi	Ascomycota	Leotiomycetes	Thelebolales	Pseudeurotiaceae	Pseudogymnoascus	unidentified												Pseudoneoconiothyrium	5		5	0.768049	0	0	0	0		Capturomyces_luteus	5	0.592417	5	0.768049	0	0	0	0
1442	76b129b2ce7edf8b20f3fa198523b363	W003	0.0569285	Severe mange	Fungi	Ascomycota	Dothideomycetes	Capnodiales	Cladosporiaceae	Cladosporium	Cladosporium_cladosporioides												Myrmecridium	1		0	0	0	0	1	1.05263		Vishniacozyma_heimaeyensis	2	0.236967	2	0.30722	0	0	0	0
2848	f94554ae9845b3671321ee60ae0dc6af	W005	0.0562621	Severe mange	Fungi	Ascomycota	Dothideomycetes	Pleosporales	Didymellaceae	unidentified	unidentified												Ustilago	4		4	0.614439	0	0	0	0		Papiliotrema_anemochoreius	2	0.236967	2	0.30722	0	0	0	0
1877	9cf9c12984299d7602442e9f8c4f68d7	DW02	0.0528828	Severe mange	Fungi	Ascomycota	Saccharomycetes	Saccharomycetales	Debaryomycetaceae	Debaryomyces	Debaryomyces_prosopidis												Spiromastix	2		2	0.30722	0	0	0	0		Cutaneotrichosporon_moniliiforme	3	0.35545	3	0.460829	0	0	0	0
2445	cc0072cf9e4c773a6e5d1d461bd70b9d	W005	0.0526814	Severe mange	Fungi	Ascomycota	Leotiomycetes	Helotiales	Myxotrichaceae	Oidiodendron	Oidiodendron_tenuissimum												Occultifur	4		4	0.614439	0	0	0	0		Pseudoneoconiothyrium_rosae	5	0.592417	5	0.768049	0	0	0	0
966	46e10427c39e9aff056c163f89d6bc03	W012	0.0521125	Confidently healthy	Fungi	Ascomycota	Dothideomycetes	Pleosporales	Phaeosphaeriaceae	Didymocyrtis	Didymocyrtis_cladoniicola												Periconia	5		5	0.768049	0	0	0	0		Myrmecridium_fluviae	1	0.118483	0	0	0	0	1	1.05263
614	3072f213f8cf519815603b441432d10a	W012	0.051957	Confidently healthy	Fungi	Ascomycota	Dothideomycetes	Capnodiales	Cladosporiaceae	Cladosporium	Cladosporium_cladosporioides												Microstroma	3		3	0.460829	0	0	0	0		Occultifur_mephitis	2	0.236967	2	0.30722	0	0	0	0
1199	5e5e52a6f5271a12ce9005e18fc0ef2f	W011	0.0509534	Confidently healthy	Fungi	Ascomycota	Dothideomycetes	Pleosporales	Pleosporaceae	Alternaria	NA												Gymnoascus	4		4	0.614439	0	0	0	0		Periconia_homothallica	2	0.236967	2	0.30722	0	0	0	0
782	3d45cdb86ed668ab7eda455802ff75f3	W021	0.0499771	Severe mange	Fungi	Ascomycota	Dothideomycetes	Pleosporales	Cucurbitariaceae	Pyrenochaetopsis	Pyrenochaetopsis_leptospora												Arthrographis	4		4	0.614439	0	0	0	0		Mortierella_indohii	2	0.236967	0	0	2	2.04082	0	0
2190	bb2740c1d4e7ef7f173f21c3e64469ea	W011	0.048614	Confidently healthy	Fungi	Basidiomycota	Tremellomycetes	Tremellales	Bulleribasidiaceae	Vishniacozyma	NA												Teichospora	8		5	0.768049	0	0	3	3.15789		Umbelopsis_ramanniana	1	0.118483	1	0.15361	0	0	0	0
1437	76b129b2ce7edf8b20f3fa198523b363	W011	0.0454735	Confidently healthy	Fungi	Ascomycota	Dothideomycetes	Capnodiales	Cladosporiaceae	Cladosporium	Cladosporium_cladosporioides												Gyrographa	3		3	0.460829	0	0	0	0		Alternaria_cheiranthi	6	0.7109	3	0.460829	3	3.06122	0	0
337	143626adf2718c1a33190d99dbc3b003	W020	0.0450581	Confidently healthy	Fungi	Ascomycota	Dothideomycetes	Capnodiales	Cladosporiaceae	Cladosporium	Cladosporium_cladosporioides												Catenulostroma	7		5	0.768049	0	0	2	2.10526		Gymnoascus_petalosporus	4	0.473934	4	0.614439	0	0	0	0
2462	cf20a81b175ac2ce81910a1b9bf3c0b9	W012	0.0436714	Confidently healthy	Fungi	Ascomycota	Dothideomycetes	Pleosporales	Didymellaceae	NA	NA												Pseudocamarosporium	3		3	0.460829	0	0	0	0		Arthrographis_arxii	4	0.473934	4	0.614439	0	0	0	0
2378	c849165d878b87f8602a459d2e62342d	W006	0.0429332	Mangy	Fungi	Basidiomycota	Tremellomycetes	Tremellales	Trimorphomycetaceae	Saitozyma	Saitozyma_podzolica												Meira	2		2	0.30722	0	0	0	0		Teichospora_viticola	8	0.947867	5	0.768049	0	0	3	3.15789
1335	686e013d0147713a358fff5652aaa682	W012	0.0425608	Confidently healthy	Fungi	Basidiomycota	Tremellomycetes	Tremellales	Bulleribasidiaceae	Vishniacozyma	Vishniacozyma_dimennae												Neptunomyces	4		4	0.614439	0	0	0	0		Gyrographa_gyrocarpa	3	0.35545	3	0.460829	0	0	0	0
1053	4dfb3922b69e6751fb56a4ba0a717821	W010	0.0403995	Confidently healthy	Fungi	Basidiomycota	Tremellomycetes	Tremellales	Bulleribasidiaceae	Vishniacozyma	Vishniacozyma_victoriae												Kockovaella	7		7	1.07527	0	0	0	0		Umbelopsis_vinacea	4	0.473934	4	0.614439	0	0	0	0
2470	cf20a81b175ac2ce81910a1b9bf3c0b9	W020	0.0399933	Confidently healthy	Fungi	Ascomycota	Dothideomycetes	Pleosporales	Didymellaceae	NA	NA												Cladophialophora	6		6	0.921659	0	0	0	0		Naganishia_albida	2	0.236967	0	0	0	0	2	2.10526
2211	bd43ad83b87cd8e3013ec5578f9ae046	Vet1	0.0391297	Mangy	Fungi	Ascomycota	Leotiomycetes	Helotiales	Myxotrichaceae	Oidiodendron	NA												Taphrina	3		3	0.460829	0	0	0	0		Catenulostroma_hermanusense	7	0.829384	5	0.768049	0	0	2	2.10526
2142	b571776ab2ec0116f67afe41715e29bc	W011	0.038167	Confidently healthy	Fungi	Basidiomycota	Tremellomycetes	Tremellales	Bulleribasidiaceae	Vishniacozyma	Vishniacozyma_victoriae												Devriesia	2		2	0.30722	0	0	0	0		Pseudocamarosporium_brabeji	3	0.35545	3	0.460829	0	0	0	0
1046	4dfb3922b69e6751fb56a4ba0a717821	W011	0.0377824	Confidently healthy	Fungi	Basidiomycota	Tremellomycetes	Tremellales	Bulleribasidiaceae	Vishniacozyma	Vishniacozyma_victoriae												Gelidatrema	2		2	0.30722	0	0	0	0		Meira_geulakonigii	2	0.236967	2	0.30722	0	0	0	0
1430	759d1d8b1f91a3513b6685f0ae776275	W012	0.0366964	Confidently healthy	Fungi	Ascomycota	Sordariomycetes	Hypocreales	Hypocreales_fam_Incertae_sedis	Acremonium	Acremonium_hennebertii												Phaeococcomyces	3		3	0.460829	0	0	0	0		Neptunomyces_aureus	4	0.473934	4	0.614439	0	0	0	0
945	44e19ff09a3141b01f99c8653fb1ae1c	W020	0.0341088	Confidently healthy	Fungi	Basidiomycota	Tremellomycetes	Holtermanniales	Holtermanniales_fam_Incertae_sedis	Holtermanniella	Holtermanniella_takashimae												Knufia	2		2	0.30722	0	0	0	0		Kockovaella_fuzhouensis	5	0.592417	5	0.768049	0	0	0	0
1558	7c285edc2824f3807c3438e7541e20ed	W011	0.0337766	Confidently healthy	Fungi	Ascomycota	Dothideomycetes	Pleosporales	NA	NA	NA												Phaeotremella	2		2	0.30722	0	0	0	0		Kockovaella_distylii	2	0.236967	2	0.30722	0	0	0	0
2139	b571776ab2ec0116f67afe41715e29bc	W010	0.033774	Confidently healthy	Fungi	Basidiomycota	Tremellomycetes	Tremellales	Bulleribasidiaceae	Vishniacozyma	Vishniacozyma_victoriae												Neodevriesia	1		1	0.15361	0	0	0	0		Periconia_cookei	3	0.35545	3	0.460829	0	0	0	0
2889	ff1b2e7a6c857fefb1866352dc7d7f30	DW02	0.0336023	Severe mange	Fungi	Ascomycota	Saccharomycetes	Saccharomycetales	Debaryomycetaceae	Debaryomyces	Debaryomyces_prosopidis												Acrodontium	3		3	0.460829	0	0	0	0		Cystobasidium_lysinophilum	2	0.236967	2	0.30722	0	0	0	0
1801	9430175338c5fd0bccfbacff69abbe89	Vet1	0.0326946	Mangy	Fungi	Ascomycota	Dothideomycetes	Pleosporales	Didymellaceae	NA	NA												Leptosphaeria	2		2	0.30722	0	0	0	0		Taphrina_inositophila	3	0.35545	3	0.460829	0	0	0	0
1338	686e013d0147713a358fff5652aaa682	W010	0.0320933	Confidently healthy	Fungi	Basidiomycota	Tremellomycetes	Tremellales	Bulleribasidiaceae	Vishniacozyma	Vishniacozyma_dimennae												Stemphylium	2		2	0.30722	0	0	0	0		Devriesia_fraserae	2	0.236967	2	0.30722	0	0	0	0
740	39775c6006083ca68f7ec6214aef37e0	W012	0.0319872	Confidently healthy	Fungi	Basidiomycota	Cystobasidiomycetes	Erythrobasidiales	Erythrobasidiales_fam_Incertae_sedis	Sakaguchia	Sakaguchia_dacryoidea												Phialophora	3		3	0.460829	0	0	0	0		Gelidatrema_spencermartinsiae	2	0.236967	2	0.30722	0	0	0	0
2854	f94554ae9845b3671321ee60ae0dc6af	W003	0.0315694	Severe mange	Fungi	Ascomycota	Dothideomycetes	Pleosporales	Didymellaceae	unidentified	unidentified												Arthroderma	4		4	0.614439	0	0	0	0		Occultifur_externus	2	0.236967	2	0.30722	0	0	0	0
1440	76b129b2ce7edf8b20f3fa198523b363	Vet1	0.0308767	Mangy	Fungi	Ascomycota	Dothideomycetes	Capnodiales	Cladosporiaceae	Cladosporium	Cladosporium_cladosporioides												Talaromyces	4		4	0.614439	0	0	0	0		Arthroderma_cuniculi	4	0.473934	4	0.614439	0	0	0	0
2134	b571776ab2ec0116f67afe41715e29bc	W020	0.030326	Confidently healthy	Fungi	Basidiomycota	Tremellomycetes	Tremellales	Bulleribasidiaceae	Vishniacozyma	Vishniacozyma_victoriae												Total	844	0	651	100	98	100	95	100		Neoascochyta_tardicrescens	4	0.473934	4	0.614439	0	0	0	0
2863	fa05c8d99a3fe83ac168b92b099b7251	Vet1	0.0298378	Mangy	Fungi	Ascomycota	Dothideomycetes	Capnodiales	Cladosporiaceae	Cladosporium	Cladosporium_cladosporioides																						Microdochium_neoqueenslandicum	3	0.35545	3	0.460829	0	0	0	0
1316	68611465a3887d53a7554a2222153ac9	W020	0.0296114	Confidently healthy	Fungi	Basidiomycota	Tremellomycetes	Tremellales	Rhynchogastremataceae	Papiliotrema	Papiliotrema_frias																						Talaromyces_rubicundus	4	0.473934	4	0.614439	0	0	0	0
715	366b7a345b49388b7a47bc2e5c062368	W017	0.029163	Confidently healthy	Fungi	Basidiomycota	Tremellomycetes	Tremellales	Rhynchogastremataceae	Papiliotrema	Papiliotrema_laurentii																						total	844	100	651	100	98	100	95	100
2491	d3cf17e7ddaf0b1aea15774633f30129	W012	0.0290995	Confidently healthy	Fungi	Basidiomycota	Cystobasidiomycetes	Cystobasidiales	Cystobasidiaceae	Cystobasidium	Cystobasidium_slooffiae
1043	4dfb3922b69e6751fb56a4ba0a717821	W020	0.0283294	Confidently healthy	Fungi	Basidiomycota	Tremellomycetes	Tremellales	Bulleribasidiaceae	Vishniacozyma	Vishniacozyma_victoriae
1450	7750c405e1ba004d3b18e1a9fc211bcc	Vet1	0.0269233	Mangy	Fungi	Ascomycota	Leotiomycetes	Thelebolales	Pseudeurotiaceae	Pseudogymnoascus	unidentified
789	3d45cdb86ed668ab7eda455802ff75f3	W020	0.0267112	Confidently healthy	Fungi	Ascomycota	Dothideomycetes	Pleosporales	Cucurbitariaceae	Pyrenochaetopsis	Pyrenochaetopsis_leptospora
1443	76b129b2ce7edf8b20f3fa198523b363	W006	0.0266252	Mangy	Fungi	Ascomycota	Dothideomycetes	Capnodiales	Cladosporiaceae	Cladosporium	Cladosporium_cladosporioides
2490	d3cf17e7ddaf0b1aea15774633f30129	DW02	0.0264229	Severe mange	Fungi	Basidiomycota	Cystobasidiomycetes	Cystobasidiales	Cystobasidiaceae	Cystobasidium	Cystobasidium_slooffiae
2771	f57de885e0b33932afc12fc0e034f53d	W020	0.0260807	Confidently healthy	Fungi	Ascomycota	Leotiomycetes	Thelebolales	Pseudeurotiaceae	Pseudogymnoascus	unidentified
786	3d45cdb86ed668ab7eda455802ff75f3	W005	0.0258468	Severe mange	Fungi	Ascomycota	Dothideomycetes	Pleosporales	Cucurbitariaceae	Pyrenochaetopsis	Pyrenochaetopsis_leptospora
1200	5e5e52a6f5271a12ce9005e18fc0ef2f	W006	0.0254049	Mangy	Fungi	Ascomycota	Dothideomycetes	Pleosporales	Pleosporaceae	Alternaria	NA
2810	f6be458f9881c0740cf4657e28e5f632	W020	0.0253872	Confidently healthy	Fungi	Ascomycota	Dothideomycetes	Pleosporales	Didymellaceae	NA	NA
1051	4dfb3922b69e6751fb56a4ba0a717821	W017	0.0249148	Confidently healthy	Fungi	Basidiomycota	Tremellomycetes	Tremellales	Bulleribasidiaceae	Vishniacozyma	Vishniacozyma_victoriae
941	44e19ff09a3141b01f99c8653fb1ae1c	W024	0.0236363	Confidently healthy	Fungi	Basidiomycota	Tremellomycetes	Holtermanniales	Holtermanniales_fam_Incertae_sedis	Holtermanniella	Holtermanniella_takashimae
2453	cc0072cf9e4c773a6e5d1d461bd70b9d	W006	0.0236299	Mangy	Fungi	Ascomycota	Leotiomycetes	Helotiales	Myxotrichaceae	Oidiodendron	Oidiodendron_tenuissimum
741	39775c6006083ca68f7ec6214aef37e0	W011	0.0225284	Confidently healthy	Fungi	Basidiomycota	Cystobasidiomycetes	Erythrobasidiales	Erythrobasidiales_fam_Incertae_sedis	Sakaguchia	Sakaguchia_dacryoidea
2642	e456daf70bbf4d363d1079cd8fb0cd7d	W020	0.022487	Confidently healthy	Fungi	Ascomycota	Leotiomycetes	Thelebolales	Pseudeurotiaceae	Pseudogymnoascus	unidentified
1453	7750c405e1ba004d3b18e1a9fc211bcc	W003	0.022297	Severe mange	Fungi	Ascomycota	Leotiomycetes	Thelebolales	Pseudeurotiaceae	Pseudogymnoascus	unidentified
2141	b571776ab2ec0116f67afe41715e29bc	W003	0.0222107	Severe mange	Fungi	Basidiomycota	Tremellomycetes	Tremellales	Bulleribasidiaceae	Vishniacozyma	Vishniacozyma_victoriae
2647	e456daf70bbf4d363d1079cd8fb0cd7d	W025	0.021981	Mangy	Fungi	Ascomycota	Leotiomycetes	Thelebolales	Pseudeurotiaceae	Pseudogymnoascus	unidentified
109	032a9e84b4ebd18952b692a73c51209a	W020	0.0205325	Confidently healthy	Fungi	Ascomycota	Dothideomycetes	Pleosporales	Phaeosphaeriaceae	Phaeosphaeria	Phaeosphaeria_oryzae
2621	dd903a1e778ef2406fe1552ad33f40e4	Vet1	0.0197668	Mangy	Fungi	Ascomycota	Leotiomycetes	Helotiales	Myxotrichaceae	Oidiodendron	Oidiodendron_echinulatum
2501	d45c18072cca8109425f71dafa6a7add	W017	0.0195311	Confidently healthy	Fungi	Ascomycota	Dothideomycetes	Capnodiales	Cladosporiaceae	Cladosporium	NA
1041	4dfb3922b69e6751fb56a4ba0a717821	W003	0.019278	Severe mange	Fungi	Basidiomycota	Tremellomycetes	Tremellales	Bulleribasidiaceae	Vishniacozyma	Vishniacozyma_victoriae
2538	d877be2504765a1ad2ff95708484b5bc	Vet1	0.0192474	Mangy	Fungi	Ascomycota	Leotiomycetes	Thelebolales	Pseudeurotiaceae	Pseudogymnoascus	unidentified
2140	b571776ab2ec0116f67afe41715e29bc	W017	0.0188631	Confidently healthy	Fungi	Basidiomycota	Tremellomycetes	Tremellales	Bulleribasidiaceae	Vishniacozyma	Vishniacozyma_victoriae
1727	8d2917173dbd5e979be61a7942dd1d18	W011	0.0188111	Confidently healthy	Fungi	Ascomycota	Dothideomycetes	Pleosporales	Didymellaceae	Neoascochyta	Neoascochyta_paspali
791	3d45cdb86ed668ab7eda455802ff75f3	W024	0.0187336	Confidently healthy	Fungi	Ascomycota	Dothideomycetes	Pleosporales	Cucurbitariaceae	Pyrenochaetopsis	Pyrenochaetopsis_leptospora
2809	f6be458f9881c0740cf4657e28e5f632	W012	0.0185259	Confidently healthy	Fungi	Ascomycota	Dothideomycetes	Pleosporales	Didymellaceae	NA	NA
2270	c12fdff66e8e19f97460a3c5bce1be64	W021	0.0183545	Severe mange	Fungi	Ascomycota	Sordariomycetes	Hypocreales	Clavicipitaceae	Metarhizium	unidentified
2207	bc0584fd3e683a76d15fd8863ea9aa2d	W003	0.0180273	Severe mange	Fungi	Ascomycota	Dothideomycetes	Dothideales	Aureobasidiaceae	Aureobasidium	Aureobasidium_pullulans
918	423de215b2468a1bf6f6bdfaaef548b0	W020	0.0178215	Confidently healthy	Fungi	Mortierellomycota	Mortierellomycetes	Mortierellales	Mortierellaceae	Mortierella	Mortierella_parvispora
1246	6320754eb5dafae143e7c44346861b4d	W017	0.0176475	Confidently healthy	Fungi	Basidiomycota	Tremellomycetes	Filobasidiales	Filobasidiaceae	Goffeauzyma	Goffeauzyma_agrionensis
1202	5e5e52a6f5271a12ce9005e18fc0ef2f	W020	0.0168758	Confidently healthy	Fungi	Ascomycota	Dothideomycetes	Pleosporales	Pleosporaceae	Alternaria	NA
1521	78dee96c079d0965c352ef30bda162b9	W024	0.0168757	Confidently healthy	Fungi	Ascomycota	Sordariomycetes	Xylariales	Sporocadaceae	Neopestalotiopsis	Neopestalotiopsis_aotearoa
1296	679bad3f094b61d33990e229aba3363d	W017	0.0167791	Confidently healthy	Fungi	Ascomycota	Dothideomycetes	Pleosporales	Phaeosphaeriaceae	Phaeosphaeria	Phaeosphaeria_sinensis
2186	bb2740c1d4e7ef7f173f21c3e64469ea	W005	0.0161337	Severe mange	Fungi	Basidiomycota	Tremellomycetes	Tremellales	Bulleribasidiaceae	Vishniacozyma	NA
1402	74c7ca44a5d8236a44a486488deea0f9	W017	0.0161111	Confidently healthy	Fungi	Basidiomycota	Tremellomycetes	Tremellales	Tremellaceae	Cryptococcus	unidentified
336	143626adf2718c1a33190d99dbc3b003	W025	0.0160866	Mangy	Fungi	Ascomycota	Dothideomycetes	Capnodiales	Cladosporiaceae	Cladosporium	Cladosporium_cladosporioides
1328	686e013d0147713a358fff5652aaa682	W024	0.01605	Confidently healthy	Fungi	Basidiomycota	Tremellomycetes	Tremellales	Bulleribasidiaceae	Vishniacozyma	Vishniacozyma_dimennae
706	366b7a345b49388b7a47bc2e5c062368	W011	0.0158949	Confidently healthy	Fungi	Basidiomycota	Tremellomycetes	Tremellales	Rhynchogastremataceae	Papiliotrema	Papiliotrema_laurentii
36	012c4ede495a334269e27fb6d71d7f68	Vet1	0.0153806	Mangy	Fungi	Ascomycota	Dothideomycetes	Pleosporales	Pleosporaceae	Bipolaris	Bipolaris_brizae
812	3f82e69efe9c4c3d21e708864ff30d73	W021	0.0152327	Severe mange	Fungi	Ascomycota	Dothideomycetes	Pleosporales	Pleosporaceae	Alternaria	Alternaria_oregonensis
280	0c8fffc7d74dfe26a8a1128da8485da8	W006	0.0150876	Mangy	Fungi	Ascomycota	Leotiomycetes	Helotiales	Myxotrichaceae	Oidiodendron	Oidiodendron_tenuissimum
1049	4dfb3922b69e6751fb56a4ba0a717821	W012	0.0150606	Confidently healthy	Fungi	Basidiomycota	Tremellomycetes	Tremellales	Bulleribasidiaceae	Vishniacozyma	Vishniacozyma_victoriae
1703	89150e474df256e1dc963e9af08b613f	W017	0.0150023	Confidently healthy	Fungi	Basidiomycota	Tremellomycetes	Tremellales	Rhynchogastremataceae	Papiliotrema	Papiliotrema_pseudoalba
2327	c69cbe71e3311f95370dacd9566603d6	W024	0.014863	Confidently healthy	Fungi	Ascomycota	Dothideomycetes	Pleosporales	Cucurbitariaceae	Pyrenochaetopsis	Pyrenochaetopsis_leptospora
2899	ff1b2e7a6c857fefb1866352dc7d7f30	W003	0.0146203	Severe mange	Fungi	Ascomycota	Saccharomycetes	Saccharomycetales	Debaryomycetaceae	Debaryomyces	Debaryomyces_prosopidis
974	46e10427c39e9aff056c163f89d6bc03	W024	0.0146049	Confidently healthy	Fungi	Ascomycota	Dothideomycetes	Pleosporales	Phaeosphaeriaceae	Didymocyrtis	Didymocyrtis_cladoniicola
2412	ca53dd0f91b0f4f870561727e0613e2c	W012	0.014372	Confidently healthy	Fungi	Ascomycota	Dothideomycetes	Capnodiales	Cladosporiaceae	Cladosporium	Cladosporium_cladosporioides
266	0c0a13870af216eeddcc7176f7f92870	W020	0.0141437	Confidently healthy	Fungi	Ascomycota	Dothideomycetes	Pleosporales	Phaeosphaeriaceae	Phaeosphaeria	Phaeosphaeria_poagena
1445	7750c405e1ba004d3b18e1a9fc211bcc	W005	0.0140758	Severe mange	Fungi	Ascomycota	Leotiomycetes	Thelebolales	Pseudeurotiaceae	Pseudogymnoascus	unidentified
2135	b571776ab2ec0116f67afe41715e29bc	W012	0.0139278	Confidently healthy	Fungi	Basidiomycota	Tremellomycetes	Tremellales	Bulleribasidiaceae	Vishniacozyma	Vishniacozyma_victoriae
1879	9cf9c12984299d7602442e9f8c4f68d7	W025	0.0137535	Mangy	Fungi	Ascomycota	Saccharomycetes	Saccharomycetales	Debaryomycetaceae	Debaryomyces	Debaryomyces_prosopidis
2860	f94554ae9845b3671321ee60ae0dc6af	W024	0.0133664	Confidently healthy	Fungi	Ascomycota	Dothideomycetes	Pleosporales	Didymellaceae	unidentified	unidentified
2601	dccc5ba9ae79954bd95faabe91fbdf74	W011	0.0127544	Confidently healthy	Fungi	Ascomycota	Dothideomycetes	Pleosporales	Didymellaceae	NA	NA
1170	58c999c726c928bd76bd8f623e7ac312	W017	0.0127313	Confidently healthy	Fungi	Mucoromycota	Umbelopsidomycetes	Umbelopsidales	Umbelopsidaceae	Umbelopsis	NA
2479	d07ceeeb7cad34f3e38c9d8981f65c7a	W011	0.0126903	Confidently healthy	Fungi	Ascomycota	Eurotiomycetes	Eurotiales	Aspergillaceae	Penicillium	NA
2853	f94554ae9845b3671321ee60ae0dc6af	W021	0.0126221	Severe mange	Fungi	Ascomycota	Dothideomycetes	Pleosporales	Didymellaceae	unidentified	unidentified
882	4190ddd2e663f592124939fdb9e229ce	W010	0.01254	Confidently healthy	Fungi	Ascomycota	Leotiomycetes	Helotiales	Myxotrichaceae	Oidiodendron	Oidiodendron_tenuissimum
964	46e10427c39e9aff056c163f89d6bc03	W025	0.0125009	Mangy	Fungi	Ascomycota	Dothideomycetes	Pleosporales	Phaeosphaeriaceae	Didymocyrtis	Didymocyrtis_cladoniicola
1438	76b129b2ce7edf8b20f3fa198523b363	W025	0.0118869	Mangy	Fungi	Ascomycota	Dothideomycetes	Capnodiales	Cladosporiaceae	Cladosporium	Cladosporium_cladosporioides
2829	f765d0b8b4601e97616caa20a4b73e0f	W011	0.011825	Confidently healthy	Fungi	Basidiomycota	Tremellomycetes	Trichosporonales	Trichosporonaceae	Apiotrichum	Apiotrichum_xylopini
1068	50938b5ab5f1aae07b6adfb04d892c8f	W024	0.0114569	Confidently healthy	Fungi	Basidiomycota	Microbotryomycetes	Leucosporidiales	Leucosporidiaceae	Leucosporidium	Leucosporidium_fragarium
1455	7750c405e1ba004d3b18e1a9fc211bcc	W012	0.0113954	Confidently healthy	Fungi	Ascomycota	Leotiomycetes	Thelebolales	Pseudeurotiaceae	Pseudogymnoascus	unidentified
1101	52f0b0059855eb2d37595a4f96b07f49	W005	0.0111536	Severe mange	Fungi	Ascomycota	Eurotiomycetes	Eurotiales	Aspergillaceae	Penicillium	Penicillium_melinii
1512	78dee96c079d0965c352ef30bda162b9	W020	0.0111174	Confidently healthy	Fungi	Ascomycota	Sordariomycetes	Xylariales	Sporocadaceae	Neopestalotiopsis	Neopestalotiopsis_aotearoa
2014	a9602e20d586761831895fe38f1c2dd4	W020	0.0110964	Confidently healthy	Fungi	Ascomycota	Dothideomycetes	Dothideales	Aureobasidiaceae	Aureobasidium	Aureobasidium_pullulans
1225	62af75c9fe437bfedba16270df69ac74	W011	0.011088	Confidently healthy	Fungi	Ascomycota	Dothideomycetes	Pleosporales	Pleosporaceae	Alternaria	NA
1705	8b741c9613de8f26987efdd28805cb48	W021	0.0109804	Severe mange	Fungi	Basidiomycota	Tremellomycetes	Tremellales	Bulleribasidiaceae	Vishniacozyma	Vishniacozyma_globispora
1882	9cf9c12984299d7602442e9f8c4f68d7	W020	0.0109493	Confidently healthy	Fungi	Ascomycota	Saccharomycetes	Saccharomycetales	Debaryomycetaceae	Debaryomyces	Debaryomyces_prosopidis
2265	c12fdff66e8e19f97460a3c5bce1be64	W024	0.0109408	Confidently healthy	Fungi	Ascomycota	Sordariomycetes	Hypocreales	Clavicipitaceae	Metarhizium	unidentified
513	21dec84a414600294b0cb01e9b08034d	W010	0.0108594	Confidently healthy	Fungi	Ascomycota	Dothideomycetes	Capnodiales	Cladosporiaceae	Cladosporium	Cladosporium_cladosporioides
2500	d45c18072cca8109425f71dafa6a7add	Vet1	0.0107635	Mangy	Fungi	Ascomycota	Dothideomycetes	Capnodiales	Cladosporiaceae	Cladosporium	NA
1448	7750c405e1ba004d3b18e1a9fc211bcc	W011	0.0107355	Confidently healthy	Fungi	Ascomycota	Leotiomycetes	Thelebolales	Pseudeurotiaceae	Pseudogymnoascus	unidentified
2012	a9602e20d586761831895fe38f1c2dd4	W024	0.0104247	Confidently healthy	Fungi	Ascomycota	Dothideomycetes	Dothideales	Aureobasidiaceae	Aureobasidium	Aureobasidium_pullulans
1508	78d832ee47c87ab85f0fa5f392de4b96	W012	0.0103958	Confidently healthy	Fungi	Ascomycota	Dothideomycetes	Pleosporales	Didymosphaeriaceae	Paraphaeosphaeria	Paraphaeosphaeria_verruculosa
2686	e877ad8bba093298013b9b1b0d60807e	W025	0.0103642	Mangy	Fungi	Ascomycota	Eurotiomycetes	Eurotiales	Aspergillaceae	Penicillium	NA
1767	929a48703bd6d453b5d7f3a399137111	W012	0.0102626	Confidently healthy	Fungi	Mucoromycota	Umbelopsidomycetes	Umbelopsidales	Umbelopsidaceae	Umbelopsis	Umbelopsis_isabellina
2652	e456daf70bbf4d363d1079cd8fb0cd7d	W012	0.0102403	Confidently healthy	Fungi	Ascomycota	Leotiomycetes	Thelebolales	Pseudeurotiaceae	Pseudogymnoascus	unidentified
2640	e456daf70bbf4d363d1079cd8fb0cd7d	W017	0.0102198	Confidently healthy	Fungi	Ascomycota	Leotiomycetes	Thelebolales	Pseudeurotiaceae	Pseudogymnoascus	unidentified
1411	7574d7696b653cf25f8e2e1cca493660	W025	0.0102169	Mangy	Fungi	Ascomycota	Eurotiomycetes	Eurotiales	Aspergillaceae	Penicillium	Penicillium_brevicompactum
2299	c61da421d5f5346a2de18ab1e06f2dba	W025	0.00999582	Mangy	Fungi	Ascomycota	Eurotiomycetes	Eurotiales	Aspergillaceae	Penicillium	Penicillium_catenatum
1384	731d76e691a53204b8ac5dec9ebd373c	W024	0.00996026	Confidently healthy	Fungi	Ascomycota	Dothideomycetes	Pleosporales	Didymellaceae	NA	NA
992	4b24805c4de992d423978ae59913ed9b	W021	0.00976936	Severe mange	Fungi	Basidiomycota	Tremellomycetes	Filobasidiales	Filobasidiaceae	Filobasidium	Filobasidium_globisporum
411	1b37285f664376866063ba31b4f10a42	Vet1	0.00969585	Mangy	Fungi	Ascomycota	Dothideomycetes	Pleosporales	Pleosporaceae	Alternaria	Alternaria_oregonensis
1613	810eb3046d3793505e58f9d68d8ca0ad	W010	0.00959891	Confidently healthy	Fungi	Basidiomycota	Agaricomycetes	Polyporales	Ganodermataceae	Ganoderma	Ganoderma_orbiforme
1790	93a2f66b54f167103e51898adda706a5	W021	0.00941949	Severe mange	Fungi	Basidiomycota	Tremellomycetes	Tremellales	Bulleribasidiaceae	Vishniacozyma	Vishniacozyma_globispora
2714	eb0f00e8037b1aecd6dbb46038d28b5d	W012	0.00928517	Confidently healthy	Fungi	Mucoromycota	Umbelopsidomycetes	Umbelopsidales	Umbelopsidaceae	Umbelopsis	Umbelopsis_isabellina
1219	5f16a7300de64f427efa750d663bb5bc	W012	0.00884091	Confidently healthy	Fungi	Ascomycota	Leotiomycetes	Thelebolales	Pseudeurotiaceae	Geomyces	Geomyces_auratus
2730	efc42180b616cbd7d17ec9edffcefc41	W024	0.0088249	Confidently healthy	Fungi	Ascomycota	Dothideomycetes	Pleosporales	Pleosporaceae	Bipolaris	Bipolaris_brizae
1441	76b129b2ce7edf8b20f3fa198523b363	W024	0.0088249	Confidently healthy	Fungi	Ascomycota	Dothideomycetes	Capnodiales	Cladosporiaceae	Cladosporium	Cladosporium_cladosporioides
1982	a759b18ed6f56b7f93911c5a127f9042	W010	0.00882324	Confidently healthy	Fungi	Basidiomycota	Malasseziomycetes	Malasseziales	Malasseziaceae	unidentified	unidentified
2198	bc0584fd3e683a76d15fd8863ea9aa2d	W020	0.00878465	Confidently healthy	Fungi	Ascomycota	Dothideomycetes	Dothideales	Aureobasidiaceae	Aureobasidium	Aureobasidium_pullulans
405	1b37285f664376866063ba31b4f10a42	W011	0.00868451	Confidently healthy	Fungi	Ascomycota	Dothideomycetes	Pleosporales	Pleosporaceae	Alternaria	Alternaria_oregonensis
2370	c849165d878b87f8602a459d2e62342d	W017	0.00868345	Confidently healthy	Fungi	Basidiomycota	Tremellomycetes	Tremellales	Trimorphomycetaceae	Saitozyma	Saitozyma_podzolica
1451	7750c405e1ba004d3b18e1a9fc211bcc	W024	0.00867007	Confidently healthy	Fungi	Ascomycota	Leotiomycetes	Thelebolales	Pseudeurotiaceae	Pseudogymnoascus	unidentified
1217	5f16a7300de64f427efa750d663bb5bc	DW02	0.00851158	Severe mange	Fungi	Ascomycota	Leotiomycetes	Thelebolales	Pseudeurotiaceae	Geomyces	Geomyces_auratus
2422	cb711273352b7e52d6c81daf4a7a7e2d	W024	0.00841203	Confidently healthy	Fungi	Ascomycota	Sordariomycetes	Hypocreales	Clavicipitaceae	Metapochonia	NA
691	3651972045124590a0b441270cf5082d	W020	0.00836433	Confidently healthy	Fungi	Ascomycota	Eurotiomycetes	Chaetothyriales	Herpotrichiellaceae	Exophiala	Exophiala_equina
1327	686e013d0147713a358fff5652aaa682	W020	0.00825925	Confidently healthy	Fungi	Basidiomycota	Tremellomycetes	Tremellales	Bulleribasidiaceae	Vishniacozyma	Vishniacozyma_dimennae
2776	f57de885e0b33932afc12fc0e034f53d	W012	0.00819672	Confidently healthy	Fungi	Ascomycota	Leotiomycetes	Thelebolales	Pseudeurotiaceae	Pseudogymnoascus	unidentified
290	0d3ed4ff25b32c0bd3f01b99c3e9a4f8	W012	0.00808565	Confidently healthy	Fungi	Ascomycota	Leotiomycetes	Helotiales	Myxotrichaceae	Oidiodendron	NA
2669	e74cb69ae5ff562ece54fd3ec8750515	W011	0.00804358	Confidently healthy	Fungi	Ascomycota	Dothideomycetes	Pleosporales	Phaeosphaeriaceae	Phaeosphaeria	Phaeosphaeria_oryzae
661	33d23ad7d84f2963ab9e9a52706faa14	W012	0.00801901	Confidently healthy	Fungi	Ascomycota	Dothideomycetes	Capnodiales	Cladosporiaceae	Cladosporium	Cladosporium_cladosporioides
2281	c52d242d1e8685401cf29fb89f1c4187	W010	0.00801525	Confidently healthy	Fungi	Ascomycota	Eurotiomycetes	Chaetothyriales	Cyphellophoraceae	Cyphellophora	Cyphellophora_sessilis
1795	9430175338c5fd0bccfbacff69abbe89	W011	0.00801154	Confidently healthy	Fungi	Ascomycota	Dothideomycetes	Pleosporales	Didymellaceae	NA	NA
2774	f57de885e0b33932afc12fc0e034f53d	W011	0.00788335	Confidently healthy	Fungi	Ascomycota	Leotiomycetes	Thelebolales	Pseudeurotiaceae	Pseudogymnoascus	unidentified
1435	76b129b2ce7edf8b20f3fa198523b363	W017	0.00785519	Confidently healthy	Fungi	Ascomycota	Dothideomycetes	Capnodiales	Cladosporiaceae	Cladosporium	Cladosporium_cladosporioides
1469	77d05113f60204400b88a74590051002	W012	0.00781909	Confidently healthy	Fungi	Ascomycota	Leotiomycetes	Helotiales	Myxotrichaceae	Oidiodendron	NA
1096	52f0b0059855eb2d37595a4f96b07f49	W025	0.00778545	Mangy	Fungi	Ascomycota	Eurotiomycetes	Eurotiales	Aspergillaceae	Penicillium	Penicillium_melinii
1017	4d684d551b032c55339fe78e0d00b868	W010	0.00765974	Confidently healthy	Fungi	Ascomycota	Leotiomycetes	Helotiales	Myxotrichaceae	Oidiodendron	Oidiodendron_tenuissimum
473	1dadcf5dbf94a52eab162d23ade68d2d	W024	0.00763792	Confidently healthy	Fungi	Ascomycota	Dothideomycetes	Pleosporales	Didymellaceae	NA	NA
1993	a92ffa38a1fbfd03ce3aa72d6e178c65	W020	0.00760776	Confidently healthy	Fungi	Basidiomycota	Tremellomycetes	Filobasidiales	Piskurozymaceae	Solicoccozyma	NA
2866	fa05c8d99a3fe83ac168b92b099b7251	W006	0.00754382	Mangy	Fungi	Ascomycota	Dothideomycetes	Capnodiales	Cladosporiaceae	Cladosporium	Cladosporium_cladosporioides
2210	bc0584fd3e683a76d15fd8863ea9aa2d	W024	0.00753471	Confidently healthy	Fungi	Ascomycota	Dothideomycetes	Dothideales	Aureobasidiaceae	Aureobasidium	Aureobasidium_pullulans
2394	c98d6fb4d7384bd2a7ab21bbc5f7b404	W012	0.00748589	Confidently healthy	Fungi	Ascomycota	Sordariomycetes	Xylariales	Microdochiaceae	Microdochium	Microdochium_seminicola
2861	fa05c8d99a3fe83ac168b92b099b7251	W021	0.00748177	Severe mange	Fungi	Ascomycota	Dothideomycetes	Capnodiales	Cladosporiaceae	Cladosporium	Cladosporium_cladosporioides
1830	9715b79d2321a0b01247d0f6d3e482e3	W012	0.00744147	Confidently healthy	Fungi	Ascomycota	Dothideomycetes	Dothideales	Aureobasidiaceae	Aureobasidium	Aureobasidium_pullulans
1915	a303f7b6130eb9a3d371c74d8e3f0916	W024	0.00743149	Confidently healthy	Fungi	Basidiomycota	Tremellomycetes	Tremellales	Bulleribasidiaceae	Vishniacozyma	NA
1433	76b129b2ce7edf8b20f3fa198523b363	W010	0.00730422	Confidently healthy	Fungi	Ascomycota	Dothideomycetes	Capnodiales	Cladosporiaceae	Cladosporium	Cladosporium_cladosporioides
2484	d3cf17e7ddaf0b1aea15774633f30129	W020	0.0072715	Confidently healthy	Fungi	Basidiomycota	Cystobasidiomycetes	Cystobasidiales	Cystobasidiaceae	Cystobasidium	Cystobasidium_slooffiae
1891	9f7e7b4861ced425988b5fcc6923438d	W024	0.00722506	Confidently healthy	Fungi	Basidiomycota	Tremellomycetes	Tremellales	Bulleribasidiaceae	Vishniacozyma	Vishniacozyma_dimennae
125	033cc739c701dd4076fc8ef6748139da	W024	0.00717345	Confidently healthy	Fungi	Basidiomycota	Tremellomycetes	Tremellales	Sirobasidiaceae	Sirobasidium	Sirobasidium_brefeldianum
2446	cc0072cf9e4c773a6e5d1d461bd70b9d	W017	0.00714715	Confidently healthy	Fungi	Ascomycota	Leotiomycetes	Helotiales	Myxotrichaceae	Oidiodendron	Oidiodendron_tenuissimum
515	21dec84a414600294b0cb01e9b08034d	W011	0.00705015	Confidently healthy	Fungi	Ascomycota	Dothideomycetes	Capnodiales	Cladosporiaceae	Cladosporium	Cladosporium_cladosporioides
1688	88a799965246aff1eaf41d99a76f375a	W020	0.00701931	Confidently healthy	Fungi	Basidiomycota	Tremellomycetes	Tremellales	Bulleribasidiaceae	Vishniacozyma	Vishniacozyma_victoriae
1796	9430175338c5fd0bccfbacff69abbe89	W012	0.00693056	Confidently healthy	Fungi	Ascomycota	Dothideomycetes	Pleosporales	Didymellaceae	NA	NA
2455	cc0072cf9e4c773a6e5d1d461bd70b9d	W010	0.00685175	Confidently healthy	Fungi	Ascomycota	Leotiomycetes	Helotiales	Myxotrichaceae	Oidiodendron	Oidiodendron_tenuissimum
2905	fff4827d0c7f6fd5feabbe0d8fe7d066	W017	0.00674638	Confidently healthy	Fungi	Mucoromycota	Umbelopsidomycetes	Umbelopsidales	Umbelopsidaceae	Umbelopsis	NA
2672	e74cb69ae5ff562ece54fd3ec8750515	W012	0.00670843	Confidently healthy	Fungi	Ascomycota	Dothideomycetes	Pleosporales	Phaeosphaeriaceae	Phaeosphaeria	Phaeosphaeria_oryzae
180	074bf7ceb3bc2066285c1c62491b3b14	W010	0.00669015	Confidently healthy	Fungi	Ascomycota	Dothideomycetes	Pleosporales	Didymellaceae	NA	NA
897	41d24b06bb4a5678667c76592fc80e5e	W020	0.00668306	Confidently healthy	Fungi	Mucoromycota	Umbelopsidomycetes	Umbelopsidales	Umbelopsidaceae	Umbelopsis	NA
307	0da13f6654d88438fa7a239615bca7f0	W012	0.006664	Confidently healthy	Fungi	Basidiomycota	Tremellomycetes	Tremellales	Rhynchogastremataceae	Papiliotrema	NA
1548	7c285edc2824f3807c3438e7541e20ed	W024	0.00665738	Confidently healthy	Fungi	Ascomycota	Dothideomycetes	Pleosporales	NA	NA	NA
1498	78d832ee47c87ab85f0fa5f392de4b96	W010	0.00659319	Confidently healthy	Fungi	Ascomycota	Dothideomycetes	Pleosporales	Didymosphaeriaceae	Paraphaeosphaeria	Paraphaeosphaeria_verruculosa
202	097735c3fb6049818822c811b99bc5c2	W017	0.00658607	Confidently healthy	Fungi	Ascomycota	Sordariomycetes	Xylariales	Sporocadaceae	Neopestalotiopsis	Neopestalotiopsis_aotearoa
185	075d332b23002c52ae89e60beb9a142f	W020	0.00655696	Confidently healthy	Fungi	Basidiomycota	Tremellomycetes	Tremellales	Bulleribasidiaceae	Vishniacozyma	Vishniacozyma_dimennae
1701	89150e474df256e1dc963e9af08b613f	W011	0.00653741	Confidently healthy	Fungi	Basidiomycota	Tremellomycetes	Tremellales	Rhynchogastremataceae	Papiliotrema	Papiliotrema_pseudoalba
426	1bb19d35082eecdddf3d4a49b3788e76	W011	0.00650537	Confidently healthy	Fungi	Ascomycota	Leotiomycetes	Helotiales	Myxotrichaceae	Oidiodendron	NA
2456	cc0072cf9e4c773a6e5d1d461bd70b9d	W020	0.00649392	Confidently healthy	Fungi	Ascomycota	Leotiomycetes	Helotiales	Myxotrichaceae	Oidiodendron	Oidiodendron_tenuissimum
1887	9f7e7b4861ced425988b5fcc6923438d	W011	0.00647332	Confidently healthy	Fungi	Basidiomycota	Tremellomycetes	Tremellales	Bulleribasidiaceae	Vishniacozyma	Vishniacozyma_dimennae
1492	78380f34b0cc0fe75299bc0ad51932da	W021	0.00645908	Severe mange	Fungi	Ascomycota	Dothideomycetes	Pleosporales	Pleosporaceae	Curvularia	NA
2136	b571776ab2ec0116f67afe41715e29bc	W021	0.00640525	Severe mange	Fungi	Basidiomycota	Tremellomycetes	Tremellales	Bulleribasidiaceae	Vishniacozyma	Vishniacozyma_victoriae
1314	68611465a3887d53a7554a2222153ac9	W017	0.00639904	Confidently healthy	Fungi	Basidiomycota	Tremellomycetes	Tremellales	Rhynchogastremataceae	Papiliotrema	Papiliotrema_frias
1849	9baa673f5177e99ba96a1a384f6e8a9c	W011	0.00637718	Confidently healthy	Fungi	Ascomycota	Leotiomycetes	Helotiales	Myxotrichaceae	Oidiodendron	Oidiodendron_tenuissimum
2132	b4ccddf525dac66c7b6c6f569cf73fc9	W011	0.00637718	Confidently healthy	Fungi	Ascomycota	Leotiomycetes	Helotiales	Myxotrichaceae	Oidiodendron	Oidiodendron_tenuissimum
2645	e456daf70bbf4d363d1079cd8fb0cd7d	W011	0.00637718	Confidently healthy	Fungi	Ascomycota	Leotiomycetes	Thelebolales	Pseudeurotiaceae	Pseudogymnoascus	unidentified
1991	a92ffa38a1fbfd03ce3aa72d6e178c65	W021	0.00632451	Severe mange	Fungi	Basidiomycota	Tremellomycetes	Filobasidiales	Piskurozymaceae	Solicoccozyma	NA
1644	86a02af5f9fea56a07f9367616d767d4	W020	0.00622071	Confidently healthy	Fungi	Basidiomycota	Tremellomycetes	Tremellales	Bulleribasidiaceae	Vishniacozyma	Vishniacozyma_victoriae
2727	efc42180b616cbd7d17ec9edffcefc41	W020	0.00619969	Confidently healthy	Fungi	Ascomycota	Dothideomycetes	Pleosporales	Pleosporaceae	Bipolaris	Bipolaris_brizae
233	09e84591d917c3a0a0eb17d167402f6d	W017	0.00609178	Confidently healthy	Fungi	Ascomycota	Dothideomycetes	Pleosporales	Phaeosphaeriaceae	Phaeosphaeria	Phaeosphaeria_oryzae
547	28560ec02ac25a72f788b3ce45ef321a	W025	0.00601714	Mangy	Fungi	Ascomycota	Dothideomycetes	Pleosporales	Didymellaceae	NA	NA
1042	4dfb3922b69e6751fb56a4ba0a717821	W021	0.00597465	Severe mange	Fungi	Basidiomycota	Tremellomycetes	Tremellales	Bulleribasidiaceae	Vishniacozyma	Vishniacozyma_victoriae
2454	cc0072cf9e4c773a6e5d1d461bd70b9d	W024	0.00588326	Confidently healthy	Fungi	Ascomycota	Leotiomycetes	Helotiales	Myxotrichaceae	Oidiodendron	Oidiodendron_tenuissimum
2163	b7e134a69de1650ba8c4f2cf810098a4	W011	0.00586444	Confidently healthy	Fungi	Basidiomycota	Tremellomycetes	Tremellales	NA	NA	NA
1918	a303f7b6130eb9a3d371c74d8e3f0916	W011	0.0058324	Confidently healthy	Fungi	Basidiomycota	Tremellomycetes	Tremellales	Bulleribasidiaceae	Vishniacozyma	NA
2475	d07ceeeb7cad34f3e38c9d8981f65c7a	W017	0.00578452	Confidently healthy	Fungi	Ascomycota	Eurotiomycetes	Eurotiales	Aspergillaceae	Penicillium	NA
2507	d45c18072cca8109425f71dafa6a7add	W025	0.00574699	Mangy	Fungi	Ascomycota	Dothideomycetes	Capnodiales	Cladosporiaceae	Cladosporium	NA
1074	50938b5ab5f1aae07b6adfb04d892c8f	W017	0.00571772	Confidently healthy	Fungi	Basidiomycota	Microbotryomycetes	Leucosporidiales	Leucosporidiaceae	Leucosporidium	Leucosporidium_fragarium
1252	64173cadae44955f86ed2f6ea0c8e336	W020	0.00571633	Confidently healthy	Fungi	Basidiomycota	Tremellomycetes	Filobasidiales	Filobasidiaceae	Naganishia	Naganishia_randhawae
2506	d45c18072cca8109425f71dafa6a7add	W011	0.00570421	Confidently healthy	Fungi	Ascomycota	Dothideomycetes	Capnodiales	Cladosporiaceae	Cladosporium	NA
1892	9f7e7b4861ced425988b5fcc6923438d	W012	0.00561997	Confidently healthy	Fungi	Basidiomycota	Tremellomycetes	Tremellales	Bulleribasidiaceae	Vishniacozyma	Vishniacozyma_dimennae
182	074bf7ceb3bc2066285c1c62491b3b14	W011	0.00560808	Confidently healthy	Fungi	Ascomycota	Dothideomycetes	Pleosporales	Didymellaceae	NA	NA
781	3d45cdb86ed668ab7eda455802ff75f3	W012	0.00550891	Confidently healthy	Fungi	Ascomycota	Dothideomycetes	Pleosporales	Cucurbitariaceae	Pyrenochaetopsis	Pyrenochaetopsis_leptospora
2216	bd43ad83b87cd8e3013ec5578f9ae046	W011	0.00547989	Confidently healthy	Fungi	Ascomycota	Leotiomycetes	Helotiales	Myxotrichaceae	Oidiodendron	NA
2419	cb711273352b7e52d6c81daf4a7a7e2d	W020	0.00546414	Confidently healthy	Fungi	Ascomycota	Sordariomycetes	Hypocreales	Clavicipitaceae	Metapochonia	NA
2654	e4b4c71ae5454d677fe2310a8716f528	W011	0.00544784	Confidently healthy	Fungi	Basidiomycota	Microbotryomycetes	Sporidiobolales	Sporidiobolaceae	Rhodotorula	Rhodotorula_mucilaginosa
2078	b053fa889b428fe4b93dfa1bb3049b5a	W017	0.00537038	Confidently healthy	Fungi	Ascomycota	Dothideomycetes	Pleosporales	Phaeosphaeriaceae	Phaeosphaeria	Phaeosphaeria_poagena
1500	78d832ee47c87ab85f0fa5f392de4b96	W020	0.00533804	Confidently healthy	Fungi	Ascomycota	Dothideomycetes	Pleosporales	Didymosphaeriaceae	Paraphaeosphaeria	Paraphaeosphaeria_verruculosa
2717	eb0f00e8037b1aecd6dbb46038d28b5d	W024	0.00526397	Confidently healthy	Fungi	Mucoromycota	Umbelopsidomycetes	Umbelopsidales	Umbelopsidaceae	Umbelopsis	Umbelopsis_isabellina
275	0c8fffc7d74dfe26a8a1128da8485da8	W017	0.00522343	Confidently healthy	Fungi	Ascomycota	Leotiomycetes	Helotiales	Myxotrichaceae	Oidiodendron	Oidiodendron_tenuissimum
2153	b649ee40ce5323e81e1c3b264a6fdd82	W024	0.00516076	Confidently healthy	Fungi	Ascomycota	Dothideomycetes	Pleosporales	Phaeosphaeriaceae	Phaeosphaeria	Phaeosphaeria_poagena
2664	e4b4c71ae5454d677fe2310a8716f528	W017	0.00512992	Confidently healthy	Fungi	Basidiomycota	Microbotryomycetes	Sporidiobolales	Sporidiobolaceae	Rhodotorula	Rhodotorula_mucilaginosa
810	3f82e69efe9c4c3d21e708864ff30d73	Vet1	0.00510764	Mangy	Fungi	Ascomycota	Dothideomycetes	Pleosporales	Pleosporaceae	Alternaria	Alternaria_oregonensis
2466	cf20a81b175ac2ce81910a1b9bf3c0b9	W006	0.00510317	Mangy	Fungi	Ascomycota	Dothideomycetes	Pleosporales	Didymellaceae	NA	NA
2201	bc0584fd3e683a76d15fd8863ea9aa2d	W011	0.00509534	Confidently healthy	Fungi	Ascomycota	Dothideomycetes	Dothideales	Aureobasidiaceae	Aureobasidium	Aureobasidium_pullulans
968	46e10427c39e9aff056c163f89d6bc03	W017	0.00508984	Confidently healthy	Fungi	Ascomycota	Dothideomycetes	Pleosporales	Phaeosphaeriaceae	Didymocyrtis	Didymocyrtis_cladoniicola
287	0d3ed4ff25b32c0bd3f01b99c3e9a4f8	W025	0.00508387	Mangy	Fungi	Ascomycota	Leotiomycetes	Helotiales	Myxotrichaceae	Oidiodendron	NA
1468	77d05113f60204400b88a74590051002	W025	0.00501019	Mangy	Fungi	Ascomycota	Leotiomycetes	Helotiales	Myxotrichaceae	Oidiodendron	NA
940	44e19ff09a3141b01f99c8653fb1ae1c	W017	0.00500969	Confidently healthy	Fungi	Basidiomycota	Tremellomycetes	Holtermanniales	Holtermanniales_fam_Incertae_sedis	Holtermanniella	Holtermanniella_takashimae
274	0c8fffc7d74dfe26a8a1128da8485da8	W024	0.00500593	Confidently healthy	Fungi	Ascomycota	Leotiomycetes	Helotiales	Myxotrichaceae	Oidiodendron	Oidiodendron_tenuissimum
2097	b0a9a3346dc0eb596703ace4897b5c45	W011	0.00496715	Confidently healthy	Fungi	Ascomycota	Leotiomycetes	Helotiales	Tympanidaceae	Capturomyces	Capturomyces_luteus
2143	b571776ab2ec0116f67afe41715e29bc	W024	0.00495433	Confidently healthy	Fungi	Basidiomycota	Tremellomycetes	Tremellales	Bulleribasidiaceae	Vishniacozyma	Vishniacozyma_victoriae
1487	78380f34b0cc0fe75299bc0ad51932da	DW02	0.00492192	Severe mange	Fungi	Ascomycota	Dothideomycetes	Pleosporales	Pleosporaceae	Curvularia	NA
278	0c8fffc7d74dfe26a8a1128da8485da8	W020	0.00489671	Confidently healthy	Fungi	Ascomycota	Leotiomycetes	Helotiales	Myxotrichaceae	Oidiodendron	Oidiodendron_tenuissimum
1995	a92ffa38a1fbfd03ce3aa72d6e178c65	DW02	0.0048479	Severe mange	Fungi	Basidiomycota	Tremellomycetes	Filobasidiales	Piskurozymaceae	Solicoccozyma	NA
1456	7750c405e1ba004d3b18e1a9fc211bcc	DW02	0.00473688	Severe mange	Fungi	Ascomycota	Leotiomycetes	Thelebolales	Pseudeurotiaceae	Pseudogymnoascus	unidentified
1932	a3919231393cbab3c9d08084d3478c1c	W020	0.00466553	Confidently healthy	Fungi	Ascomycota	Dothideomycetes	Pleosporales	Sporormiaceae	Sporormiella	unidentified
2324	c69cbe71e3311f95370dacd9566603d6	W012	0.0046648	Confidently healthy	Fungi	Ascomycota	Dothideomycetes	Pleosporales	Cucurbitariaceae	Pyrenochaetopsis	Pyrenochaetopsis_leptospora
2382	c98ae4d611c32e419752800b97e5434d	W024	0.00464468	Confidently healthy	Fungi	Basidiomycota	Tremellomycetes	Tremellales	Rhynchogastremataceae	Papiliotrema	NA
124	033cc739c701dd4076fc8ef6748139da	W012	0.00455373	Confidently healthy	Fungi	Basidiomycota	Tremellomycetes	Tremellales	Sirobasidiaceae	Sirobasidium	Sirobasidium_brefeldianum
51	01322c6716484bdf41f98622c764f8c2	W020	0.00453944	Confidently healthy	Fungi	Ascomycota	Dothideomycetes	Capnodiales	Extremaceae	Extremus	unidentified
2050	ad1fefa4757efd0ba8d848ae1e24aef3	W012	0.00450931	Confidently healthy	Fungi	Basidiomycota	Tremellomycetes	Tremellales	Bulleribasidiaceae	Dioszegia	NA
1379	731d76e691a53204b8ac5dec9ebd373c	W020	0.00447639	Confidently healthy	Fungi	Ascomycota	Dothideomycetes	Pleosporales	Didymellaceae	NA	NA
1722	8d2917173dbd5e979be61a7942dd1d18	W020	0.00447639	Confidently healthy	Fungi	Ascomycota	Dothideomycetes	Pleosporales	Didymellaceae	Neoascochyta	Neoascochyta_paspali
2649	e456daf70bbf4d363d1079cd8fb0cd7d	W005	0.00444499	Severe mange	Fungi	Ascomycota	Leotiomycetes	Thelebolales	Pseudeurotiaceae	Pseudogymnoascus	unidentified
505	21c7c894cf50cb2fa5e6947feacb1b16	W012	0.00444267	Confidently healthy	Fungi	Basidiomycota	Tremellomycetes	Tremellales	Bulleribasidiaceae	Vishniacozyma	Vishniacozyma_heimaeyensis
2337	c6c303ec40570a32fc80931121416ba7	W024	0.00443825	Confidently healthy	Fungi	Basidiomycota	Tremellomycetes	Tremellales	Rhynchogastremataceae	Papiliotrema	Papiliotrema_anemochoreius
2059	b0433db70cc156791e82e971e3b3d489	W012	0.00437603	Confidently healthy	Fungi	Basidiomycota	Tremellomycetes	Trichosporonales	Trichosporonaceae	Cutaneotrichosporon	Cutaneotrichosporon_moniliiforme
2192	bb2740c1d4e7ef7f173f21c3e64469ea	W012	0.00437603	Confidently healthy	Fungi	Basidiomycota	Tremellomycetes	Tremellales	Bulleribasidiaceae	Vishniacozyma	NA
2529	d876f41443145523288deb49fed50784	W011	0.00429418	Confidently healthy	Fungi	Ascomycota	Dothideomycetes	Capnodiales	Cladosporiaceae	Cladosporium	Cladosporium_cladosporioides
1506	78d832ee47c87ab85f0fa5f392de4b96	W017	0.00424821	Confidently healthy	Fungi	Ascomycota	Dothideomycetes	Pleosporales	Didymosphaeriaceae	Paraphaeosphaeria	Paraphaeosphaeria_verruculosa
2570	d9c90abb04bded30529dbd92b6d04a00	W011	0.00423009	Confidently healthy	Fungi	Ascomycota	Sordariomycetes	Sordariomycetes_ord_Incertae_sedis	Thyridiaceae	Pseudoneoconiothyrium	Pseudoneoconiothyrium_rosae
2195	bb2740c1d4e7ef7f173f21c3e64469ea	W024	0.00418021	Confidently healthy	Fungi	Basidiomycota	Tremellomycetes	Tremellales	Bulleribasidiaceae	Vishniacozyma	NA
1564	7cf33060147cdc4d194a8d852364fcca	W021	0.00417149	Severe mange	Fungi	Ascomycota	Sordariomycetes	Myrmecridiales	Myrmecridiaceae	Myrmecridium	Myrmecridium_fluviae
203	097735c3fb6049818822c811b99bc5c2	W024	0.00412861	Confidently healthy	Fungi	Ascomycota	Sordariomycetes	Xylariales	Sporocadaceae	Neopestalotiopsis	Neopestalotiopsis_aotearoa
2478	d07ceeeb7cad34f3e38c9d8981f65c7a	W024	0.00412861	Confidently healthy	Fungi	Ascomycota	Eurotiomycetes	Eurotiales	Aspergillaceae	Penicillium	NA
1940	a59d0996f704b822f30d5b7c728a005d	W012	0.00408725	Confidently healthy	Fungi	Ascomycota	Dothideomycetes	Capnodiales	Cladosporiaceae	Cladosporium	NA
2465	cf20a81b175ac2ce81910a1b9bf3c0b9	W003	0.004054	Severe mange	Fungi	Ascomycota	Dothideomycetes	Pleosporales	Didymellaceae	NA	NA
1047	4dfb3922b69e6751fb56a4ba0a717821	W024	0.00402539	Confidently healthy	Fungi	Basidiomycota	Tremellomycetes	Tremellales	Bulleribasidiaceae	Vishniacozyma	Vishniacozyma_victoriae
276	0c8fffc7d74dfe26a8a1128da8485da8	W010	0.00400763	Confidently healthy	Fungi	Ascomycota	Leotiomycetes	Helotiales	Myxotrichaceae	Oidiodendron	Oidiodendron_tenuissimum
1808	969f414aca405fc9e47dacb1e5b4284a	W021	0.00395619	Severe mange	Fungi	Basidiomycota	Tremellomycetes	Filobasidiales	Filobasidiaceae	Filobasidium	Filobasidium_oeirense
2188	bb2740c1d4e7ef7f173f21c3e64469ea	W021	0.00392927	Severe mange	Fungi	Basidiomycota	Tremellomycetes	Tremellales	Bulleribasidiaceae	Vishniacozyma	NA
2896	ff1b2e7a6c857fefb1866352dc7d7f30	W021	0.00390236	Severe mange	Fungi	Ascomycota	Saccharomycetes	Saccharomycetales	Debaryomycetaceae	Debaryomyces	Debaryomyces_prosopidis
1031	4d8839d3395ff262f4f6242733b4d4b3	W024	0.00376735	Confidently healthy	Fungi	Basidiomycota	Tremellomycetes	Tremellales	Rhynchogastremataceae	Papiliotrema	NA
2248	c0736095c58f0365f8d8dd691b4a18e4	W020	0.00376185	Confidently healthy	Fungi	Ascomycota	Eurotiomycetes	Eurotiales	Aspergillaceae	Penicillium	Penicillium_citreosulfuratum
1331	686e013d0147713a358fff5652aaa682	W011	0.00368531	Confidently healthy	Fungi	Basidiomycota	Tremellomycetes	Tremellales	Bulleribasidiaceae	Vishniacozyma	Vishniacozyma_dimennae
1102	52f0b0059855eb2d37595a4f96b07f49	W003	0.00366585	Severe mange	Fungi	Ascomycota	Eurotiomycetes	Eurotiales	Aspergillaceae	Penicillium	Penicillium_melinii
241	0a3125977df4b6445db7e5197e85d284	W020	0.00365677	Confidently healthy	Fungi	Basidiomycota	Tremellomycetes	Tremellales	unidentified	unidentified	unidentified
1873	9cf9c12984299d7602442e9f8c4f68d7	W012	0.00364299	Confidently healthy	Fungi	Ascomycota	Saccharomycetes	Saccharomycetales	Debaryomycetaceae	Debaryomyces	Debaryomyces_prosopidis
1045	4dfb3922b69e6751fb56a4ba0a717821	W005	0.00333374	Severe mange	Fungi	Basidiomycota	Tremellomycetes	Tremellales	Bulleribasidiaceae	Vishniacozyma	Vishniacozyma_victoriae
2832	f765d0b8b4601e97616caa20a4b73e0f	W025	0.00329101	Mangy	Fungi	Basidiomycota	Tremellomycetes	Trichosporonales	Trichosporonaceae	Apiotrichum	Apiotrichum_xylopini
2850	f94554ae9845b3671321ee60ae0dc6af	W025	0.00329101	Mangy	Fungi	Ascomycota	Dothideomycetes	Pleosporales	Didymellaceae	unidentified	unidentified
1680	88a799965246aff1eaf41d99a76f375a	W011	0.00326871	Confidently healthy	Fungi	Basidiomycota	Tremellomycetes	Tremellales	Bulleribasidiaceae	Vishniacozyma	Vishniacozyma_victoriae
2798	f6961ba604a09a1687d26288887fb485	W012	0.00326536	Confidently healthy	Fungi	Basidiomycota	Tremellomycetes	Tremellales	Sirobasidiaceae	Sirobasidium	Sirobasidium_brefeldianum
1315	68611465a3887d53a7554a2222153ac9	W021	0.00325645	Severe mange	Fungi	Basidiomycota	Tremellomycetes	Tremellales	Rhynchogastremataceae	Papiliotrema	Papiliotrema_frias
2650	e456daf70bbf4d363d1079cd8fb0cd7d	W021	0.00322954	Severe mange	Fungi	Ascomycota	Leotiomycetes	Thelebolales	Pseudeurotiaceae	Pseudogymnoascus	unidentified
68	01f38c325abcfd15be879812af9f6be3	W011	0.00320461	Confidently healthy	Fungi	Basidiomycota	Ustilaginomycetes	Ustilaginales	Ustilaginaceae	Ustilago	NA
1216	5f16a7300de64f427efa750d663bb5bc	W021	0.00317571	Severe mange	Fungi	Ascomycota	Leotiomycetes	Thelebolales	Pseudeurotiaceae	Geomyces	Geomyces_auratus
132	035463cae73dfa3b148179f4e75adf08	W020	0.0031734	Confidently healthy	Fungi	Ascomycota	Dothideomycetes	Pleosporales	NA	NA	NA
2756	f4b5d392199e9bea6d9c7051cf768cf6	W020	0.0031734	Confidently healthy	Fungi	Ascomycota	Dothideomycetes	Pleosporales	Didymosphaeriaceae	Paraphaeosphaeria	Paraphaeosphaeria_verruculosa
727	3842599416239b45c7a8257bcc283dd6	W011	0.00314052	Confidently healthy	Fungi	Basidiomycota	Tremellomycetes	Tremellales	Bulleribasidiaceae	Vishniacozyma	Vishniacozyma_dimennae
1779	92d80cf9d71fe4a05f7049e3d693acc6	W012	0.00308765	Confidently healthy	Fungi	Ascomycota	Eurotiomycetes	Onygenales	Onygenales_fam_Incertae_sedis	Spiromastix	unidentified
2145	b571776ab2ec0116f67afe41715e29bc	W005	0.0030868	Severe mange	Fungi	Basidiomycota	Tremellomycetes	Tremellales	Bulleribasidiaceae	Vishniacozyma	Vishniacozyma_victoriae
1901	a2cfa7f1e74b2fcd899eab89319e01e5	W010	0.00307036	Confidently healthy	Fungi	Ascomycota	Eurotiomycetes	Chaetothyriales	Cyphellophoraceae	unidentified	unidentified
640	32a5868a40b982d1a6c498416ea2c9eb	W003	0.00306206	Severe mange	Fungi	NA	NA	NA	NA	NA	NA
2314	c636a388eb1da64810f5ffdceaff16d2	W024	0.00304485	Confidently healthy	Fungi	Mucoromycota	Umbelopsidomycetes	Umbelopsidales	Umbelopsidaceae	Umbelopsis	Umbelopsis_isabellina
2448	cc0072cf9e4c773a6e5d1d461bd70b9d	Vet1	0.0030011	Mangy	Fungi	Ascomycota	Leotiomycetes	Helotiales	Myxotrichaceae	Oidiodendron	Oidiodendron_tenuissimum
2855	f94554ae9845b3671321ee60ae0dc6af	W020	0.00298426	Confidently healthy	Fungi	Ascomycota	Dothideomycetes	Pleosporales	Didymellaceae	unidentified	unidentified
1349	6c8452293a1c2864bdcf86f91d4f873d	W017	0.00295237	Confidently healthy	Fungi	Basidiomycota	Cystobasidiomycetes	Cystobasidiales	Cystobasidiaceae	Occultifur	Occultifur_mephitis
573	29b1f4c87d1f81a309852fb037d4c9a7	W011	0.00294825	Confidently healthy	Fungi	Ascomycota	Dothideomycetes	Pleosporales	Periconiaceae	Periconia	Periconia_homothallica
666	35ce3aa118bbe78ed014aceb2b631a10	W025	0.00294717	Mangy	Fungi	Mortierellomycota	Mortierellomycetes	Mortierellales	Mortierellaceae	Mortierella	Mortierella_indohii
1054	4fd62a6d1762af80dbab0afb333923a0	W012	0.00290995	Confidently healthy	Fungi	Ascomycota	Eurotiomycetes	Eurotiales	Aspergillaceae	Penicillium	NA
975	46e10427c39e9aff056c163f89d6bc03	W006	0.0028844	Mangy	Fungi	Ascomycota	Dothideomycetes	Pleosporales	Phaeosphaeriaceae	Didymocyrtis	Didymocyrtis_cladoniicola
1639	86a02af5f9fea56a07f9367616d767d4	W011	0.00288415	Confidently healthy	Fungi	Basidiomycota	Tremellomycetes	Tremellales	Bulleribasidiaceae	Vishniacozyma	Vishniacozyma_victoriae
934	4270be8f2094485fa01bb50e91c5502c	W011	0.00278801	Confidently healthy	Fungi	Mucoromycota	Umbelopsidomycetes	Umbelopsidales	Umbelopsidaceae	Umbelopsis	Umbelopsis_isabellina
382	1a4d33d854997faaa729ce6754545955	W017	0.00276535	Confidently healthy	Fungi	Mucoromycota	Umbelopsidomycetes	Umbelopsidales	Umbelopsidaceae	Umbelopsis	Umbelopsis_ramanniana
1019	4d684d551b032c55339fe78e0d00b868	W024	0.0027352	Confidently healthy	Fungi	Ascomycota	Leotiomycetes	Helotiales	Myxotrichaceae	Oidiodendron	Oidiodendron_tenuissimum
1048	4dfb3922b69e6751fb56a4ba0a717821	W025	0.00272613	Mangy	Fungi	Basidiomycota	Tremellomycetes	Tremellales	Bulleribasidiaceae	Vishniacozyma	Vishniacozyma_victoriae
1218	5f16a7300de64f427efa750d663bb5bc	W005	0.00271638	Severe mange	Fungi	Ascomycota	Leotiomycetes	Thelebolales	Pseudeurotiaceae	Geomyces	Geomyces_auratus
1465	77d05113f60204400b88a74590051002	W024	0.00268359	Confidently healthy	Fungi	Ascomycota	Leotiomycetes	Helotiales	Myxotrichaceae	Oidiodendron	NA
1111	53a08b7e66f2a088e397a9e90c9f678e	W011	0.00265983	Confidently healthy	Fungi	Basidiomycota	Exobasidiomycetes	Microstromatales	Microstromataceae	Microstroma	unidentified
2144	b571776ab2ec0116f67afe41715e29bc	W025	0.00260334	Mangy	Fungi	Basidiomycota	Tremellomycetes	Tremellales	Bulleribasidiaceae	Vishniacozyma	Vishniacozyma_victoriae
1325	68611465a3887d53a7554a2222153ac9	W012	0.00259896	Confidently healthy	Fungi	Basidiomycota	Tremellomycetes	Tremellales	Rhynchogastremataceae	Papiliotrema	Papiliotrema_frias
474	1dadcf5dbf94a52eab162d23ade68d2d	W020	0.00258496	Confidently healthy	Fungi	Ascomycota	Dothideomycetes	Pleosporales	Didymellaceae	NA	NA
1390	731d76e691a53204b8ac5dec9ebd373c	W011	0.00256369	Confidently healthy	Fungi	Ascomycota	Dothideomycetes	Pleosporales	Didymellaceae	NA	NA
2815	f6be458f9881c0740cf4657e28e5f632	W011	0.00256369	Confidently healthy	Fungi	Ascomycota	Dothideomycetes	Pleosporales	Didymellaceae	NA	NA
875	4190ddd2e663f592124939fdb9e229ce	W024	0.00252877	Confidently healthy	Fungi	Ascomycota	Leotiomycetes	Helotiales	Myxotrichaceae	Oidiodendron	Oidiodendron_tenuissimum
1394	74c7ca44a5d8236a44a486488deea0f9	W020	0.00252191	Confidently healthy	Fungi	Basidiomycota	Tremellomycetes	Tremellales	Tremellaceae	Cryptococcus	unidentified
2202	bc0584fd3e683a76d15fd8863ea9aa2d	W021	0.00250289	Severe mange	Fungi	Ascomycota	Dothideomycetes	Dothideales	Aureobasidiaceae	Aureobasidium	Aureobasidium_pullulans
970	46e10427c39e9aff056c163f89d6bc03	W011	0.0024996	Confidently healthy	Fungi	Ascomycota	Dothideomycetes	Pleosporales	Phaeosphaeriaceae	Didymocyrtis	Didymocyrtis_cladoniicola
146	039bd767f739c6692551e9726bf69c29	W017	0.00249816	Confidently healthy	Fungi	Basidiomycota	Cystobasidiomycetes	Erythrobasidiales	Erythrobasidiales_fam_Incertae_sedis	Sakaguchia	Sakaguchia_dacryoidea
1146	581dac9d80a43311e30d2829e290c07b	Vet1	0.00248168	Mangy	Fungi	Ascomycota	Dothideomycetes	Pleosporales	Pleosporaceae	Alternaria	Alternaria_cheiranthi
2379	c849165d878b87f8602a459d2e62342d	Vet1	0.00248168	Mangy	Fungi	Basidiomycota	Tremellomycetes	Tremellales	Trimorphomycetaceae	Saitozyma	Saitozyma_podzolica
2821	f6be458f9881c0740cf4657e28e5f632	W010	0.00245629	Confidently healthy	Fungi	Ascomycota	Dothideomycetes	Pleosporales	Didymellaceae	NA	NA
1788	93a2f66b54f167103e51898adda706a5	W012	0.00244347	Confidently healthy	Fungi	Basidiomycota	Tremellomycetes	Tremellales	Bulleribasidiaceae	Vishniacozyma	Vishniacozyma_globispora
886	41d24b06bb4a5678667c76592fc80e5e	W011	0.00243551	Confidently healthy	Fungi	Mucoromycota	Umbelopsidomycetes	Umbelopsidales	Umbelopsidaceae	Umbelopsis	NA
11	00c178e3837036d27d8abf8f1a59b9cb	W020	0.0023748	Confidently healthy	Fungi	Ascomycota	Eurotiomycetes	Onygenales	Gymnoascaceae	Gymnoascus	Gymnoascus_petalosporus
1685	88a799965246aff1eaf41d99a76f375a	W024	0.00237395	Confidently healthy	Fungi	Basidiomycota	Tremellomycetes	Tremellales	Bulleribasidiaceae	Vishniacozyma	Vishniacozyma_victoriae
2411	ca53dd0f91b0f4f870561727e0613e2c	W011	0.00233937	Confidently healthy	Fungi	Ascomycota	Dothideomycetes	Capnodiales	Cladosporiaceae	Cladosporium	Cladosporium_cladosporioides
2680	e877ad8bba093298013b9b1b0d60807e	W012	0.0023324	Confidently healthy	Fungi	Ascomycota	Eurotiomycetes	Eurotiales	Aspergillaceae	Penicillium	NA
2482	d07ceeeb7cad34f3e38c9d8981f65c7a	W020	0.00231175	Confidently healthy	Fungi	Ascomycota	Eurotiomycetes	Eurotiales	Aspergillaceae	Penicillium	NA
962	46c146ba5b61e6e93daae33f27e1f77d	W012	0.00231019	Confidently healthy	Fungi	Ascomycota	Dothideomycetes	Dothideomycetes_ord_Incertae_sedis	Eremomycetaceae	Arthrographis	Arthrographis_arxii
623	3072f213f8cf519815603b441432d10a	W011	0.00230732	Confidently healthy	Fungi	Ascomycota	Dothideomycetes	Capnodiales	Cladosporiaceae	Cladosporium	Cladosporium_cladosporioides
265	0c0a13870af216eeddcc7176f7f92870	W025	0.0022595	Mangy	Fungi	Ascomycota	Dothideomycetes	Pleosporales	Phaeosphaeriaceae	Phaeosphaeria	Phaeosphaeria_poagena
2762	f57cc5a820b06e7c57be52cf79f01354	W020	0.0022487	Confidently healthy	Fungi	Ascomycota	Dothideomycetes	Pleosporales	Phaeosphaeriaceae	Didymocyrtis	Didymocyrtis_cladoniicola
1510	78dee96c079d0965c352ef30bda162b9	W011	0.00224323	Confidently healthy	Fungi	Ascomycota	Sordariomycetes	Xylariales	Sporocadaceae	Neopestalotiopsis	Neopestalotiopsis_aotearoa
296	0d3ed4ff25b32c0bd3f01b99c3e9a4f8	W011	0.00217914	Confidently healthy	Fungi	Ascomycota	Leotiomycetes	Helotiales	Myxotrichaceae	Oidiodendron	NA
620	3072f213f8cf519815603b441432d10a	W024	0.00216752	Confidently healthy	Fungi	Ascomycota	Dothideomycetes	Capnodiales	Cladosporiaceae	Cladosporium	Cladosporium_cladosporioides
1475	782c78d7db85d3a29d76beac800ed616	W011	0.00214709	Confidently healthy	Fungi	Basidiomycota	Tremellomycetes	Tremellales	unidentified	unidentified	unidentified
2471	d07ceeeb7cad34f3e38c9d8981f65c7a	W006	0.00210783	Mangy	Fungi	Ascomycota	Eurotiomycetes	Eurotiales	Aspergillaceae	Penicillium	NA
1452	7750c405e1ba004d3b18e1a9fc211bcc	W021	0.00207229	Severe mange	Fungi	Ascomycota	Leotiomycetes	Thelebolales	Pseudeurotiaceae	Pseudogymnoascus	unidentified
1302	67f5b46620b7a1b1bfbfea3754ba6a96	W024	0.0020643	Confidently healthy	Fungi	Basidiomycota	Cystobasidiomycetes	Cystobasidiales	Cystobasidiaceae	Cystobasidium	Cystobasidium_slooffiae
1606	808bc87c2fedb6a6d645cabbbbfcc196	W024	0.0020643	Confidently healthy	Fungi	Ascomycota	Eurotiomycetes	Chaetothyriales	Herpotrichiellaceae	Exophiala	NA
1505	78d832ee47c87ab85f0fa5f392de4b96	W011	0.00205095	Confidently healthy	Fungi	Ascomycota	Dothideomycetes	Pleosporales	Didymosphaeriaceae	Paraphaeosphaeria	Paraphaeosphaeria_verruculosa
345	1608e629edfc4c644ca7b7bcde1e930e	W011	0.00205095	Confidently healthy	Fungi	Basidiomycota	Tremellomycetes	Tremellales	Bulleribasidiaceae	Vishniacozyma	NA
1756	929a48703bd6d453b5d7f3a399137111	W011	0.00201891	Confidently healthy	Fungi	Mucoromycota	Umbelopsidomycetes	Umbelopsidales	Umbelopsidaceae	Umbelopsis	Umbelopsis_isabellina
712	366b7a345b49388b7a47bc2e5c062368	W020	0.00201753	Confidently healthy	Fungi	Basidiomycota	Tremellomycetes	Tremellales	Rhynchogastremataceae	Papiliotrema	Papiliotrema_laurentii
1764	929a48703bd6d453b5d7f3a399137111	W024	0.0020127	Confidently healthy	Fungi	Mucoromycota	Umbelopsidomycetes	Umbelopsidales	Umbelopsidaceae	Umbelopsis	Umbelopsis_isabellina
1651	86a02af5f9fea56a07f9367616d767d4	W024	0.0020127	Confidently healthy	Fungi	Basidiomycota	Tremellomycetes	Tremellales	Bulleribasidiaceae	Vishniacozyma	Vishniacozyma_victoriae
1212	5f16a7300de64f427efa750d663bb5bc	W020	0.00199651	Confidently healthy	Fungi	Ascomycota	Leotiomycetes	Thelebolales	Pseudeurotiaceae	Geomyces	Geomyces_auratus
1336	686e013d0147713a358fff5652aaa682	W003	0.00198387	Severe mange	Fungi	Basidiomycota	Tremellomycetes	Tremellales	Bulleribasidiaceae	Vishniacozyma	Vishniacozyma_dimennae
2038	ac8c1e6d33296ec7cc2874218a321b38	W021	0.00196464	Severe mange	Fungi	Ascomycota	Dothideomycetes	Pleosporales	Teichosporaceae	Teichospora	Teichospora_viticola
1576	7e4312fd60b12641ff7a20ddb40857e9	W012	0.00191035	Confidently healthy	Fungi	Ascomycota	Arthoniomycetes	Arthoniales	Roccellaceae	Gyrographa	Gyrographa_gyrocarpa
787	3d45cdb86ed668ab7eda455802ff75f3	W006	0.00188596	Mangy	Fungi	Ascomycota	Dothideomycetes	Pleosporales	Cucurbitariaceae	Pyrenochaetopsis	Pyrenochaetopsis_leptospora
261	0c0a13870af216eeddcc7176f7f92870	W017	0.00187028	Confidently healthy	Fungi	Ascomycota	Dothideomycetes	Pleosporales	Phaeosphaeriaceae	Phaeosphaeria	Phaeosphaeria_poagena
2046	ad1fefa4757efd0ba8d848ae1e24aef3	W024	0.00185787	Confidently healthy	Fungi	Basidiomycota	Tremellomycetes	Tremellales	Bulleribasidiaceae	Dioszegia	NA
1408	7574d7696b653cf25f8e2e1cca493660	W024	0.00185787	Confidently healthy	Fungi	Ascomycota	Eurotiomycetes	Eurotiales	Aspergillaceae	Penicillium	Penicillium_brevicompactum
1838	9805c5731adb6dc65889127b1a5c93b7	W011	0.00182663	Confidently healthy	Fungi	Mucoromycota	Umbelopsidomycetes	Umbelopsidales	Umbelopsidaceae	Umbelopsis	Umbelopsis_vinacea
905	41ee319fc4a77b0156df2a9dafee0512	W024	0.00180627	Confidently healthy	Fungi	Ascomycota	Sordariomycetes	Xylariales	Xylariales_fam_Incertae_sedis	Neophysalospora	Neophysalospora_eucalypti
225	09e84591d917c3a0a0eb17d167402f6d	W011	0.00179458	Confidently healthy	Fungi	Ascomycota	Dothideomycetes	Pleosporales	Phaeosphaeriaceae	Phaeosphaeria	Phaeosphaeria_oryzae
785	3d45cdb86ed668ab7eda455802ff75f3	W025	0.00179286	Mangy	Fungi	Ascomycota	Dothideomycetes	Pleosporales	Cucurbitariaceae	Pyrenochaetopsis	Pyrenochaetopsis_leptospora
1052	4dfb3922b69e6751fb56a4ba0a717821	W006	0.00177502	Mangy	Fungi	Basidiomycota	Tremellomycetes	Tremellales	Bulleribasidiaceae	Vishniacozyma	Vishniacozyma_victoriae
910	41ee319fc4a77b0156df2a9dafee0512	W011	0.00176254	Confidently healthy	Fungi	Ascomycota	Sordariomycetes	Xylariales	Xylariales_fam_Incertae_sedis	Neophysalospora	Neophysalospora_eucalypti
2613	dccc5ba9ae79954bd95faabe91fbdf74	W024	0.00175466	Confidently healthy	Fungi	Ascomycota	Dothideomycetes	Pleosporales	Didymellaceae	NA	NA
2030	ac8c1e6d33296ec7cc2874218a321b38	W011	0.00173049	Confidently healthy	Fungi	Ascomycota	Dothideomycetes	Pleosporales	Teichosporaceae	Teichospora	Teichospora_viticola
987	470563a3c5ec9dda6d661a86dec44d2b	W021	0.00172242	Severe mange	Fungi	Basidiomycota	Tremellomycetes	Filobasidiales	Filobasidiaceae	Naganishia	Naganishia_albida
1205	5e5e52a6f5271a12ce9005e18fc0ef2f	Vet1	0.00170255	Mangy	Fungi	Ascomycota	Dothideomycetes	Pleosporales	Pleosporaceae	Alternaria	NA
281	0c8fffc7d74dfe26a8a1128da8485da8	Vet1	0.00170255	Mangy	Fungi	Ascomycota	Leotiomycetes	Helotiales	Myxotrichaceae	Oidiodendron	Oidiodendron_tenuissimum
317	10bdd39bed2a9fa7af176fc3217210b2	W011	0.0016664	Confidently healthy	Fungi	Ascomycota	Leotiomycetes	Helotiales	Tympanidaceae	Capturomyces	Capturomyces_luteus
2802	f6961ba604a09a1687d26288887fb485	W011	0.0016664	Confidently healthy	Fungi	Basidiomycota	Tremellomycetes	Tremellales	Sirobasidiaceae	Sirobasidium	Sirobasidium_brefeldianum
335	143626adf2718c1a33190d99dbc3b003	W006	0.00166408	Mangy	Fungi	Ascomycota	Dothideomycetes	Capnodiales	Cladosporiaceae	Cladosporium	Cladosporium_cladosporioides
2434	cbd706887ba39f2c9f7c439620e4a756	W017	0.00165654	Confidently healthy	Fungi	Ascomycota	Dothideomycetes	Capnodiales	Teratosphaeriaceae	Catenulostroma	Catenulostroma_hermanusense
297	0d3ed4ff25b32c0bd3f01b99c3e9a4f8	W024	0.00165144	Confidently healthy	Fungi	Ascomycota	Leotiomycetes	Helotiales	Myxotrichaceae	Oidiodendron	NA
76	01f38c325abcfd15be879812af9f6be3	W012	0.00164379	Confidently healthy	Fungi	Basidiomycota	Ustilaginomycetes	Ustilaginales	Ustilaginaceae	Ustilago	NA
1546	7b6dcb95bf0ef520cf84fcad31f56434	W020	0.00163924	Confidently healthy	Fungi	Ascomycota	Sordariomycetes	Xylariales	Sporocadaceae	Neopestalotiopsis	Neopestalotiopsis_aotearoa
2432	cbd706887ba39f2c9f7c439620e4a756	W003	0.00163885	Severe mange	Fungi	Ascomycota	Dothideomycetes	Capnodiales	Teratosphaeriaceae	Catenulostroma	Catenulostroma_hermanusense
2238	c0736095c58f0365f8d8dd691b4a18e4	W012	0.00162157	Confidently healthy	Fungi	Ascomycota	Eurotiomycetes	Eurotiales	Aspergillaceae	Penicillium	Penicillium_citreosulfuratum
1310	67f5b46620b7a1b1bfbfea3754ba6a96	W011	0.00160231	Confidently healthy	Fungi	Basidiomycota	Cystobasidiomycetes	Cystobasidiales	Cystobasidiaceae	Cystobasidium	Cystobasidium_slooffiae
535	27e4b5d7af492818f5523146c72f68e9	W024	0.00159983	Confidently healthy	Fungi	Ascomycota	Dothideomycetes	Pleosporales	Didymosphaeriaceae	Pseudocamarosporium	Pseudocamarosporium_brabeji
699	3651972045124590a0b441270cf5082d	W011	0.00157026	Confidently healthy	Fungi	Ascomycota	Eurotiomycetes	Chaetothyriales	Herpotrichiellaceae	Exophiala	Exophiala_equina
341	1608e629edfc4c644ca7b7bcde1e930e	W024	0.00154823	Confidently healthy	Fungi	Basidiomycota	Tremellomycetes	Tremellales	Bulleribasidiaceae	Vishniacozyma	NA
1462	77d05113f60204400b88a74590051002	W011	0.00153822	Confidently healthy	Fungi	Ascomycota	Leotiomycetes	Helotiales	Myxotrichaceae	Oidiodendron	NA
1798	9430175338c5fd0bccfbacff69abbe89	W020	0.00151315	Confidently healthy	Fungi	Ascomycota	Dothideomycetes	Pleosporales	Didymellaceae	NA	NA
2373	c849165d878b87f8602a459d2e62342d	W020	0.00151315	Confidently healthy	Fungi	Basidiomycota	Tremellomycetes	Tremellales	Trimorphomycetaceae	Saitozyma	Saitozyma_podzolica
511	21dec84a414600294b0cb01e9b08034d	W012	0.00151051	Confidently healthy	Fungi	Ascomycota	Dothideomycetes	Capnodiales	Cladosporiaceae	Cladosporium	Cladosporium_cladosporioides
2560	d95959627b73e618e48a554b5bee802f	W012	0.00151051	Confidently healthy	Fungi	Basidiomycota	Tremellomycetes	Tremellales	Bulleribasidiaceae	Vishniacozyma	NA
2708	eb0f00e8037b1aecd6dbb46038d28b5d	W011	0.00150617	Confidently healthy	Fungi	Mucoromycota	Umbelopsidomycetes	Umbelopsidales	Umbelopsidaceae	Umbelopsis	Umbelopsis_isabellina
2722	efc42180b616cbd7d17ec9edffcefc41	W011	0.00147412	Confidently healthy	Fungi	Ascomycota	Dothideomycetes	Pleosporales	Pleosporaceae	Bipolaris	Bipolaris_brizae
1003	4be7f131da15bb42f3c166ed50ae7b0d	W011	0.00147412	Confidently healthy	Fungi	Ascomycota	Dothideomycetes	Pleosporales	Phaeosphaeriaceae	NA	NA
327	143626adf2718c1a33190d99dbc3b003	W017	0.00145615	Confidently healthy	Fungi	Ascomycota	Dothideomycetes	Capnodiales	Cladosporiaceae	Cladosporium	Cladosporium_cladosporioides
2438	cbd706887ba39f2c9f7c439620e4a756	W020	0.0014501	Confidently healthy	Fungi	Ascomycota	Dothideomycetes	Capnodiales	Teratosphaeriaceae	Catenulostroma	Catenulostroma_hermanusense
2498	d45c18072cca8109425f71dafa6a7add	W024	0.00144501	Confidently healthy	Fungi	Ascomycota	Dothideomycetes	Capnodiales	Cladosporiaceae	Cladosporium	NA
2691	e877ad8bba093298013b9b1b0d60807e	W024	0.00144501	Confidently healthy	Fungi	Ascomycota	Eurotiomycetes	Eurotiales	Aspergillaceae	Penicillium	NA
671	35ce3aa118bbe78ed014aceb2b631a10	W006	0.0014422	Mangy	Fungi	Mortierellomycota	Mortierellomycetes	Mortierellales	Mortierellaceae	Mortierella	Mortierella_indohii
2138	b571776ab2ec0116f67afe41715e29bc	W006	0.0014422	Mangy	Fungi	Basidiomycota	Tremellomycetes	Tremellales	Bulleribasidiaceae	Vishniacozyma	Vishniacozyma_victoriae
1524	7b225f2ebd03e14eed1af513cd63f20a	W011	0.00141003	Confidently healthy	Fungi	Basidiomycota	Microbotryomycetes	unidentified	unidentified	unidentified	unidentified
2858	f94554ae9845b3671321ee60ae0dc6af	Vet1	0.00138512	Mangy	Fungi	Ascomycota	Dothideomycetes	Pleosporales	Didymellaceae	unidentified	unidentified
1931	a3919231393cbab3c9d08084d3478c1c	W011	0.00137798	Confidently healthy	Fungi	Ascomycota	Dothideomycetes	Pleosporales	Sporormiaceae	Sporormiella	unidentified
1553	7c285edc2824f3807c3438e7541e20ed	W012	0.00137723	Confidently healthy	Fungi	Ascomycota	Dothideomycetes	Pleosporales	NA	NA	NA
2859	f94554ae9845b3671321ee60ae0dc6af	W012	0.00135501	Confidently healthy	Fungi	Ascomycota	Dothideomycetes	Pleosporales	Didymellaceae	unidentified	unidentified
1337	686e013d0147713a358fff5652aaa682	W021	0.00134564	Severe mange	Fungi	Basidiomycota	Tremellomycetes	Tremellales	Bulleribasidiaceae	Vishniacozyma	Vishniacozyma_dimennae
1998	a92ffa38a1fbfd03ce3aa72d6e178c65	W024	0.0013418	Confidently healthy	Fungi	Basidiomycota	Tremellomycetes	Filobasidiales	Piskurozymaceae	Solicoccozyma	NA
634	31f58f1de3ab6bde94aee551500898bf	W024	0.0013418	Confidently healthy	Fungi	Ascomycota	Dothideomycetes	Pleosporales	Sporormiaceae	unidentified	unidentified
972	46e10427c39e9aff056c163f89d6bc03	W003	0.00133696	Severe mange	Fungi	Ascomycota	Dothideomycetes	Pleosporales	Phaeosphaeriaceae	Didymocyrtis	Didymocyrtis_cladoniicola
651	33d23ad7d84f2963ab9e9a52706faa14	W020	0.001324	Confidently healthy	Fungi	Ascomycota	Dothideomycetes	Capnodiales	Cladosporiaceae	Cladosporium	Cladosporium_cladosporioides
65	018f8bf24ab985fa86c6e9b7555261ff	W020	0.001324	Confidently healthy	Fungi	Ascomycota	Dothideomycetes	Capnodiales	Extremaceae	Extremus	unidentified
1964	a72e6fdfe216490f0ab3b4c2b8e355c0	W011	0.00131389	Confidently healthy	Fungi	Ascomycota	Dothideomycetes	Pleosporales	Didymellaceae	NA	NA
1099	52f0b0059855eb2d37595a4f96b07f49	W020	0.00130299	Confidently healthy	Fungi	Ascomycota	Eurotiomycetes	Eurotiales	Aspergillaceae	Penicillium	Penicillium_melinii
2639	e0ff4a7d364d8cf96a0245010c4c450e	W024	0.00129019	Confidently healthy	Fungi	Ascomycota	NA	NA	NA	NA	NA
805	3ecd5ec3492e64cd82d9c5fad26dddd1	W012	0.00128837	Confidently healthy	Fungi	Basidiomycota	Tremellomycetes	Tremellales	Bulleribasidiaceae	Vishniacozyma	NA
2262	c0a5d7826b8c740b84b42346c0e56702	W020	0.00128197	Confidently healthy	Fungi	Ascomycota	Dothideomycetes	Pleosporales	Sporormiaceae	Preussia	Preussia_africana
2321	c69cbe71e3311f95370dacd9566603d6	W011	0.00128185	Confidently healthy	Fungi	Ascomycota	Dothideomycetes	Pleosporales	Cucurbitariaceae	Pyrenochaetopsis	Pyrenochaetopsis_leptospora
683	362475142688275306c4c94a8acb11d0	W012	0.00126616	Confidently healthy	Fungi	Basidiomycota	Tremellomycetes	Trichosporonales	Trichosporonaceae	Apiotrichum	NA
2083	b097b865aeee1307f1cef18a0f5da77a	W012	0.00126616	Confidently healthy	Fungi	Basidiomycota	Exobasidiomycetes	Exobasidiales	Brachybasidiaceae	Meira	Meira_geulakonigii
686	362475142688275306c4c94a8acb11d0	W011	0.0012498	Confidently healthy	Fungi	Basidiomycota	Tremellomycetes	Trichosporonales	Trichosporonaceae	Apiotrichum	NA
481	1dadcf5dbf94a52eab162d23ade68d2d	W011	0.0012498	Confidently healthy	Fungi	Ascomycota	Dothideomycetes	Pleosporales	Didymellaceae	NA	NA
2443	cbd706887ba39f2c9f7c439620e4a756	W024	0.00123858	Confidently healthy	Fungi	Ascomycota	Dothideomycetes	Capnodiales	Teratosphaeriaceae	Catenulostroma	Catenulostroma_hermanusense
272	0c0a13870af216eeddcc7176f7f92870	W024	0.00123858	Confidently healthy	Fungi	Ascomycota	Dothideomycetes	Pleosporales	Phaeosphaeriaceae	Phaeosphaeria	Phaeosphaeria_poagena
1797	9430175338c5fd0bccfbacff69abbe89	W025	0.00122799	Mangy	Fungi	Ascomycota	Dothideomycetes	Pleosporales	Didymellaceae	NA	NA
402	1a83950a246405a45bdd364c01325e43	W020	0.00121892	Confidently healthy	Fungi	Ascomycota	Dothideomycetes	Pleosporales	Didymosphaeriaceae	Neptunomyces	Neptunomyces_aureus
279	0c8fffc7d74dfe26a8a1128da8485da8	W012	0.00119952	Confidently healthy	Fungi	Ascomycota	Leotiomycetes	Helotiales	Myxotrichaceae	Oidiodendron	Oidiodendron_tenuissimum
2155	b649ee40ce5323e81e1c3b264a6fdd82	W020	0.00119791	Confidently healthy	Fungi	Ascomycota	Dothideomycetes	Pleosporales	Phaeosphaeriaceae	Phaeosphaeria	Phaeosphaeria_poagena
646	32a5868a40b982d1a6c498416ea2c9eb	W005	0.00119356	Severe mange	Fungi	NA	NA	NA	NA	NA	NA
2344	c704b30a77e4e74352a092acd29bdd61	W011	0.00118571	Confidently healthy	Fungi	Ascomycota	Eurotiomycetes	Eurotiales	Aspergillaceae	Penicillium	NA
1308	67f5b46620b7a1b1bfbfea3754ba6a96	W025	0.00117887	Mangy	Fungi	Basidiomycota	Cystobasidiomycetes	Cystobasidiales	Cystobasidiaceae	Cystobasidium	Cystobasidium_slooffiae
1087	50a99fedda2a870de3952f01a7e6544f	W012	0.00117731	Confidently healthy	Fungi	Basidiomycota	Tremellomycetes	Tremellales	Cuniculitremaceae	Kockovaella	Kockovaella_fuzhouensis
1383	731d76e691a53204b8ac5dec9ebd373c	W003	0.00116445	Severe mange	Fungi	Ascomycota	Dothideomycetes	Pleosporales	Didymellaceae	NA	NA
2646	e456daf70bbf4d363d1079cd8fb0cd7d	W010	0.0011635	Confidently healthy	Fungi	Ascomycota	Leotiomycetes	Thelebolales	Pseudeurotiaceae	Pseudogymnoascus	unidentified
1385	731d76e691a53204b8ac5dec9ebd373c	W021	0.00115725	Severe mange	Fungi	Ascomycota	Dothideomycetes	Pleosporales	Didymellaceae	NA	NA
2015	a9602e20d586761831895fe38f1c2dd4	W011	0.00115366	Confidently healthy	Fungi	Ascomycota	Dothideomycetes	Dothideales	Aureobasidiaceae	Aureobasidium	Aureobasidium_pullulans
660	33d23ad7d84f2963ab9e9a52706faa14	W011	0.00115366	Confidently healthy	Fungi	Ascomycota	Dothideomycetes	Capnodiales	Cladosporiaceae	Cladosporium	Cladosporium_cladosporioides
2897	ff1b2e7a6c857fefb1866352dc7d7f30	W024	0.00113537	Confidently healthy	Fungi	Ascomycota	Saccharomycetes	Saccharomycetales	Debaryomycetaceae	Debaryomyces	Debaryomyces_prosopidis
2814	f6be458f9881c0740cf4657e28e5f632	W024	0.00113537	Confidently healthy	Fungi	Ascomycota	Dothideomycetes	Pleosporales	Didymellaceae	NA	NA
2586	da3c5ca91f0a32988e3eefeefa564d25	W020	0.00113486	Confidently healthy	Fungi	Basidiomycota	Ustilaginomycetes	Ustilaginales	Ustilaginaceae	Farysia	Farysia_acheniorum
2759	f57cc5a820b06e7c57be52cf79f01354	W017	0.00112217	Confidently healthy	Fungi	Ascomycota	Dothideomycetes	Pleosporales	Phaeosphaeriaceae	Didymocyrtis	Didymocyrtis_cladoniicola
2594	db1dd3025ea451c63c0464389fe00b37	W011	0.00112162	Confidently healthy	Fungi	Ascomycota	Dothideomycetes	Pleosporales	Phaeosphaeriaceae	Phaeosphaeria	NA
1368	7080eb01de095c75a6b13e254e8c5e9b	W003	0.00112132	Severe mange	Fungi	Mucoromycota	Umbelopsidomycetes	Umbelopsidales	Umbelopsidaceae	Umbelopsis	NA
268	0c0a13870af216eeddcc7176f7f92870	W006	0.00110939	Mangy	Fungi	Ascomycota	Dothideomycetes	Pleosporales	Phaeosphaeriaceae	Phaeosphaeria	Phaeosphaeria_poagena
483	2098399a12ac358f8923ca8c068cbd5c	W011	0.00108957	Confidently healthy	Fungi	Ascomycota	Eurotiomycetes	Chaetothyriales	Cyphellophoraceae	Cyphellophora	unidentified
2450	cc0072cf9e4c773a6e5d1d461bd70b9d	W012	0.00108845	Confidently healthy	Fungi	Ascomycota	Leotiomycetes	Helotiales	Myxotrichaceae	Oidiodendron	Oidiodendron_tenuissimum
528	27a02aeb2541458a7f399689195f5896	W024	0.00108376	Confidently healthy	Fungi	Ascomycota	Dothideomycetes	Pleosporales	Phaeosphaeriaceae	Phaeosphaeria	Phaeosphaeria_poagena
1899	a2cfa7f1e74b2fcd899eab89319e01e5	W024	0.00108376	Confidently healthy	Fungi	Ascomycota	Eurotiomycetes	Chaetothyriales	Cyphellophoraceae	unidentified	unidentified
2349	c704b30a77e4e74352a092acd29bdd61	W020	0.00107181	Confidently healthy	Fungi	Ascomycota	Eurotiomycetes	Eurotiales	Aspergillaceae	Penicillium	NA
1050	4dfb3922b69e6751fb56a4ba0a717821	Vet1	0.0010677	Mangy	Fungi	Basidiomycota	Tremellomycetes	Tremellales	Bulleribasidiaceae	Vishniacozyma	Vishniacozyma_victoriae
2544	d877be2504765a1ad2ff95708484b5bc	W011	0.00105752	Confidently healthy	Fungi	Ascomycota	Leotiomycetes	Thelebolales	Pseudeurotiaceae	Pseudogymnoascus	unidentified
1014	4be7f131da15bb42f3c166ed50ae7b0d	W024	0.00103215	Confidently healthy	Fungi	Ascomycota	Dothideomycetes	Pleosporales	Phaeosphaeriaceae	NA	NA
2042	ad1fefa4757efd0ba8d848ae1e24aef3	W011	0.00102548	Confidently healthy	Fungi	Basidiomycota	Tremellomycetes	Tremellales	Bulleribasidiaceae	Dioszegia	NA
2898	ff1b2e7a6c857fefb1866352dc7d7f30	W012	0.00102181	Confidently healthy	Fungi	Ascomycota	Saccharomycetes	Saccharomycetales	Debaryomycetaceae	Debaryomyces	Debaryomyces_prosopidis
248	0b3e431c0876255ab8c40340066fdcd3	W012	0.00102181	Confidently healthy	Fungi	Basidiomycota	Tremellomycetes	Tremellales	Cuniculitremaceae	Kockovaella	Kockovaella_distylii
2545	d877be2504765a1ad2ff95708484b5bc	W012	0.00102181	Confidently healthy	Fungi	Ascomycota	Leotiomycetes	Thelebolales	Pseudeurotiaceae	Pseudogymnoascus	unidentified
1178	5d8153a55d5b3e6ea431f076132fb3fe	W011	0.000993431	Confidently healthy	Fungi	Ascomycota	Dothideomycetes	Pleosporales	Periconiaceae	Periconia	Periconia_cookei
867	40d09b0b0dc4af44a1aee5507be0c483	W011	0.000993431	Confidently healthy	Fungi	Mucoromycota	Umbelopsidomycetes	Umbelopsidales	Umbelopsidaceae	Umbelopsis	Umbelopsis_vinacea
2398	c98d6fb4d7384bd2a7ab21bbc5f7b404	W020	0.000987748	Confidently healthy	Fungi	Ascomycota	Sordariomycetes	Xylariales	Microdochiaceae	Microdochium	Microdochium_seminicola
2036	ac8c1e6d33296ec7cc2874218a321b38	W020	0.000987748	Confidently healthy	Fungi	Ascomycota	Dothideomycetes	Pleosporales	Teichosporaceae	Teichospora	Teichospora_viticola
1381	731d76e691a53204b8ac5dec9ebd373c	W012	0.000977387	Confidently healthy	Fungi	Ascomycota	Dothideomycetes	Pleosporales	Didymellaceae	NA	NA
2510	d709615cb29924537bdc9a6feba5d415	W012	0.000977387	Confidently healthy	Fungi	Ascomycota	Dothideomycetes	Pleosporales	Phaeosphaeriaceae	Phaeosphaeria	Phaeosphaeria_poagena
2566	d9c90abb04bded30529dbd92b6d04a00	W012	0.000977387	Confidently healthy	Fungi	Ascomycota	Sordariomycetes	Sordariomycetes_ord_Incertae_sedis	Thyridiaceae	Pseudoneoconiothyrium	Pseudoneoconiothyrium_rosae
2468	cf20a81b175ac2ce81910a1b9bf3c0b9	DW02	0.000962179	Severe mange	Fungi	Ascomycota	Dothideomycetes	Pleosporales	Didymellaceae	NA	NA
1902	a2cfa7f1e74b2fcd899eab89319e01e5	W011	0.000961384	Confidently healthy	Fungi	Ascomycota	Eurotiomycetes	Chaetothyriales	Cyphellophoraceae	unidentified	unidentified
1361	6d63bfd7a8112e0ea45f74ea21bfbb26	W012	0.000955173	Confidently healthy	Fungi	Ascomycota	Eurotiomycetes	Eurotiales	Aspergillaceae	Penicillium	NA
532	27a02aeb2541458a7f399689195f5896	W012	0.000955173	Confidently healthy	Fungi	Ascomycota	Dothideomycetes	Pleosporales	Phaeosphaeriaceae	Phaeosphaeria	Phaeosphaeria_poagena
561	288255e57672a409e8523245efcc6cb4	W020	0.000945716	Confidently healthy	Fungi	Basidiomycota	Cystobasidiomycetes	Cystobasidiales	Cystobasidiaceae	Cystobasidium	Cystobasidium_lysinophilum
2354	c7bf6f1d7083c1e7f2555ad2c8c94ca5	W025	0.000933271	Mangy	Fungi	Ascomycota	Leotiomycetes	Thelebolales	Pseudeurotiaceae	Pseudogymnoascus	unidentified
397	1a83950a246405a45bdd364c01325e43	W012	0.00093296	Confidently healthy	Fungi	Ascomycota	Dothideomycetes	Pleosporales	Didymosphaeriaceae	Neptunomyces	Neptunomyces_aureus
830	3fa7515fdf29d8e0a97e8505c954e112	W011	0.000929338	Confidently healthy	Fungi	Ascomycota	Eurotiomycetes	Chaetothyriales	Herpotrichiellaceae	Exophiala	NA
1851	9baa673f5177e99ba96a1a384f6e8a9c	W024	0.000928936	Confidently healthy	Fungi	Ascomycota	Leotiomycetes	Helotiales	Myxotrichaceae	Oidiodendron	Oidiodendron_tenuissimum
1322	68611465a3887d53a7554a2222153ac9	W024	0.000928936	Confidently healthy	Fungi	Basidiomycota	Tremellomycetes	Tremellales	Rhynchogastremataceae	Papiliotrema	Papiliotrema_frias
328	143626adf2718c1a33190d99dbc3b003	Vet1	0.000923414	Mangy	Fungi	Ascomycota	Dothideomycetes	Capnodiales	Cladosporiaceae	Cladosporium	Cladosporium_cladosporioides
788	3d45cdb86ed668ab7eda455802ff75f3	W017	0.000908423	Confidently healthy	Fungi	Ascomycota	Dothideomycetes	Pleosporales	Cucurbitariaceae	Pyrenochaetopsis	Pyrenochaetopsis_leptospora
1097	52f0b0059855eb2d37595a4f96b07f49	W010	0.000904948	Confidently healthy	Fungi	Ascomycota	Eurotiomycetes	Eurotiales	Aspergillaceae	Penicillium	Penicillium_melinii
2789	f612829f82128c84c0130001af0f0495	W011	0.000897292	Confidently healthy	Fungi	Ascomycota	Eurotiomycetes	Chaetothyriales	Herpotrichiellaceae	Cladophialophora	unidentified
1869	9cce4f07694a3ba673c72fc08c48d31c	W011	0.000897292	Confidently healthy	Fungi	Ascomycota	Taphrinomycetes	Taphrinales	Taphrinaceae	Taphrina	Taphrina_inositophila
1121	53b4ae1eca8c7e6dc97a4702fc496387	W020	0.000882668	Confidently healthy	Fungi	Ascomycota	Dothideomycetes	Capnodiales	Teratosphaeriaceae	Devriesia	Devriesia_fraserae
1240	6320754eb5dafae143e7c44346861b4d	W020	0.000882668	Confidently healthy	Fungi	Basidiomycota	Tremellomycetes	Filobasidiales	Filobasidiaceae	Goffeauzyma	Goffeauzyma_agrionensis
1945	a59d0996f704b822f30d5b7c728a005d	W024	0.000877329	Confidently healthy	Fungi	Ascomycota	Dothideomycetes	Capnodiales	Cladosporiaceae	Cladosporium	NA
1953	a6ae62ad897740b2225fa2087ba95caf	W024	0.000877329	Confidently healthy	Fungi	Basidiomycota	Tremellomycetes	Tremellales	Phaeotremellaceae	Gelidatrema	Gelidatrema_spencermartinsiae
164	0508d9c7e3076a3dc835b04f033774df	W012	0.00086632	Confidently healthy	Fungi	Ascomycota	Dothideomycetes	Dothideomycetes_ord_Incertae_sedis	Eremomycetaceae	Arthrographis	Arthrographis_arxii
2921	aa4650fe2bfb6d800739c7f7db74a505	W020	0.000840636	Confidently healthy	Fungi	Ascomycota	Dothideomycetes	Pleosporales	Didymosphaeriaceae	NA	NA
1831	9715b79d2321a0b01247d0f6d3e482e3	W011	0.0008332	Confidently healthy	Fungi	Ascomycota	Dothideomycetes	Dothideales	Aureobasidiaceae	Aureobasidium	Aureobasidium_pullulans
1577	7e4312fd60b12641ff7a20ddb40857e9	W011	0.0008332	Confidently healthy	Fungi	Ascomycota	Arthoniomycetes	Arthoniales	Roccellaceae	Gyrographa	Gyrographa_gyrocarpa
2573	d9c90abb04bded30529dbd92b6d04a00	W024	0.000825721	Confidently healthy	Fungi	Ascomycota	Sordariomycetes	Sordariomycetes_ord_Incertae_sedis	Thyridiaceae	Pseudoneoconiothyrium	Pseudoneoconiothyrium_rosae
736	39775c6006083ca68f7ec6214aef37e0	W024	0.000825721	Confidently healthy	Fungi	Basidiomycota	Cystobasidiomycetes	Erythrobasidiales	Erythrobasidiales_fam_Incertae_sedis	Sakaguchia	Sakaguchia_dacryoidea
1095	52f0b0059855eb2d37595a4f96b07f49	W012	0.000821893	Confidently healthy	Fungi	Ascomycota	Eurotiomycetes	Eurotiales	Aspergillaceae	Penicillium	Penicillium_melinii
1921	a303f7b6130eb9a3d371c74d8e3f0916	W020	0.00081962	Confidently healthy	Fungi	Basidiomycota	Tremellomycetes	Tremellales	Bulleribasidiaceae	Vishniacozyma	NA
2452	cc0072cf9e4c773a6e5d1d461bd70b9d	W011	0.000801154	Confidently healthy	Fungi	Ascomycota	Leotiomycetes	Helotiales	Myxotrichaceae	Oidiodendron	Oidiodendron_tenuissimum
1811	969f414aca405fc9e47dacb1e5b4284a	W020	0.000798605	Confidently healthy	Fungi	Basidiomycota	Tremellomycetes	Filobasidiales	Filobasidiaceae	Filobasidium	Filobasidium_oeirense
606	2eb1a9e2700e6d56d16de19a2258a9b0	W012	0.000777467	Confidently healthy	Fungi	Basidiomycota	Tremellomycetes	Tremellales	Bulleribasidiaceae	Vishniacozyma	NA
1874	9cf9c12984299d7602442e9f8c4f68d7	W006	0.00077657	Mangy	Fungi	Ascomycota	Saccharomycetes	Saccharomycetales	Debaryomycetaceae	Debaryomyces	Debaryomyces_prosopidis
1733	8f35bb9db79d2e2ebaf57342702a661e	W010	0.00077567	Confidently healthy	Fungi	Ascomycota	Eurotiomycetes	Eurotiales	Aspergillaceae	Penicillium	Penicillium_citreosulfuratum
2231	bf1df72538d788ff2d499ddec9a713ce	W011	0.000769108	Confidently healthy	Fungi	Ascomycota	Arthoniomycetes	Lichenostigmatales	Phaeococcomycetaceae	Phaeococcomyces	NA
767	3c3ab065593bc589104045fb5d67af9d	W020	0.000756573	Confidently healthy	Fungi	Ascomycota	Eurotiomycetes	Chaetothyriales	Trichomeriaceae	Knufia	unidentified
470	1dadcf5dbf94a52eab162d23ade68d2d	W012	0.000755253	Confidently healthy	Fungi	Ascomycota	Dothideomycetes	Pleosporales	Didymellaceae	NA	NA
1211	5f16a7300de64f427efa750d663bb5bc	W011	0.000737061	Confidently healthy	Fungi	Ascomycota	Leotiomycetes	Thelebolales	Pseudeurotiaceae	Geomyces	Geomyces_auratus
1223	62af75c9fe437bfedba16270df69ac74	W020	0.000735557	Confidently healthy	Fungi	Ascomycota	Dothideomycetes	Pleosporales	Pleosporaceae	Alternaria	NA
824	3fa7515fdf29d8e0a97e8505c954e112	W020	0.000735557	Confidently healthy	Fungi	Ascomycota	Eurotiomycetes	Chaetothyriales	Herpotrichiellaceae	Exophiala	NA
596	2cf341562e6050340581527859f9d5f9	W012	0.00073304	Confidently healthy	Fungi	Basidiomycota	Tremellomycetes	Tremellales	Cuniculitremaceae	Kockovaella	Kockovaella_fuzhouensis
2039	ac8c1e6d33296ec7cc2874218a321b38	W024	0.000722506	Confidently healthy	Fungi	Ascomycota	Dothideomycetes	Pleosporales	Teichosporaceae	Teichospora	Teichospora_viticola
783	3d45cdb86ed668ab7eda455802ff75f3	Vet1	0.000721417	Mangy	Fungi	Ascomycota	Dothideomycetes	Pleosporales	Cucurbitariaceae	Pyrenochaetopsis	Pyrenochaetopsis_leptospora
2056	b0433db70cc156791e82e971e3b3d489	W017	0.000721395	Confidently healthy	Fungi	Basidiomycota	Tremellomycetes	Trichosporonales	Trichosporonaceae	Cutaneotrichosporon	Cutaneotrichosporon_moniliiforme
2009	a9602e20d586761831895fe38f1c2dd4	W012	0.000710827	Confidently healthy	Fungi	Ascomycota	Dothideomycetes	Dothideales	Aureobasidiaceae	Aureobasidium	Aureobasidium_pullulans
148	039bd767f739c6692551e9726bf69c29	W012	0.000710827	Confidently healthy	Fungi	Basidiomycota	Cystobasidiomycetes	Erythrobasidiales	Erythrobasidiales_fam_Incertae_sedis	Sakaguchia	Sakaguchia_dacryoidea
1846	9805c5731adb6dc65889127b1a5c93b7	W012	0.000710827	Confidently healthy	Fungi	Mucoromycota	Umbelopsidomycetes	Umbelopsidales	Umbelopsidaceae	Umbelopsis	Umbelopsis_vinacea
61	018f8bf24ab985fa86c6e9b7555261ff	W011	0.000705015	Confidently healthy	Fungi	Ascomycota	Dothideomycetes	Capnodiales	Extremaceae	Extremus	unidentified
271	0c0a13870af216eeddcc7176f7f92870	W011	0.000705015	Confidently healthy	Fungi	Ascomycota	Dothideomycetes	Pleosporales	Phaeosphaeriaceae	Phaeosphaeria	Phaeosphaeria_poagena
209	09b6efb6d1612b82a787251f70391877	W011	0.000705015	Confidently healthy	Fungi	Basidiomycota	Tremellomycetes	Tremellales	Phaeotremellaceae	Phaeotremella	NA
2497	d45c18072cca8109425f71dafa6a7add	W020	0.000693525	Confidently healthy	Fungi	Ascomycota	Dothideomycetes	Capnodiales	Cladosporiaceae	Cladosporium	NA
425	1bb19d35082eecdddf3d4a49b3788e76	W020	0.000693525	Confidently healthy	Fungi	Ascomycota	Leotiomycetes	Helotiales	Myxotrichaceae	Oidiodendron	NA
692	3651972045124590a0b441270cf5082d	W012	0.000688613	Confidently healthy	Fungi	Ascomycota	Eurotiomycetes	Chaetothyriales	Herpotrichiellaceae	Exophiala	Exophiala_equina
2627	e0ff4a7d364d8cf96a0245010c4c450e	W012	0.000688613	Confidently healthy	Fungi	Ascomycota	NA	NA	NA	NA	NA
2895	ff1b2e7a6c857fefb1866352dc7d7f30	W011	0.000672969	Confidently healthy	Fungi	Ascomycota	Saccharomycetes	Saccharomycetales	Debaryomycetaceae	Debaryomyces	Debaryomyces_prosopidis
2764	f57cc5a820b06e7c57be52cf79f01354	W011	0.000672969	Confidently healthy	Fungi	Ascomycota	Dothideomycetes	Pleosporales	Phaeosphaeriaceae	Didymocyrtis	Didymocyrtis_cladoniicola
546	27e4b5d7af492818f5523146c72f68e9	W020	0.000672509	Confidently healthy	Fungi	Ascomycota	Dothideomycetes	Pleosporales	Didymosphaeriaceae	Pseudocamarosporium	Pseudocamarosporium_brabeji
1214	5f16a7300de64f427efa750d663bb5bc	W024	0.000670898	Confidently healthy	Fungi	Ascomycota	Leotiomycetes	Thelebolales	Pseudeurotiaceae	Geomyces	Geomyces_auratus
1595	8040338427369c208bc76af971a08848	W012	0.0006664	Confidently healthy	Fungi	Ascomycota	Dothideomycetes	Capnodiales	Neodevriesiaceae	Neodevriesia	NA
2659	e4b4c71ae5454d677fe2310a8716f528	W025	0.000663114	Mangy	Fungi	Basidiomycota	Microbotryomycetes	Sporidiobolales	Sporidiobolaceae	Rhodotorula	Rhodotorula_mucilaginosa
2700	e903a8f5f7de5893a4a7ae0c6465f6f4	W010	0.000646392	Confidently healthy	Fungi	Ascomycota	Dothideomycetes	Capnodiales	Mycosphaerellaceae	Acrodontium	NA
1628	84af48b6bd4a453677d74746e36c5be1	Vet1	0.000634847	Mangy	Fungi	Ascomycota	Dothideomycetes	Pleosporales	Phaeosphaeriaceae	Phaeosphaeria	Phaeosphaeria_oryzae
2166	b7e134a69de1650ba8c4f2cf810098a4	W012	0.000621973	Confidently healthy	Fungi	Basidiomycota	Tremellomycetes	Tremellales	NA	NA	NA
192	075d332b23002c52ae89e60beb9a142f	W012	0.000621973	Confidently healthy	Fungi	Basidiomycota	Tremellomycetes	Tremellales	Bulleribasidiaceae	Vishniacozyma	Vishniacozyma_dimennae
719	3842599416239b45c7a8257bcc283dd6	W012	0.000621973	Confidently healthy	Fungi	Basidiomycota	Tremellomycetes	Tremellales	Bulleribasidiaceae	Vishniacozyma	Vishniacozyma_dimennae
144	039bd767f739c6692551e9726bf69c29	W024	0.000619291	Confidently healthy	Fungi	Basidiomycota	Cystobasidiomycetes	Erythrobasidiales	Erythrobasidiales_fam_Incertae_sedis	Sakaguchia	Sakaguchia_dacryoidea
933	4270be8f2094485fa01bb50e91c5502c	W024	0.000619291	Confidently healthy	Fungi	Mucoromycota	Umbelopsidomycetes	Umbelopsidales	Umbelopsidaceae	Umbelopsis	Umbelopsis_isabellina
1106	53a08b7e66f2a088e397a9e90c9f678e	W020	0.000609461	Confidently healthy	Fungi	Basidiomycota	Exobasidiomycetes	Microstromatales	Microstromataceae	Microstroma	unidentified
1343	6c8452293a1c2864bdcf86f91d4f873d	W020	0.000609461	Confidently healthy	Fungi	Basidiomycota	Cystobasidiomycetes	Cystobasidiales	Cystobasidiaceae	Occultifur	Occultifur_mephitis
348	1608e629edfc4c644ca7b7bcde1e930e	W020	0.000609461	Confidently healthy	Fungi	Basidiomycota	Tremellomycetes	Tremellales	Bulleribasidiaceae	Vishniacozyma	NA
566	288255e57672a409e8523245efcc6cb4	W011	0.000608877	Confidently healthy	Fungi	Basidiomycota	Cystobasidiomycetes	Cystobasidiales	Cystobasidiaceae	Cystobasidium	Cystobasidium_lysinophilum
129	033cc739c701dd4076fc8ef6748139da	W011	0.000608877	Confidently healthy	Fungi	Basidiomycota	Tremellomycetes	Tremellales	Sirobasidiaceae	Sirobasidium	Sirobasidium_brefeldianum
2851	f94554ae9845b3671321ee60ae0dc6af	W011	0.000608877	Confidently healthy	Fungi	Ascomycota	Dothideomycetes	Pleosporales	Didymellaceae	unidentified	unidentified
2489	d3cf17e7ddaf0b1aea15774633f30129	W003	0.000603787	Severe mange	Fungi	Basidiomycota	Cystobasidiomycetes	Cystobasidiales	Cystobasidiaceae	Cystobasidium	Cystobasidium_slooffiae
2111	b1bb85849e7dac35810553769d98c217	W012	0.00059976	Confidently healthy	Fungi	Ascomycota	NA	NA	NA	NA	NA
234	09e84591d917c3a0a0eb17d167402f6d	W020	0.000588445	Confidently healthy	Fungi	Ascomycota	Dothideomycetes	Pleosporales	Phaeosphaeriaceae	Phaeosphaeria	Phaeosphaeria_oryzae
2770	f57de885e0b33932afc12fc0e034f53d	W017	0.000587803	Confidently healthy	Fungi	Ascomycota	Leotiomycetes	Thelebolales	Pseudeurotiaceae	Pseudogymnoascus	unidentified
2133	b571776ab2ec0116f67afe41715e29bc	Vet1	0.000577134	Mangy	Fungi	Basidiomycota	Tremellomycetes	Tremellales	Bulleribasidiaceae	Vishniacozyma	Vishniacozyma_victoriae
545	27e4b5d7af492818f5523146c72f68e9	W011	0.000576831	Confidently healthy	Fungi	Ascomycota	Dothideomycetes	Pleosporales	Didymosphaeriaceae	Pseudocamarosporium	Pseudocamarosporium_brabeji
1187	5e4056cb6e43f55cf1b05d10cd2db6a2	W024	0.000567683	Confidently healthy	Fungi	Ascomycota	Dothideomycetes	Pleosporales	Leptosphaeriaceae	Leptosphaeria	unidentified
2040	ac8c1e6d33296ec7cc2874218a321b38	W003	0.000560659	Severe mange	Fungi	Ascomycota	Dothideomycetes	Pleosporales	Teichosporaceae	Teichospora	Teichospora_viticola
1044	4dfb3922b69e6751fb56a4ba0a717821	DW02	0.000555103	Severe mange	Fungi	Basidiomycota	Tremellomycetes	Tremellales	Bulleribasidiaceae	Vishniacozyma	Vishniacozyma_victoriae
2065	b0433db70cc156791e82e971e3b3d489	W020	0.000546414	Confidently healthy	Fungi	Basidiomycota	Tremellomycetes	Trichosporonales	Trichosporonaceae	Cutaneotrichosporon	Cutaneotrichosporon_moniliiforme
1063	4fd62a6d1762af80dbab0afb333923a0	W011	0.000544784	Confidently healthy	Fungi	Ascomycota	Eurotiomycetes	Eurotiales	Aspergillaceae	Penicillium	NA
804	3ecd5ec3492e64cd82d9c5fad26dddd1	W011	0.000544784	Confidently healthy	Fungi	Basidiomycota	Tremellomycetes	Tremellales	Bulleribasidiaceae	Vishniacozyma	NA
197	097735c3fb6049818822c811b99bc5c2	W012	0.00053312	Confidently healthy	Fungi	Ascomycota	Sordariomycetes	Xylariales	Sporocadaceae	Neopestalotiopsis	Neopestalotiopsis_aotearoa
784	3d45cdb86ed668ab7eda455802ff75f3	W003	0.000517531	Severe mange	Fungi	Ascomycota	Dothideomycetes	Pleosporales	Cucurbitariaceae	Pyrenochaetopsis	Pyrenochaetopsis_leptospora
790	3d45cdb86ed668ab7eda455802ff75f3	W010	0.000517113	Confidently healthy	Fungi	Ascomycota	Dothideomycetes	Pleosporales	Cucurbitariaceae	Pyrenochaetopsis	Pyrenochaetopsis_leptospora
2172	b96276d93ba7a0aa8d860777c04784cf	W024	0.000516076	Confidently healthy	Fungi	Ascomycota	Eurotiomycetes	Chaetothyriales	Cyphellophoraceae	Cyphellophora	unidentified
593	2cf341562e6050340581527859f9d5f9	W024	0.000516076	Confidently healthy	Fungi	Basidiomycota	Tremellomycetes	Tremellales	Cuniculitremaceae	Kockovaella	Kockovaella_fuzhouensis
704	366b7a345b49388b7a47bc2e5c062368	W024	0.000516076	Confidently healthy	Fungi	Basidiomycota	Tremellomycetes	Tremellales	Rhynchogastremataceae	Papiliotrema	Papiliotrema_laurentii
1694	89150e474df256e1dc963e9af08b613f	W024	0.000516076	Confidently healthy	Fungi	Basidiomycota	Tremellomycetes	Tremellales	Rhynchogastremataceae	Papiliotrema	Papiliotrema_pseudoalba
2228	bf1df72538d788ff2d499ddec9a713ce	W012	0.000510907	Confidently healthy	Fungi	Ascomycota	Arthoniomycetes	Lichenostigmatales	Phaeococcomycetaceae	Phaeococcomyces	NA
1472	782c78d7db85d3a29d76beac800ed616	W012	0.000510907	Confidently healthy	Fungi	Basidiomycota	Tremellomycetes	Tremellales	unidentified	unidentified	unidentified
2222	bd43ad83b87cd8e3013ec5578f9ae046	W020	0.000504382	Confidently healthy	Fungi	Ascomycota	Leotiomycetes	Helotiales	Myxotrichaceae	Oidiodendron	NA
1447	7750c405e1ba004d3b18e1a9fc211bcc	W020	0.000504382	Confidently healthy	Fungi	Ascomycota	Leotiomycetes	Thelebolales	Pseudeurotiaceae	Pseudogymnoascus	unidentified
2252	c0a5d7826b8c740b84b42346c0e56702	W010	0.000484794	Confidently healthy	Fungi	Ascomycota	Dothideomycetes	Pleosporales	Sporormiaceae	Preussia	Preussia_africana
153	039bd767f739c6692551e9726bf69c29	W020	0.000483366	Confidently healthy	Fungi	Basidiomycota	Cystobasidiomycetes	Erythrobasidiales	Erythrobasidiales_fam_Incertae_sedis	Sakaguchia	Sakaguchia_dacryoidea
167	0508d9c7e3076a3dc835b04f033774df	W011	0.000480692	Confidently healthy	Fungi	Ascomycota	Dothideomycetes	Dothideomycetes_ord_Incertae_sedis	Eremomycetaceae	Arthrographis	Arthrographis_arxii
499	21c7c894cf50cb2fa5e6947feacb1b16	W011	0.000480692	Confidently healthy	Fungi	Basidiomycota	Tremellomycetes	Tremellales	Bulleribasidiaceae	Vishniacozyma	Vishniacozyma_heimaeyensis
1059	4fd62a6d1762af80dbab0afb333923a0	W017	0.000467571	Confidently healthy	Fungi	Ascomycota	Eurotiomycetes	Eurotiales	Aspergillaceae	Penicillium	NA
1994	a92ffa38a1fbfd03ce3aa72d6e178c65	W025	0.000466636	Mangy	Fungi	Basidiomycota	Tremellomycetes	Filobasidiales	Piskurozymaceae	Solicoccozyma	NA
1575	7e4312fd60b12641ff7a20ddb40857e9	W024	0.000464468	Confidently healthy	Fungi	Ascomycota	Arthoniomycetes	Arthoniales	Roccellaceae	Gyrographa	Gyrographa_gyrocarpa
71	01f38c325abcfd15be879812af9f6be3	W024	0.000464468	Confidently healthy	Fungi	Basidiomycota	Ustilaginomycetes	Ustilaginales	Ustilaginaceae	Ustilago	NA
1911	a2cfa7f1e74b2fcd899eab89319e01e5	W020	0.00046235	Confidently healthy	Fungi	Ascomycota	Eurotiomycetes	Chaetothyriales	Cyphellophoraceae	unidentified	unidentified
967	46e10427c39e9aff056c163f89d6bc03	W021	0.000457518	Severe mange	Fungi	Ascomycota	Dothideomycetes	Pleosporales	Phaeosphaeriaceae	Didymocyrtis	Didymocyrtis_cladoniicola
2404	c98d6fb4d7384bd2a7ab21bbc5f7b404	W011	0.000448646	Confidently healthy	Fungi	Ascomycota	Sordariomycetes	Xylariales	Microdochiaceae	Microdochium	Microdochium_seminicola
1641	86a02af5f9fea56a07f9367616d767d4	W012	0.000444267	Confidently healthy	Fungi	Basidiomycota	Tremellomycetes	Tremellales	Bulleribasidiaceae	Vishniacozyma	Vishniacozyma_victoriae
1686	88a799965246aff1eaf41d99a76f375a	W012	0.000444267	Confidently healthy	Fungi	Basidiomycota	Tremellomycetes	Tremellales	Bulleribasidiaceae	Vishniacozyma	Vishniacozyma_victoriae
2219	bd43ad83b87cd8e3013ec5578f9ae046	W006	0.000443754	Mangy	Fungi	Ascomycota	Leotiomycetes	Helotiales	Myxotrichaceae	Oidiodendron	NA
2233	bf1df72538d788ff2d499ddec9a713ce	W020	0.000441334	Confidently healthy	Fungi	Ascomycota	Arthoniomycetes	Lichenostigmatales	Phaeococcomycetaceae	Phaeococcomyces	NA
1966	a72e6fdfe216490f0ab3b4c2b8e355c0	W017	0.000427493	Confidently healthy	Fungi	Ascomycota	Dothideomycetes	Pleosporales	Didymellaceae	NA	NA
2099	b0a9a3346dc0eb596703ace4897b5c45	W012	0.000422053	Confidently healthy	Fungi	Ascomycota	Leotiomycetes	Helotiales	Tympanidaceae	Capturomyces	Capturomyces_luteus
1755	8f68683482677df8154edb13138d54ce	W017	0.000414134	Confidently healthy	Fungi	Basidiomycota	Cystobasidiomycetes	Erythrobasidiales	unidentified	unidentified	unidentified
2838	f929b80d523bbc594436c94e210a9120	W012	0.00039984	Confidently healthy	Fungi	Basidiomycota	Tremellomycetes	Tremellales	Rhynchogastremataceae	Papiliotrema	NA
1866	9cce4f07694a3ba673c72fc08c48d31c	W020	0.000399302	Confidently healthy	Fungi	Ascomycota	Taphrinomycetes	Taphrinales	Taphrinaceae	Taphrina	Taphrina_inositophila
1228	62af75c9fe437bfedba16270df69ac74	W025	0.000392956	Mangy	Fungi	Ascomycota	Dothideomycetes	Pleosporales	Pleosporaceae	Alternaria	NA
1226	62af75c9fe437bfedba16270df69ac74	W010	0.000387835	Confidently healthy	Fungi	Ascomycota	Dothideomycetes	Pleosporales	Pleosporaceae	Alternaria	NA
48	01322c6716484bdf41f98622c764f8c2	W011	0.000384554	Confidently healthy	Fungi	Ascomycota	Dothideomycetes	Capnodiales	Extremaceae	Extremus	unidentified
367	19ba5260237ecca1168e9e51ade677b0	W011	0.000384554	Confidently healthy	Fungi	Ascomycota	Dothideomycetes	Pleosporales	Pleosporaceae	Stemphylium	unidentified
1747	8f68683482677df8154edb13138d54ce	W011	0.000384554	Confidently healthy	Fungi	Basidiomycota	Cystobasidiomycetes	Erythrobasidiales	unidentified	unidentified	unidentified
1334	686e013d0147713a358fff5652aaa682	DW02	0.000370069	Severe mange	Fungi	Basidiomycota	Tremellomycetes	Tremellales	Bulleribasidiaceae	Vishniacozyma	Vishniacozyma_dimennae
1666	88468f25fead2aabffe17f1d14061e71	W024	0.000361253	Confidently healthy	Fungi	Ascomycota	Dothideomycetes	Pleosporales	NA	NA	NA
1806	9430175338c5fd0bccfbacff69abbe89	W024	0.000361253	Confidently healthy	Fungi	Ascomycota	Dothideomycetes	Pleosporales	Didymellaceae	NA	NA
1731	8f35bb9db79d2e2ebaf57342702a661e	W024	0.000361253	Confidently healthy	Fungi	Ascomycota	Eurotiomycetes	Eurotiales	Aspergillaceae	Penicillium	Penicillium_citreosulfuratum
40	01322c6716484bdf41f98622c764f8c2	W017	0.000360697	Confidently healthy	Fungi	Ascomycota	Dothideomycetes	Capnodiales	Extremaceae	Extremus	unidentified
1149	581dac9d80a43311e30d2829e290c07b	W020	0.00035727	Confidently healthy	Fungi	Ascomycota	Dothideomycetes	Pleosporales	Pleosporaceae	Alternaria	Alternaria_cheiranthi
2263	c12fdff66e8e19f97460a3c5bce1be64	W020	0.00035727	Confidently healthy	Fungi	Ascomycota	Sordariomycetes	Hypocreales	Clavicipitaceae	Metarhizium	unidentified
66	01f38c325abcfd15be879812af9f6be3	W020	0.00035727	Confidently healthy	Fungi	Basidiomycota	Ustilaginomycetes	Ustilaginales	Ustilaginaceae	Ustilago	NA
1207	5e5e52a6f5271a12ce9005e18fc0ef2f	W012	0.000355413	Confidently healthy	Fungi	Ascomycota	Dothideomycetes	Pleosporales	Pleosporaceae	Alternaria	NA
2825	f765d0b8b4601e97616caa20a4b73e0f	W012	0.000355413	Confidently healthy	Fungi	Basidiomycota	Tremellomycetes	Trichosporonales	Trichosporonaceae	Apiotrichum	Apiotrichum_xylopini
1855	9baa673f5177e99ba96a1a384f6e8a9c	W012	0.000355413	Confidently healthy	Fungi	Ascomycota	Leotiomycetes	Helotiales	Myxotrichaceae	Oidiodendron	Oidiodendron_tenuissimum
2387	c98ae4d611c32e419752800b97e5434d	W012	0.000355413	Confidently healthy	Fungi	Basidiomycota	Tremellomycetes	Tremellales	Rhynchogastremataceae	Papiliotrema	NA
2377	c849165d878b87f8602a459d2e62342d	W012	0.000355413	Confidently healthy	Fungi	Basidiomycota	Tremellomycetes	Tremellales	Trimorphomycetaceae	Saitozyma	Saitozyma_podzolica
1996	a92ffa38a1fbfd03ce3aa72d6e178c65	W012	0.000355413	Confidently healthy	Fungi	Basidiomycota	Tremellomycetes	Filobasidiales	Piskurozymaceae	Solicoccozyma	NA
2439	cbd706887ba39f2c9f7c439620e4a756	W011	0.000352508	Confidently healthy	Fungi	Ascomycota	Dothideomycetes	Capnodiales	Teratosphaeriaceae	Catenulostroma	Catenulostroma_hermanusense
1122	53b4ae1eca8c7e6dc97a4702fc496387	W011	0.000352508	Confidently healthy	Fungi	Ascomycota	Dothideomycetes	Capnodiales	Teratosphaeriaceae	Devriesia	Devriesia_fraserae
452	1d6176748cf0404f232904c6294cbdf4	W011	0.000352508	Confidently healthy	Fungi	Ascomycota	Dothideomycetes	Pleosporales	Lentitheciaceae	NA	NA
1141	5403be303bb0d85bf8e56c30911eb04f	W011	0.000352508	Confidently healthy	Fungi	Basidiomycota	Tremellomycetes	Tremellales	Rhynchogastremataceae	Papiliotrema	Papiliotrema_laurentii
1997	a92ffa38a1fbfd03ce3aa72d6e178c65	W011	0.000352508	Confidently healthy	Fungi	Basidiomycota	Tremellomycetes	Filobasidiales	Piskurozymaceae	Solicoccozyma	NA
2001	a92ffa38a1fbfd03ce3aa72d6e178c65	Vet1	0.00034628	Mangy	Fungi	Basidiomycota	Tremellomycetes	Filobasidiales	Piskurozymaceae	Solicoccozyma	NA
2204	bc0584fd3e683a76d15fd8863ea9aa2d	W012	0.0003332	Confidently healthy	Fungi	Ascomycota	Dothideomycetes	Dothideales	Aureobasidiaceae	Aureobasidium	Aureobasidium_pullulans
2297	c61da421d5f5346a2de18ab1e06f2dba	W012	0.0003332	Confidently healthy	Fungi	Ascomycota	Eurotiomycetes	Eurotiales	Aspergillaceae	Penicillium	Penicillium_catenatum
2302	c636a388eb1da64810f5ffdceaff16d2	W012	0.0003332	Confidently healthy	Fungi	Mucoromycota	Umbelopsidomycetes	Umbelopsidales	Umbelopsidaceae	Umbelopsis	Umbelopsis_isabellina
2683	e877ad8bba093298013b9b1b0d60807e	W006	0.000332816	Mangy	Fungi	Ascomycota	Eurotiomycetes	Eurotiales	Aspergillaceae	Penicillium	NA
2080	b053fa889b428fe4b93dfa1bb3049b5a	W011	0.000320461	Confidently healthy	Fungi	Ascomycota	Dothideomycetes	Pleosporales	Phaeosphaeriaceae	Phaeosphaeria	Phaeosphaeria_poagena
2523	d876f41443145523288deb49fed50784	W020	0.000315239	Confidently healthy	Fungi	Ascomycota	Dothideomycetes	Capnodiales	Cladosporiaceae	Cladosporium	Cladosporium_cladosporioides
2721	efc42180b616cbd7d17ec9edffcefc41	W012	0.000310987	Confidently healthy	Fungi	Ascomycota	Dothideomycetes	Pleosporales	Pleosporaceae	Bipolaris	Bipolaris_brizae
450	1d6176748cf0404f232904c6294cbdf4	W012	0.000310987	Confidently healthy	Fungi	Ascomycota	Dothideomycetes	Pleosporales	Lentitheciaceae	NA	NA
22	0103389ae05e01b74727a8e6c853e4aa	W012	0.000310987	Confidently healthy	Fungi	Basidiomycota	Cystobasidiomycetes	Cystobasidiales	Cystobasidiaceae	Occultifur	Occultifur_externus
748	3ab1e14b9d1ce574497d156bb7cc7775	W012	0.000310987	Confidently healthy	Fungi	Ascomycota	Eurotiomycetes	Eurotiales	Aspergillaceae	Penicillium	Penicillium_melinii
581	29b1f4c87d1f81a309852fb037d4c9a7	W024	0.000309645	Confidently healthy	Fungi	Ascomycota	Dothideomycetes	Pleosporales	Periconiaceae	Periconia	Periconia_homothallica
988	470563a3c5ec9dda6d661a86dec44d2b	W003	0.000301893	Severe mange	Fungi	Basidiomycota	Tremellomycetes	Filobasidiales	Filobasidiaceae	Naganishia	Naganishia_albida
747	3ab1e14b9d1ce574497d156bb7cc7775	W020	0.000294223	Confidently healthy	Fungi	Ascomycota	Eurotiomycetes	Eurotiales	Aspergillaceae	Penicillium	Penicillium_melinii
1750	8f68683482677df8154edb13138d54ce	W020	0.000294223	Confidently healthy	Fungi	Basidiomycota	Cystobasidiomycetes	Erythrobasidiales	unidentified	unidentified	unidentified
1532	7b225f2ebd03e14eed1af513cd63f20a	W020	0.000294223	Confidently healthy	Fungi	Basidiomycota	Microbotryomycetes	unidentified	unidentified	unidentified	unidentified
846	40b62ddbb036090beb6a2f1da7c8e5ea	W012	0.000288773	Confidently healthy	Fungi	Ascomycota	Eurotiomycetes	Chaetothyriales	Herpotrichiellaceae	Cladophialophora	unidentified
1177	5d8153a55d5b3e6ea431f076132fb3fe	W012	0.000288773	Confidently healthy	Fungi	Ascomycota	Dothideomycetes	Pleosporales	Periconiaceae	Periconia	Periconia_cookei
869	40d09b0b0dc4af44a1aee5507be0c483	W012	0.000288773	Confidently healthy	Fungi	Mucoromycota	Umbelopsidomycetes	Umbelopsidales	Umbelopsidaceae	Umbelopsis	Umbelopsis_vinacea
1884	9cf9c12984299d7602442e9f8c4f68d7	Vet1	0.000288567	Mangy	Fungi	Ascomycota	Saccharomycetes	Saccharomycetales	Debaryomycetaceae	Debaryomyces	Debaryomyces_prosopidis
1105	52f0b0059855eb2d37595a4f96b07f49	Vet1	0.000288567	Mangy	Fungi	Ascomycota	Eurotiomycetes	Eurotiales	Aspergillaceae	Penicillium	Penicillium_melinii
1876	9cf9c12984299d7602442e9f8c4f68d7	W011	0.000288415	Confidently healthy	Fungi	Ascomycota	Saccharomycetes	Saccharomycetales	Debaryomycetaceae	Debaryomyces	Debaryomyces_prosopidis
2247	c0736095c58f0365f8d8dd691b4a18e4	W011	0.000288415	Confidently healthy	Fungi	Ascomycota	Eurotiomycetes	Eurotiales	Aspergillaceae	Penicillium	Penicillium_citreosulfuratum
2147	b649ee40ce5323e81e1c3b264a6fdd82	W011	0.000288415	Confidently healthy	Fungi	Ascomycota	Dothideomycetes	Pleosporales	Phaeosphaeriaceae	Phaeosphaeria	Phaeosphaeria_poagena
2018	ab3b236da2fa759c781a0109f5e51806	W020	0.000273207	Confidently healthy	Fungi	Ascomycota	Eurotiomycetes	Chaetothyriales	Herpotrichiellaceae	Phialophora	NA
2569	d9c90abb04bded30529dbd92b6d04a00	W020	0.000273207	Confidently healthy	Fungi	Ascomycota	Sordariomycetes	Sordariomycetes_ord_Incertae_sedis	Thyridiaceae	Pseudoneoconiothyrium	Pseudoneoconiothyrium_rosae
1374	7080eb01de095c75a6b13e254e8c5e9b	W021	0.000269128	Severe mange	Fungi	Mucoromycota	Umbelopsidomycetes	Umbelopsidales	Umbelopsidaceae	Umbelopsis	NA
319	10bdd39bed2a9fa7af176fc3217210b2	W012	0.00026656	Confidently healthy	Fungi	Ascomycota	Leotiomycetes	Helotiales	Tympanidaceae	Capturomyces	Capturomyces_luteus
1136	5403be303bb0d85bf8e56c30911eb04f	W012	0.00026656	Confidently healthy	Fungi	Basidiomycota	Tremellomycetes	Tremellales	Rhynchogastremataceae	Papiliotrema	Papiliotrema_laurentii
2754	f4b5d392199e9bea6d9c7051cf768cf6	W012	0.00026656	Confidently healthy	Fungi	Ascomycota	Dothideomycetes	Pleosporales	Didymosphaeriaceae	Paraphaeosphaeria	Paraphaeosphaeria_verruculosa
2590	db1dd3025ea451c63c0464389fe00b37	W012	0.00026656	Confidently healthy	Fungi	Ascomycota	Dothideomycetes	Pleosporales	Phaeosphaeriaceae	Phaeosphaeria	NA
1865	9cce4f07694a3ba673c72fc08c48d31c	W012	0.00026656	Confidently healthy	Fungi	Ascomycota	Taphrinomycetes	Taphrinales	Taphrinaceae	Taphrina	Taphrina_inositophila
697	3651972045124590a0b441270cf5082d	W024	0.000258038	Confidently healthy	Fungi	Ascomycota	Eurotiomycetes	Chaetothyriales	Herpotrichiellaceae	Exophiala	Exophiala_equina
1619	810eb3046d3793505e58f9d68d8ca0ad	W024	0.000258038	Confidently healthy	Fungi	Basidiomycota	Agaricomycetes	Polyporales	Ganodermataceae	Ganoderma	Ganoderma_orbiforme
923	423de215b2468a1bf6f6bdfaaef548b0	W024	0.000258038	Confidently healthy	Fungi	Mortierellomycota	Mortierellomycetes	Mortierellales	Mortierellaceae	Mortierella	Mortierella_parvispora
394	1a83950a246405a45bdd364c01325e43	W024	0.000258038	Confidently healthy	Fungi	Ascomycota	Dothideomycetes	Pleosporales	Didymosphaeriaceae	Neptunomyces	Neptunomyces_aureus
2847	f929b80d523bbc594436c94e210a9120	W024	0.000258038	Confidently healthy	Fungi	Basidiomycota	Tremellomycetes	Tremellales	Rhynchogastremataceae	Papiliotrema	NA
1093	52f0b0059855eb2d37595a4f96b07f49	W024	0.000258038	Confidently healthy	Fungi	Ascomycota	Eurotiomycetes	Eurotiales	Aspergillaceae	Penicillium	Penicillium_melinii
2595	db1dd3025ea451c63c0464389fe00b37	W024	0.000258038	Confidently healthy	Fungi	Ascomycota	Dothideomycetes	Pleosporales	Phaeosphaeriaceae	Phaeosphaeria	NA
1527	7b225f2ebd03e14eed1af513cd63f20a	W024	0.000258038	Confidently healthy	Fungi	Basidiomycota	Microbotryomycetes	unidentified	unidentified	unidentified	unidentified
1157	581dac9d80a43311e30d2829e290c07b	W011	0.000256369	Confidently healthy	Fungi	Ascomycota	Dothideomycetes	Pleosporales	Pleosporaceae	Alternaria	Alternaria_cheiranthi
591	2cf341562e6050340581527859f9d5f9	W011	0.000256369	Confidently healthy	Fungi	Basidiomycota	Tremellomycetes	Tremellales	Cuniculitremaceae	Kockovaella	Kockovaella_fuzhouensis
2823	f765d0b8b4601e97616caa20a4b73e0f	W020	0.000231175	Confidently healthy	Fungi	Basidiomycota	Tremellomycetes	Trichosporonales	Trichosporonaceae	Apiotrichum	Apiotrichum_xylopini
490	2098399a12ac358f8923ca8c068cbd5c	W020	0.000231175	Confidently healthy	Fungi	Ascomycota	Eurotiomycetes	Chaetothyriales	Cyphellophoraceae	Cyphellophora	unidentified
79	029ed15aa1dd769f89632055ad54fb4a	Vet1	0.000230854	Mangy	Fungi	Ascomycota	Dothideomycetes	Pleosporales	Lentitheciaceae	NA	NA
2480	d07ceeeb7cad34f3e38c9d8981f65c7a	Vet1	0.000230854	Mangy	Fungi	Ascomycota	Eurotiomycetes	Eurotiales	Aspergillaceae	Penicillium	NA
951	46c146ba5b61e6e93daae33f27e1f77d	W011	0.000224323	Confidently healthy	Fungi	Ascomycota	Dothideomycetes	Dothideomycetes_ord_Incertae_sedis	Eremomycetaceae	Arthrographis	Arthrographis_arxii
1399	74c7ca44a5d8236a44a486488deea0f9	W011	0.000224323	Confidently healthy	Fungi	Basidiomycota	Tremellomycetes	Tremellales	Tremellaceae	Cryptococcus	unidentified
1251	64173cadae44955f86ed2f6ea0c8e336	W011	0.000224323	Confidently healthy	Fungi	Basidiomycota	Tremellomycetes	Filobasidiales	Filobasidiaceae	Naganishia	Naganishia_randhawae
283	0c8fffc7d74dfe26a8a1128da8485da8	W011	0.000224323	Confidently healthy	Fungi	Ascomycota	Leotiomycetes	Helotiales	Myxotrichaceae	Oidiodendron	Oidiodendron_tenuissimum
524	27a02aeb2541458a7f399689195f5896	W011	0.000224323	Confidently healthy	Fungi	Ascomycota	Dothideomycetes	Pleosporales	Phaeosphaeriaceae	Phaeosphaeria	Phaeosphaeria_poagena
94	03196f284e70c3a38b6d04b80ee0debc	W012	0.000222133	Confidently healthy	Fungi	Ascomycota	Eurotiomycetes	Onygenales	Arthrodermataceae	Arthroderma	Arthroderma_cuniculi
2436	cbd706887ba39f2c9f7c439620e4a756	W012	0.000222133	Confidently healthy	Fungi	Ascomycota	Dothideomycetes	Capnodiales	Teratosphaeriaceae	Catenulostroma	Catenulostroma_hermanusense
2883	fc28ee83f8c68ea69fe646f8a2acd3cf	W012	0.000222133	Confidently healthy	Fungi	Basidiomycota	Ustilaginomycetes	Ustilaginales	Ustilaginaceae	Farysia	Farysia_acheniorum
460	1d964f9503a698928bd3c90bc5efe9fa	W012	0.000222133	Confidently healthy	Fungi	Basidiomycota	Tremellomycetes	Tremellales	NA	NA	NA
1153	581dac9d80a43311e30d2829e290c07b	W006	0.000221877	Mangy	Fungi	Ascomycota	Dothideomycetes	Pleosporales	Pleosporaceae	Alternaria	Alternaria_cheiranthi
2653	e4b4c71ae5454d677fe2310a8716f528	W006	0.000221877	Mangy	Fungi	Basidiomycota	Microbotryomycetes	Sporidiobolales	Sporidiobolaceae	Rhodotorula	Rhodotorula_mucilaginosa
1267	647a8e22386347fbb01da9d546a8bed9	W020	0.000210159	Confidently healthy	Fungi	Ascomycota	Dothideomycetes	Pleosporales	Didymellaceae	Neoascochyta	Neoascochyta_tardicrescens
311	0da13f6654d88438fa7a239615bca7f0	W020	0.000210159	Confidently healthy	Fungi	Basidiomycota	Tremellomycetes	Tremellales	Rhynchogastremataceae	Papiliotrema	NA
486	2098399a12ac358f8923ca8c068cbd5c	W024	0.00020643	Confidently healthy	Fungi	Ascomycota	Eurotiomycetes	Chaetothyriales	Cyphellophoraceae	Cyphellophora	unidentified
2301	c61da421d5f5346a2de18ab1e06f2dba	W024	0.00020643	Confidently healthy	Fungi	Ascomycota	Eurotiomycetes	Eurotiales	Aspergillaceae	Penicillium	Penicillium_catenatum
113	032a9e84b4ebd18952b692a73c51209a	W024	0.00020643	Confidently healthy	Fungi	Ascomycota	Dothideomycetes	Pleosporales	Phaeosphaeriaceae	Phaeosphaeria	Phaeosphaeria_oryzae
2511	d709615cb29924537bdc9a6feba5d415	W024	0.00020643	Confidently healthy	Fungi	Ascomycota	Dothideomycetes	Pleosporales	Phaeosphaeriaceae	Phaeosphaeria	Phaeosphaeria_poagena
2679	e877ad8bba093298013b9b1b0d60807e	W017	0.000200387	Confidently healthy	Fungi	Ascomycota	Eurotiomycetes	Eurotiales	Aspergillaceae	Penicillium	NA
776	3d16a4f30a24cab020f7b265dca296a8	W012	0.00019992	Confidently healthy	Fungi	Ascomycota	Dothideomycetes	Pleosporales	Melanommataceae	NA	NA
1258	64173cadae44955f86ed2f6ea0c8e336	W012	0.00019992	Confidently healthy	Fungi	Basidiomycota	Tremellomycetes	Filobasidiales	Filobasidiaceae	Naganishia	Naganishia_randhawae
2635	e0ff4a7d364d8cf96a0245010c4c450e	W025	0.000196478	Mangy	Fungi	Ascomycota	NA	NA	NA	NA	NA
849	40b62ddbb036090beb6a2f1da7c8e5ea	W011	0.000192277	Confidently healthy	Fungi	Ascomycota	Eurotiomycetes	Chaetothyriales	Herpotrichiellaceae	Cladophialophora	unidentified
1624	810eb3046d3793505e58f9d68d8ca0ad	W011	0.000192277	Confidently healthy	Fungi	Basidiomycota	Agaricomycetes	Polyporales	Ganodermataceae	Ganoderma	Ganoderma_orbiforme
770	3d16a4f30a24cab020f7b265dca296a8	W011	0.000192277	Confidently healthy	Fungi	Ascomycota	Dothideomycetes	Pleosporales	Melanommataceae	NA	NA
204	097735c3fb6049818822c811b99bc5c2	W011	0.000192277	Confidently healthy	Fungi	Ascomycota	Sordariomycetes	Xylariales	Sporocadaceae	Neopestalotiopsis	Neopestalotiopsis_aotearoa
2295	c61da421d5f5346a2de18ab1e06f2dba	W011	0.000192277	Confidently healthy	Fungi	Ascomycota	Eurotiomycetes	Eurotiales	Aspergillaceae	Penicillium	Penicillium_catenatum
2376	c849165d878b87f8602a459d2e62342d	W011	0.000192277	Confidently healthy	Fungi	Basidiomycota	Tremellomycetes	Tremellales	Trimorphomycetaceae	Saitozyma	Saitozyma_podzolica
608	2eb1a9e2700e6d56d16de19a2258a9b0	W011	0.000192277	Confidently healthy	Fungi	Basidiomycota	Tremellomycetes	Tremellales	Bulleribasidiaceae	Vishniacozyma	NA
793	3d45cdb86ed668ab7eda455802ff75f3	DW02	0.000185034	Severe mange	Fungi	Ascomycota	Dothideomycetes	Pleosporales	Cucurbitariaceae	Pyrenochaetopsis	Pyrenochaetopsis_leptospora
2180	b96276d93ba7a0aa8d860777c04784cf	W012	0.000177707	Confidently healthy	Fungi	Ascomycota	Eurotiomycetes	Chaetothyriales	Cyphellophoraceae	Cyphellophora	unidentified
375	19ba5260237ecca1168e9e51ade677b0	W012	0.000177707	Confidently healthy	Fungi	Ascomycota	Dothideomycetes	Pleosporales	Pleosporaceae	Stemphylium	unidentified
2032	ac8c1e6d33296ec7cc2874218a321b38	W012	0.000177707	Confidently healthy	Fungi	Ascomycota	Dothideomycetes	Pleosporales	Teichosporaceae	Teichospora	Teichospora_viticola
1910	a2cfa7f1e74b2fcd899eab89319e01e5	W012	0.000177707	Confidently healthy	Fungi	Ascomycota	Eurotiomycetes	Chaetothyriales	Cyphellophoraceae	unidentified	unidentified
2780	f57de885e0b33932afc12fc0e034f53d	W010	0.000161598	Confidently healthy	Fungi	Ascomycota	Leotiomycetes	Thelebolales	Pseudeurotiaceae	Pseudogymnoascus	unidentified
2777	f57de885e0b33932afc12fc0e034f53d	W021	0.000161477	Severe mange	Fungi	Ascomycota	Leotiomycetes	Thelebolales	Pseudeurotiaceae	Pseudogymnoascus	unidentified
250	0b3e431c0876255ab8c40340066fdcd3	W011	0.000160231	Confidently healthy	Fungi	Basidiomycota	Tremellomycetes	Tremellales	Cuniculitremaceae	Kockovaella	Kockovaella_distylii
1091	50a99fedda2a870de3952f01a7e6544f	W011	0.000160231	Confidently healthy	Fungi	Basidiomycota	Tremellomycetes	Tremellales	Cuniculitremaceae	Kockovaella	Kockovaella_fuzhouensis
1196	5e4056cb6e43f55cf1b05d10cd2db6a2	W011	0.000160231	Confidently healthy	Fungi	Ascomycota	Dothideomycetes	Pleosporales	Leptosphaeriaceae	Leptosphaeria	unidentified
2086	b097b865aeee1307f1cef18a0f5da77a	W011	0.000160231	Confidently healthy	Fungi	Basidiomycota	Exobasidiomycetes	Exobasidiales	Brachybasidiaceae	Meira	Meira_geulakonigii
2430	cb711273352b7e52d6c81daf4a7a7e2d	W011	0.000160231	Confidently healthy	Fungi	Ascomycota	Sordariomycetes	Hypocreales	Clavicipitaceae	Metapochonia	NA
437	1c50c29b6f8e8b816ac1bf1d13ba7a0a	W011	0.000160231	Confidently healthy	Fungi	Ascomycota	Sordariomycetes	Xylariales	Microdochiaceae	Microdochium	Microdochium_neoqueenslandicum
1098	52f0b0059855eb2d37595a4f96b07f49	W011	0.000160231	Confidently healthy	Fungi	Ascomycota	Eurotiomycetes	Eurotiales	Aspergillaceae	Penicillium	Penicillium_melinii
2515	d709615cb29924537bdc9a6feba5d415	W011	0.000160231	Confidently healthy	Fungi	Ascomycota	Dothideomycetes	Pleosporales	Phaeosphaeriaceae	Phaeosphaeria	Phaeosphaeria_poagena
833	4006be688e0bba856256a699e8460d47	W011	0.000160231	Confidently healthy	Fungi	Ascomycota	Eurotiomycetes	Eurotiales	Trichocomaceae	Talaromyces	Talaromyces_rubicundus
1963	a6ae62ad897740b2225fa2087ba95caf	W012	0.000155493	Confidently healthy	Fungi	Basidiomycota	Tremellomycetes	Tremellales	Phaeotremellaceae	Gelidatrema	Gelidatrema_spencermartinsiae
1406	7574d7696b653cf25f8e2e1cca493660	W012	0.000155493	Confidently healthy	Fungi	Ascomycota	Eurotiomycetes	Eurotiales	Aspergillaceae	Penicillium	Penicillium_brevicompactum
433	1c50c29b6f8e8b816ac1bf1d13ba7a0a	W024	0.000154823	Confidently healthy	Fungi	Ascomycota	Sordariomycetes	Xylariales	Microdochiaceae	Microdochium	Microdochium_neoqueenslandicum
1117	53a08b7e66f2a088e397a9e90c9f678e	W024	0.000154823	Confidently healthy	Fungi	Basidiomycota	Exobasidiomycetes	Microstromatales	Microstromataceae	Microstroma	unidentified
2077	b053fa889b428fe4b93dfa1bb3049b5a	W024	0.000154823	Confidently healthy	Fungi	Ascomycota	Dothideomycetes	Pleosporales	Phaeosphaeriaceae	Phaeosphaeria	Phaeosphaeria_poagena
1297	679bad3f094b61d33990e229aba3363d	W024	0.000154823	Confidently healthy	Fungi	Ascomycota	Dothideomycetes	Pleosporales	Phaeosphaeriaceae	Phaeosphaeria	Phaeosphaeria_sinensis
1987	a759b18ed6f56b7f93911c5a127f9042	W024	0.000154823	Confidently healthy	Fungi	Basidiomycota	Malasseziomycetes	Malasseziales	Malasseziaceae	unidentified	unidentified
1809	969f414aca405fc9e47dacb1e5b4284a	DW02	0.000148028	Severe mange	Fungi	Basidiomycota	Tremellomycetes	Filobasidiales	Filobasidiaceae	Filobasidium	Filobasidium_oeirense
86	029ed15aa1dd769f89632055ad54fb4a	W025	0.000147359	Mangy	Fungi	Ascomycota	Dothideomycetes	Pleosporales	Lentitheciaceae	NA	NA
1717	8d2917173dbd5e979be61a7942dd1d18	W025	0.000147359	Mangy	Fungi	Ascomycota	Dothideomycetes	Pleosporales	Didymellaceae	Neoascochyta	Neoascochyta_paspali
2457	cc0072cf9e4c773a6e5d1d461bd70b9d	W025	0.000147359	Mangy	Fungi	Ascomycota	Leotiomycetes	Helotiales	Myxotrichaceae	Oidiodendron	Oidiodendron_tenuissimum
1791	93a2f66b54f167103e51898adda706a5	W020	0.000147111	Confidently healthy	Fungi	Basidiomycota	Tremellomycetes	Tremellales	Bulleribasidiaceae	Vishniacozyma	Vishniacozyma_globispora
1729	8d2917173dbd5e979be61a7942dd1d18	Vet1	0.000144283	Mangy	Fungi	Ascomycota	Dothideomycetes	Pleosporales	Didymellaceae	Neoascochyta	Neoascochyta_paspali
1094	52f0b0059855eb2d37595a4f96b07f49	W021	0.000134564	Severe mange	Fungi	Ascomycota	Eurotiomycetes	Eurotiales	Aspergillaceae	Penicillium	Penicillium_melinii
1260	64173cadae44955f86ed2f6ea0c8e336	W017	0.000133592	Confidently healthy	Fungi	Basidiomycota	Tremellomycetes	Filobasidiales	Filobasidiaceae	Naganishia	Naganishia_randhawae
2702	e903a8f5f7de5893a4a7ae0c6465f6f4	W012	0.00013328	Confidently healthy	Fungi	Ascomycota	Dothideomycetes	Capnodiales	Mycosphaerellaceae	Acrodontium	NA
2503	d45c18072cca8109425f71dafa6a7add	W012	0.00013328	Confidently healthy	Fungi	Ascomycota	Dothideomycetes	Capnodiales	Cladosporiaceae	Cladosporium	NA
1008	4be7f131da15bb42f3c166ed50ae7b0d	W012	0.00013328	Confidently healthy	Fungi	Ascomycota	Dothideomycetes	Pleosporales	Phaeosphaeriaceae	NA	NA
2341	c704b30a77e4e74352a092acd29bdd61	W012	0.00013328	Confidently healthy	Fungi	Ascomycota	Eurotiomycetes	Eurotiales	Aspergillaceae	Penicillium	NA
843	4006be688e0bba856256a699e8460d47	W012	0.00013328	Confidently healthy	Fungi	Ascomycota	Eurotiomycetes	Eurotiales	Trichocomaceae	Talaromyces	Talaromyces_rubicundus
2651	e456daf70bbf4d363d1079cd8fb0cd7d	W003	0.000129383	Severe mange	Fungi	Ascomycota	Leotiomycetes	Thelebolales	Pseudeurotiaceae	Pseudogymnoascus	unidentified
2893	ff1b2e7a6c857fefb1866352dc7d7f30	W010	0.000129278	Confidently healthy	Fungi	Ascomycota	Saccharomycetes	Saccharomycetales	Debaryomycetaceae	Debaryomyces	Debaryomyces_prosopidis
103	03196f284e70c3a38b6d04b80ee0debc	W011	0.000128185	Confidently healthy	Fungi	Ascomycota	Eurotiomycetes	Onygenales	Arthrodermataceae	Arthroderma	Arthroderma_cuniculi
1816	969f414aca405fc9e47dacb1e5b4284a	W011	0.000128185	Confidently healthy	Fungi	Basidiomycota	Tremellomycetes	Filobasidiales	Filobasidiaceae	Filobasidium	Filobasidium_oeirense
757	3c3ab065593bc589104045fb5d67af9d	W011	0.000128185	Confidently healthy	Fungi	Ascomycota	Eurotiomycetes	Chaetothyriales	Trichomeriaceae	Knufia	unidentified
2275	c12fdff66e8e19f97460a3c5bce1be64	W011	0.000128185	Confidently healthy	Fungi	Ascomycota	Sordariomycetes	Hypocreales	Clavicipitaceae	Metarhizium	unidentified
1262	647a8e22386347fbb01da9d546a8bed9	W011	0.000128185	Confidently healthy	Fungi	Ascomycota	Dothideomycetes	Pleosporales	Didymellaceae	Neoascochyta	Neoascochyta_tardicrescens
1363	6d63bfd7a8112e0ea45f74ea21bfbb26	W011	0.000128185	Confidently healthy	Fungi	Ascomycota	Eurotiomycetes	Eurotiales	Aspergillaceae	Penicillium	NA
1824	9715b79d2321a0b01247d0f6d3e482e3	W020	0.000126095	Confidently healthy	Fungi	Ascomycota	Dothideomycetes	Dothideales	Aureobasidiaceae	Aureobasidium	Aureobasidium_pullulans
408	1b37285f664376866063ba31b4f10a42	W025	0.000122799	Mangy	Fungi	Ascomycota	Dothideomycetes	Pleosporales	Pleosporaceae	Alternaria	Alternaria_oregonensis
2469	cf20a81b175ac2ce81910a1b9bf3c0b9	W025	0.000122799	Mangy	Fungi	Ascomycota	Dothideomycetes	Pleosporales	Didymellaceae	NA	NA
1631	84af48b6bd4a453677d74746e36c5be1	W025	0.000122799	Mangy	Fungi	Ascomycota	Dothideomycetes	Pleosporales	Phaeosphaeriaceae	Phaeosphaeria	Phaeosphaeria_oryzae
13	00c178e3837036d27d8abf8f1a59b9cb	W017	0.000120232	Confidently healthy	Fungi	Ascomycota	Eurotiomycetes	Onygenales	Gymnoascaceae	Gymnoascus	Gymnoascus_petalosporus
2461	cf20a81b175ac2ce81910a1b9bf3c0b9	W017	0.000120232	Confidently healthy	Fungi	Ascomycota	Dothideomycetes	Pleosporales	Didymellaceae	NA	NA
1033	4d8839d3395ff262f4f6242733b4d4b3	W012	0.000111067	Confidently healthy	Fungi	Basidiomycota	Tremellomycetes	Tremellales	Rhynchogastremataceae	Papiliotrema	NA
887	41d24b06bb4a5678667c76592fc80e5e	W012	0.000111067	Confidently healthy	Fungi	Mucoromycota	Umbelopsidomycetes	Umbelopsidales	Umbelopsidaceae	Umbelopsis	NA
1387	731d76e691a53204b8ac5dec9ebd373c	DW02	0.000111021	Severe mange	Fungi	Ascomycota	Dothideomycetes	Pleosporales	Didymellaceae	NA	NA
1311	67f5b46620b7a1b1bfbfea3754ba6a96	W006	0.000110939	Mangy	Fungi	Basidiomycota	Cystobasidiomycetes	Cystobasidiales	Cystobasidiaceae	Cystobasidium	Cystobasidium_slooffiae
2631	e0ff4a7d364d8cf96a0245010c4c450e	W006	0.000110939	Mangy	Fungi	Ascomycota	NA	NA	NA	NA	NA
1827	9715b79d2321a0b01247d0f6d3e482e3	W017	0.000106873	Confidently healthy	Fungi	Ascomycota	Dothideomycetes	Dothideales	Aureobasidiaceae	Aureobasidium	Aureobasidium_pullulans
2274	c12fdff66e8e19f97460a3c5bce1be64	W017	0.000106873	Confidently healthy	Fungi	Ascomycota	Sordariomycetes	Hypocreales	Clavicipitaceae	Metarhizium	unidentified
1537	7b6dcb95bf0ef520cf84fcad31f56434	W017	0.000106873	Confidently healthy	Fungi	Ascomycota	Sordariomycetes	Xylariales	Sporocadaceae	Neopestalotiopsis	Neopestalotiopsis_aotearoa
313	10bdd39bed2a9fa7af176fc3217210b2	W020	0.00010508	Confidently healthy	Fungi	Ascomycota	Leotiomycetes	Helotiales	Tympanidaceae	Capturomyces	Capturomyces_luteus
215	09b6efb6d1612b82a787251f70391877	W020	0.00010508	Confidently healthy	Fungi	Basidiomycota	Tremellomycetes	Tremellales	Phaeotremellaceae	Phaeotremella	NA
1420	759d1d8b1f91a3513b6685f0ae776275	W024	0.000103215	Confidently healthy	Fungi	Ascomycota	Sordariomycetes	Hypocreales	Hypocreales_fam_Incertae_sedis	Acremonium	Acremonium_hennebertii
1197	5e5e52a6f5271a12ce9005e18fc0ef2f	W024	0.000103215	Confidently healthy	Fungi	Ascomycota	Dothideomycetes	Pleosporales	Pleosporaceae	Alternaria	NA
1224	62af75c9fe437bfedba16270df69ac74	W024	0.000103215	Confidently healthy	Fungi	Ascomycota	Dothideomycetes	Pleosporales	Pleosporaceae	Alternaria	NA
1	00c178e3837036d27d8abf8f1a59b9cb	W024	0.000103215	Confidently healthy	Fungi	Ascomycota	Eurotiomycetes	Onygenales	Gymnoascaceae	Gymnoascus	Gymnoascus_petalosporus
1249	64173cadae44955f86ed2f6ea0c8e336	W024	0.000103215	Confidently healthy	Fungi	Basidiomycota	Tremellomycetes	Filobasidiales	Filobasidiaceae	Naganishia	Naganishia_randhawae
1265	647a8e22386347fbb01da9d546a8bed9	W024	0.000103215	Confidently healthy	Fungi	Ascomycota	Dothideomycetes	Pleosporales	Didymellaceae	Neoascochyta	Neoascochyta_tardicrescens
1175	5d8153a55d5b3e6ea431f076132fb3fe	W024	0.000103215	Confidently healthy	Fungi	Ascomycota	Dothideomycetes	Pleosporales	Periconiaceae	Periconia	Periconia_cookei
1145	581dac9d80a43311e30d2829e290c07b	W025	9.82391e-05	Mangy	Fungi	Ascomycota	Dothideomycetes	Pleosporales	Pleosporaceae	Alternaria	Alternaria_cheiranthi
2277	c52d242d1e8685401cf29fb89f1c4187	W011	9.61384e-05	Confidently healthy	Fungi	Ascomycota	Eurotiomycetes	Chaetothyriales	Cyphellophoraceae	Cyphellophora	Cyphellophora_sessilis
916	423de215b2468a1bf6f6bdfaaef548b0	W011	9.61384e-05	Confidently healthy	Fungi	Mortierellomycota	Mortierellomycetes	Mortierellales	Mortierellaceae	Mortierella	Mortierella_parvispora
393	1a83950a246405a45bdd364c01325e43	W011	9.61384e-05	Confidently healthy	Fungi	Ascomycota	Dothideomycetes	Pleosporales	Didymosphaeriaceae	Neptunomyces	Neptunomyces_aureus
2027	ab3b236da2fa759c781a0109f5e51806	W011	9.61384e-05	Confidently healthy	Fungi	Ascomycota	Eurotiomycetes	Chaetothyriales	Herpotrichiellaceae	Phialophora	NA
186	075d332b23002c52ae89e60beb9a142f	W011	9.61384e-05	Confidently healthy	Fungi	Basidiomycota	Tremellomycetes	Tremellales	Bulleribasidiaceae	Vishniacozyma	Vishniacozyma_dimennae
1549	7c285edc2824f3807c3438e7541e20ed	W017	9.35141e-05	Confidently healthy	Fungi	Ascomycota	Dothideomycetes	Pleosporales	NA	NA	NA
2019	ab3b236da2fa759c781a0109f5e51806	W012	8.88533e-05	Confidently healthy	Fungi	Ascomycota	Eurotiomycetes	Chaetothyriales	Herpotrichiellaceae	Phialophora	NA
2661	e4b4c71ae5454d677fe2310a8716f528	W012	8.88533e-05	Confidently healthy	Fungi	Basidiomycota	Microbotryomycetes	Sporidiobolales	Sporidiobolaceae	Rhodotorula	Rhodotorula_mucilaginosa
1231	62af75c9fe437bfedba16270df69ac74	Vet1	8.65701e-05	Mangy	Fungi	Ascomycota	Dothideomycetes	Pleosporales	Pleosporaceae	Alternaria	NA
288	0d3ed4ff25b32c0bd3f01b99c3e9a4f8	Vet1	8.65701e-05	Mangy	Fungi	Ascomycota	Leotiomycetes	Helotiales	Myxotrichaceae	Oidiodendron	NA
2706	eb0f00e8037b1aecd6dbb46038d28b5d	Vet1	8.65701e-05	Mangy	Fungi	Mucoromycota	Umbelopsidomycetes	Umbelopsidales	Umbelopsidaceae	Umbelopsis	Umbelopsis_isabellina
813	3f82e69efe9c4c3d21e708864ff30d73	W003	8.62552e-05	Severe mange	Fungi	Ascomycota	Dothideomycetes	Pleosporales	Pleosporaceae	Alternaria	Alternaria_oregonensis
1881	9cf9c12984299d7602442e9f8c4f68d7	W003	8.62552e-05	Severe mange	Fungi	Ascomycota	Saccharomycetes	Saccharomycetales	Debaryomycetaceae	Debaryomyces	Debaryomyces_prosopidis
848	40b62ddbb036090beb6a2f1da7c8e5ea	W020	8.40636e-05	Confidently healthy	Fungi	Ascomycota	Eurotiomycetes	Chaetothyriales	Herpotrichiellaceae	Cladophialophora	unidentified
624	3072f213f8cf519815603b441432d10a	W020	8.40636e-05	Confidently healthy	Fungi	Ascomycota	Dothideomycetes	Capnodiales	Cladosporiaceae	Cladosporium	Cladosporium_cladosporioides
1301	67f5b46620b7a1b1bfbfea3754ba6a96	W020	8.40636e-05	Confidently healthy	Fungi	Basidiomycota	Cystobasidiomycetes	Cystobasidiales	Cystobasidiaceae	Cystobasidium	Cystobasidium_slooffiae
700	3651972045124590a0b441270cf5082d	W017	6.67958e-05	Confidently healthy	Fungi	Ascomycota	Eurotiomycetes	Chaetothyriales	Herpotrichiellaceae	Exophiala	Exophiala_equina
2123	b4ccddf525dac66c7b6c6f569cf73fc9	W017	6.67958e-05	Confidently healthy	Fungi	Ascomycota	Leotiomycetes	Helotiales	Myxotrichaceae	Oidiodendron	Oidiodendron_tenuissimum
342	1608e629edfc4c644ca7b7bcde1e930e	W017	6.67958e-05	Confidently healthy	Fungi	Basidiomycota	Tremellomycetes	Tremellales	Bulleribasidiaceae	Vishniacozyma	NA
2783	f612829f82128c84c0130001af0f0495	W012	6.664e-05	Confidently healthy	Fungi	Ascomycota	Eurotiomycetes	Chaetothyriales	Herpotrichiellaceae	Cladophialophora	unidentified
493	2098399a12ac358f8923ca8c068cbd5c	W012	6.664e-05	Confidently healthy	Fungi	Ascomycota	Eurotiomycetes	Chaetothyriales	Cyphellophoraceae	Cyphellophora	unidentified
942	44e19ff09a3141b01f99c8653fb1ae1c	W012	6.664e-05	Confidently healthy	Fungi	Basidiomycota	Tremellomycetes	Holtermanniales	Holtermanniales_fam_Incertae_sedis	Holtermanniella	Holtermanniella_takashimae
354	1979cd560bb587701331ede4a4da3b2a	W012	6.664e-05	Confidently healthy	Fungi	Ascomycota	Eurotiomycetes	Onygenales	NA	NA	NA
1725	8d2917173dbd5e979be61a7942dd1d18	W012	6.664e-05	Confidently healthy	Fungi	Ascomycota	Dothideomycetes	Pleosporales	Didymellaceae	Neoascochyta	Neoascochyta_paspali
2335	c6c303ec40570a32fc80931121416ba7	W012	6.664e-05	Confidently healthy	Fungi	Basidiomycota	Tremellomycetes	Tremellales	Rhynchogastremataceae	Papiliotrema	Papiliotrema_anemochoreius
707	366b7a345b49388b7a47bc2e5c062368	W012	6.664e-05	Confidently healthy	Fungi	Basidiomycota	Tremellomycetes	Tremellales	Rhynchogastremataceae	Papiliotrema	Papiliotrema_laurentii
96	03196f284e70c3a38b6d04b80ee0debc	W010	6.46392e-05	Confidently healthy	Fungi	Ascomycota	Eurotiomycetes	Onygenales	Arthrodermataceae	Arthroderma	Arthroderma_cuniculi
2495	d3cf17e7ddaf0b1aea15774633f30129	W010	6.46392e-05	Confidently healthy	Fungi	Basidiomycota	Cystobasidiomycetes	Cystobasidiales	Cystobasidiaceae	Cystobasidium	Cystobasidium_slooffiae
2696	e903a8f5f7de5893a4a7ae0c6465f6f4	W011	6.40923e-05	Confidently healthy	Fungi	Ascomycota	Dothideomycetes	Capnodiales	Mycosphaerellaceae	Acrodontium	NA
2880	fc28ee83f8c68ea69fe646f8a2acd3cf	W011	6.40923e-05	Confidently healthy	Fungi	Basidiomycota	Ustilaginomycetes	Ustilaginales	Ustilaginaceae	Farysia	Farysia_acheniorum
1245	6320754eb5dafae143e7c44346861b4d	W011	6.40923e-05	Confidently healthy	Fungi	Basidiomycota	Tremellomycetes	Filobasidiales	Filobasidiaceae	Goffeauzyma	Goffeauzyma_agrionensis
362	1979cd560bb587701331ede4a4da3b2a	W011	6.40923e-05	Confidently healthy	Fungi	Ascomycota	Eurotiomycetes	Onygenales	NA	NA	NA
2925	aa4650fe2bfb6d800739c7f7db74a505	W011	6.40923e-05	Confidently healthy	Fungi	Ascomycota	Dothideomycetes	Pleosporales	Didymosphaeriaceae	NA	NA
21	0103389ae05e01b74727a8e6c853e4aa	W011	6.40923e-05	Confidently healthy	Fungi	Basidiomycota	Cystobasidiomycetes	Cystobasidiales	Cystobasidiaceae	Occultifur	Occultifur_externus
1290	679bad3f094b61d33990e229aba3363d	W011	6.40923e-05	Confidently healthy	Fungi	Ascomycota	Dothideomycetes	Pleosporales	Phaeosphaeriaceae	Phaeosphaeria	Phaeosphaeria_sinensis
1769	92d80cf9d71fe4a05f7049e3d693acc6	W011	6.40923e-05	Confidently healthy	Fungi	Ascomycota	Eurotiomycetes	Onygenales	Onygenales_fam_Incertae_sedis	Spiromastix	unidentified
1979	a759b18ed6f56b7f93911c5a127f9042	W011	6.40923e-05	Confidently healthy	Fungi	Basidiomycota	Malasseziomycetes	Malasseziales	Malasseziaceae	unidentified	unidentified
636	31f58f1de3ab6bde94aee551500898bf	W011	6.40923e-05	Confidently healthy	Fungi	Ascomycota	Dothideomycetes	Pleosporales	Sporormiaceae	unidentified	unidentified
1612	808bc87c2fedb6a6d645cabbbbfcc196	W020	6.30477e-05	Confidently healthy	Fungi	Ascomycota	Eurotiomycetes	Chaetothyriales	Herpotrichiellaceae	Exophiala	NA
1700	89150e474df256e1dc963e9af08b613f	W020	6.30477e-05	Confidently healthy	Fungi	Basidiomycota	Tremellomycetes	Tremellales	Rhynchogastremataceae	Papiliotrema	Papiliotrema_pseudoalba
2437	cbd706887ba39f2c9f7c439620e4a756	W021	5.38257e-05	Severe mange	Fungi	Ascomycota	Dothideomycetes	Capnodiales	Teratosphaeriaceae	Catenulostroma	Catenulostroma_hermanusense
2449	cc0072cf9e4c773a6e5d1d461bd70b9d	W021	5.38257e-05	Severe mange	Fungi	Ascomycota	Leotiomycetes	Helotiales	Myxotrichaceae	Oidiodendron	Oidiodendron_tenuissimum
1152	581dac9d80a43311e30d2829e290c07b	W017	5.34366e-05	Confidently healthy	Fungi	Ascomycota	Dothideomycetes	Pleosporales	Pleosporaceae	Alternaria	Alternaria_cheiranthi
2156	b649ee40ce5323e81e1c3b264a6fdd82	W017	5.34366e-05	Confidently healthy	Fungi	Ascomycota	Dothideomycetes	Pleosporales	Phaeosphaeriaceae	Phaeosphaeria	Phaeosphaeria_poagena
2568	d9c90abb04bded30529dbd92b6d04a00	W017	5.34366e-05	Confidently healthy	Fungi	Ascomycota	Sordariomycetes	Sordariomycetes_ord_Incertae_sedis	Thyridiaceae	Pseudoneoconiothyrium	Pseudoneoconiothyrium_rosae
2280	c52d242d1e8685401cf29fb89f1c4187	W024	5.16076e-05	Confidently healthy	Fungi	Ascomycota	Eurotiomycetes	Chaetothyriales	Cyphellophoraceae	Cyphellophora	Cyphellophora_sessilis
2911	fff4827d0c7f6fd5feabbe0d8fe7d066	W024	5.16076e-05	Confidently healthy	Fungi	Mucoromycota	Umbelopsidomycetes	Umbelopsidales	Umbelopsidaceae	Umbelopsis	NA
1233	62af75c9fe437bfedba16270df69ac74	W012	4.44267e-05	Confidently healthy	Fungi	Ascomycota	Dothideomycetes	Pleosporales	Pleosporaceae	Alternaria	NA
1401	74c7ca44a5d8236a44a486488deea0f9	W012	4.44267e-05	Confidently healthy	Fungi	Basidiomycota	Tremellomycetes	Tremellales	Tremellaceae	Cryptococcus	unidentified
60	018f8bf24ab985fa86c6e9b7555261ff	W012	4.44267e-05	Confidently healthy	Fungi	Ascomycota	Dothideomycetes	Capnodiales	Extremaceae	Extremus	unidentified
1669	88468f25fead2aabffe17f1d14061e71	W012	4.44267e-05	Confidently healthy	Fungi	Ascomycota	Dothideomycetes	Pleosporales	NA	NA	NA
1515	78dee96c079d0965c352ef30bda162b9	W012	4.44267e-05	Confidently healthy	Fungi	Ascomycota	Sordariomycetes	Xylariales	Sporocadaceae	Neopestalotiopsis	Neopestalotiopsis_aotearoa
1699	89150e474df256e1dc963e9af08b613f	W012	4.44267e-05	Confidently healthy	Fungi	Basidiomycota	Tremellomycetes	Tremellales	Rhynchogastremataceae	Papiliotrema	Papiliotrema_pseudoalba
1489	78380f34b0cc0fe75299bc0ad51932da	W003	4.31276e-05	Severe mange	Fungi	Ascomycota	Dothideomycetes	Pleosporales	Pleosporaceae	Curvularia	NA
839	4006be688e0bba856256a699e8460d47	W020	4.20318e-05	Confidently healthy	Fungi	Ascomycota	Eurotiomycetes	Eurotiales	Trichocomaceae	Talaromyces	Talaromyces_rubicundus
1761	929a48703bd6d453b5d7f3a399137111	W020	4.20318e-05	Confidently healthy	Fungi	Mucoromycota	Umbelopsidomycetes	Umbelopsidales	Umbelopsidaceae	Umbelopsis	Umbelopsis_isabellina
2000	a92ffa38a1fbfd03ce3aa72d6e178c65	W005	4.11573e-05	Severe mange	Fungi	Basidiomycota	Tremellomycetes	Filobasidiales	Piskurozymaceae	Solicoccozyma	NA
840	4006be688e0bba856256a699e8460d47	W017	4.00775e-05	Confidently healthy	Fungi	Ascomycota	Eurotiomycetes	Eurotiales	Trichocomaceae	Talaromyces	Talaromyces_rubicundus
2852	f94554ae9845b3671321ee60ae0dc6af	W017	4.00775e-05	Confidently healthy	Fungi	Ascomycota	Dothideomycetes	Pleosporales	Didymellaceae	unidentified	unidentified
2037	ac8c1e6d33296ec7cc2874218a321b38	DW02	3.70069e-05	Severe mange	Fungi	Ascomycota	Dothideomycetes	Pleosporales	Teichosporaceae	Teichospora	Teichospora_viticola
1313	67f5b46620b7a1b1bfbfea3754ba6a96	W010	3.23196e-05	Confidently healthy	Fungi	Basidiomycota	Cystobasidiomycetes	Cystobasidiales	Cystobasidiaceae	Cystobasidium	Cystobasidium_slooffiae
1273	647a8e22386347fbb01da9d546a8bed9	W010	3.23196e-05	Confidently healthy	Fungi	Ascomycota	Dothideomycetes	Pleosporales	Didymellaceae	Neoascochyta	Neoascochyta_tardicrescens
2178	b96276d93ba7a0aa8d860777c04784cf	W011	3.20461e-05	Confidently healthy	Fungi	Ascomycota	Eurotiomycetes	Chaetothyriales	Cyphellophoraceae	Cyphellophora	unidentified
12	00c178e3837036d27d8abf8f1a59b9cb	W011	3.20461e-05	Confidently healthy	Fungi	Ascomycota	Eurotiomycetes	Onygenales	Gymnoascaceae	Gymnoascus	Gymnoascus_petalosporus
2114	b1bb85849e7dac35810553769d98c217	W011	3.20461e-05	Confidently healthy	Fungi	Ascomycota	NA	NA	NA	NA	NA
457	1d964f9503a698928bd3c90bc5efe9fa	W011	3.20461e-05	Confidently healthy	Fungi	Basidiomycota	Tremellomycetes	Tremellales	NA	NA	NA
2842	f929b80d523bbc594436c94e210a9120	W011	3.20461e-05	Confidently healthy	Fungi	Basidiomycota	Tremellomycetes	Tremellales	Rhynchogastremataceae	Papiliotrema	NA
963	46e10427c39e9aff056c163f89d6bc03	Vet1	2.88567e-05	Mangy	Fungi	Ascomycota	Dothideomycetes	Pleosporales	Phaeosphaeriaceae	Didymocyrtis	Didymocyrtis_cladoniicola
2006	a9602e20d586761831895fe38f1c2dd4	W017	2.67183e-05	Confidently healthy	Fungi	Ascomycota	Dothideomycetes	Dothideales	Aureobasidiaceae	Aureobasidium	Aureobasidium_pullulans
458	1d964f9503a698928bd3c90bc5efe9fa	W017	2.67183e-05	Confidently healthy	Fungi	Basidiomycota	Tremellomycetes	Tremellales	NA	NA	NA
114	032a9e84b4ebd18952b692a73c51209a	W017	2.67183e-05	Confidently healthy	Fungi	Ascomycota	Dothideomycetes	Pleosporales	Phaeosphaeriaceae	Phaeosphaeria	Phaeosphaeria_oryzae
2519	d709615cb29924537bdc9a6feba5d415	W017	2.67183e-05	Confidently healthy	Fungi	Ascomycota	Dothideomycetes	Pleosporales	Phaeosphaeriaceae	Phaeosphaeria	Phaeosphaeria_poagena
1999	a92ffa38a1fbfd03ce3aa72d6e178c65	W017	2.67183e-05	Confidently healthy	Fungi	Basidiomycota	Tremellomycetes	Filobasidiales	Piskurozymaceae	Solicoccozyma	NA
2035	ac8c1e6d33296ec7cc2874218a321b38	W017	2.67183e-05	Confidently healthy	Fungi	Ascomycota	Dothideomycetes	Pleosporales	Teichosporaceae	Teichospora	Teichospora_viticola
1307	67f5b46620b7a1b1bfbfea3754ba6a96	W012	2.22133e-05	Confidently healthy	Fungi	Basidiomycota	Cystobasidiomycetes	Cystobasidiales	Cystobasidiaceae	Cystobasidium	Cystobasidium_slooffiae
430	1c50c29b6f8e8b816ac1bf1d13ba7a0a	W012	2.22133e-05	Confidently healthy	Fungi	Ascomycota	Sordariomycetes	Xylariales	Microdochiaceae	Microdochium	Microdochium_neoqueenslandicum
105	032a9e84b4ebd18952b692a73c51209a	W012	2.22133e-05	Confidently healthy	Fungi	Ascomycota	Dothideomycetes	Pleosporales	Phaeosphaeriaceae	Phaeosphaeria	Phaeosphaeria_oryzae
102	03196f284e70c3a38b6d04b80ee0debc	W020	2.10159e-05	Confidently healthy	Fungi	Ascomycota	Eurotiomycetes	Onygenales	Arthrodermataceae	Arthroderma	Arthroderma_cuniculi
633	31f58f1de3ab6bde94aee551500898bf	W020	2.10159e-05	Confidently healthy	Fungi	Ascomycota	Dothideomycetes	Pleosporales	Sporormiaceae	unidentified	unidentified
2729	efc42180b616cbd7d17ec9edffcefc41	W017	1.33592e-05	Confidently healthy	Fungi	Ascomycota	Dothideomycetes	Pleosporales	Pleosporaceae	Bipolaris	Bipolaris_brizae
2790	f612829f82128c84c0130001af0f0495	W017	1.33592e-05	Confidently healthy	Fungi	Ascomycota	Eurotiomycetes	Chaetothyriales	Herpotrichiellaceae	Cladophialophora	unidentified
829	3fa7515fdf29d8e0a97e8505c954e112	W017	1.33592e-05	Confidently healthy	Fungi	Ascomycota	Eurotiomycetes	Chaetothyriales	Herpotrichiellaceae	Exophiala	NA
1726	8d2917173dbd5e979be61a7942dd1d18	W017	1.33592e-05	Confidently healthy	Fungi	Ascomycota	Dothideomycetes	Pleosporales	Didymellaceae	Neoascochyta	Neoascochyta_paspali
1426	759d1d8b1f91a3513b6685f0ae776275	DW02	0	Severe mange	Fungi	Ascomycota	Sordariomycetes	Hypocreales	Hypocreales_fam_Incertae_sedis	Acremonium	Acremonium_hennebertii
1428	759d1d8b1f91a3513b6685f0ae776275	Vet1	0	Mangy	Fungi	Ascomycota	Sordariomycetes	Hypocreales	Hypocreales_fam_Incertae_sedis	Acremonium	Acremonium_hennebertii
1421	759d1d8b1f91a3513b6685f0ae776275	W003	0	Severe mange	Fungi	Ascomycota	Sordariomycetes	Hypocreales	Hypocreales_fam_Incertae_sedis	Acremonium	Acremonium_hennebertii
1423	759d1d8b1f91a3513b6685f0ae776275	W005	0	Severe mange	Fungi	Ascomycota	Sordariomycetes	Hypocreales	Hypocreales_fam_Incertae_sedis	Acremonium	Acremonium_hennebertii
1419	759d1d8b1f91a3513b6685f0ae776275	W006	0	Mangy	Fungi	Ascomycota	Sordariomycetes	Hypocreales	Hypocreales_fam_Incertae_sedis	Acremonium	Acremonium_hennebertii
1418	759d1d8b1f91a3513b6685f0ae776275	W010	0	Confidently healthy	Fungi	Ascomycota	Sordariomycetes	Hypocreales	Hypocreales_fam_Incertae_sedis	Acremonium	Acremonium_hennebertii
1424	759d1d8b1f91a3513b6685f0ae776275	W011	0	Confidently healthy	Fungi	Ascomycota	Sordariomycetes	Hypocreales	Hypocreales_fam_Incertae_sedis	Acremonium	Acremonium_hennebertii
1429	759d1d8b1f91a3513b6685f0ae776275	W017	0	Confidently healthy	Fungi	Ascomycota	Sordariomycetes	Hypocreales	Hypocreales_fam_Incertae_sedis	Acremonium	Acremonium_hennebertii
1427	759d1d8b1f91a3513b6685f0ae776275	W020	0	Confidently healthy	Fungi	Ascomycota	Sordariomycetes	Hypocreales	Hypocreales_fam_Incertae_sedis	Acremonium	Acremonium_hennebertii
1425	759d1d8b1f91a3513b6685f0ae776275	W021	0	Severe mange	Fungi	Ascomycota	Sordariomycetes	Hypocreales	Hypocreales_fam_Incertae_sedis	Acremonium	Acremonium_hennebertii
1422	759d1d8b1f91a3513b6685f0ae776275	W025	0	Mangy	Fungi	Ascomycota	Sordariomycetes	Hypocreales	Hypocreales_fam_Incertae_sedis	Acremonium	Acremonium_hennebertii
2697	e903a8f5f7de5893a4a7ae0c6465f6f4	DW02	0	Severe mange	Fungi	Ascomycota	Dothideomycetes	Capnodiales	Mycosphaerellaceae	Acrodontium	NA
2701	e903a8f5f7de5893a4a7ae0c6465f6f4	Vet1	0	Mangy	Fungi	Ascomycota	Dothideomycetes	Capnodiales	Mycosphaerellaceae	Acrodontium	NA
2698	e903a8f5f7de5893a4a7ae0c6465f6f4	W003	0	Severe mange	Fungi	Ascomycota	Dothideomycetes	Capnodiales	Mycosphaerellaceae	Acrodontium	NA
2694	e903a8f5f7de5893a4a7ae0c6465f6f4	W005	0	Severe mange	Fungi	Ascomycota	Dothideomycetes	Capnodiales	Mycosphaerellaceae	Acrodontium	NA
2703	e903a8f5f7de5893a4a7ae0c6465f6f4	W006	0	Mangy	Fungi	Ascomycota	Dothideomycetes	Capnodiales	Mycosphaerellaceae	Acrodontium	NA
2693	e903a8f5f7de5893a4a7ae0c6465f6f4	W017	0	Confidently healthy	Fungi	Ascomycota	Dothideomycetes	Capnodiales	Mycosphaerellaceae	Acrodontium	NA
2704	e903a8f5f7de5893a4a7ae0c6465f6f4	W020	0	Confidently healthy	Fungi	Ascomycota	Dothideomycetes	Capnodiales	Mycosphaerellaceae	Acrodontium	NA
2695	e903a8f5f7de5893a4a7ae0c6465f6f4	W021	0	Severe mange	Fungi	Ascomycota	Dothideomycetes	Capnodiales	Mycosphaerellaceae	Acrodontium	NA
2692	e903a8f5f7de5893a4a7ae0c6465f6f4	W024	0	Confidently healthy	Fungi	Ascomycota	Dothideomycetes	Capnodiales	Mycosphaerellaceae	Acrodontium	NA
2699	e903a8f5f7de5893a4a7ae0c6465f6f4	W025	0	Mangy	Fungi	Ascomycota	Dothideomycetes	Capnodiales	Mycosphaerellaceae	Acrodontium	NA
1155	581dac9d80a43311e30d2829e290c07b	DW02	0	Severe mange	Fungi	Ascomycota	Dothideomycetes	Pleosporales	Pleosporaceae	Alternaria	Alternaria_cheiranthi
1148	581dac9d80a43311e30d2829e290c07b	W003	0	Severe mange	Fungi	Ascomycota	Dothideomycetes	Pleosporales	Pleosporaceae	Alternaria	Alternaria_cheiranthi
1154	581dac9d80a43311e30d2829e290c07b	W005	0	Severe mange	Fungi	Ascomycota	Dothideomycetes	Pleosporales	Pleosporaceae	Alternaria	Alternaria_cheiranthi
1156	581dac9d80a43311e30d2829e290c07b	W010	0	Confidently healthy	Fungi	Ascomycota	Dothideomycetes	Pleosporales	Pleosporaceae	Alternaria	Alternaria_cheiranthi
1150	581dac9d80a43311e30d2829e290c07b	W012	0	Confidently healthy	Fungi	Ascomycota	Dothideomycetes	Pleosporales	Pleosporaceae	Alternaria	Alternaria_cheiranthi
1147	581dac9d80a43311e30d2829e290c07b	W021	0	Severe mange	Fungi	Ascomycota	Dothideomycetes	Pleosporales	Pleosporaceae	Alternaria	Alternaria_cheiranthi
1151	581dac9d80a43311e30d2829e290c07b	W024	0	Confidently healthy	Fungi	Ascomycota	Dothideomycetes	Pleosporales	Pleosporaceae	Alternaria	Alternaria_cheiranthi
407	1b37285f664376866063ba31b4f10a42	DW02	0	Severe mange	Fungi	Ascomycota	Dothideomycetes	Pleosporales	Pleosporaceae	Alternaria	Alternaria_oregonensis
811	3f82e69efe9c4c3d21e708864ff30d73	DW02	0	Severe mange	Fungi	Ascomycota	Dothideomycetes	Pleosporales	Pleosporaceae	Alternaria	Alternaria_oregonensis
410	1b37285f664376866063ba31b4f10a42	W003	0	Severe mange	Fungi	Ascomycota	Dothideomycetes	Pleosporales	Pleosporaceae	Alternaria	Alternaria_oregonensis
416	1b37285f664376866063ba31b4f10a42	W005	0	Severe mange	Fungi	Ascomycota	Dothideomycetes	Pleosporales	Pleosporaceae	Alternaria	Alternaria_oregonensis
818	3f82e69efe9c4c3d21e708864ff30d73	W005	0	Severe mange	Fungi	Ascomycota	Dothideomycetes	Pleosporales	Pleosporaceae	Alternaria	Alternaria_oregonensis
413	1b37285f664376866063ba31b4f10a42	W006	0	Mangy	Fungi	Ascomycota	Dothideomycetes	Pleosporales	Pleosporaceae	Alternaria	Alternaria_oregonensis
817	3f82e69efe9c4c3d21e708864ff30d73	W006	0	Mangy	Fungi	Ascomycota	Dothideomycetes	Pleosporales	Pleosporaceae	Alternaria	Alternaria_oregonensis
414	1b37285f664376866063ba31b4f10a42	W010	0	Confidently healthy	Fungi	Ascomycota	Dothideomycetes	Pleosporales	Pleosporaceae	Alternaria	Alternaria_oregonensis
814	3f82e69efe9c4c3d21e708864ff30d73	W010	0	Confidently healthy	Fungi	Ascomycota	Dothideomycetes	Pleosporales	Pleosporaceae	Alternaria	Alternaria_oregonensis
819	3f82e69efe9c4c3d21e708864ff30d73	W011	0	Confidently healthy	Fungi	Ascomycota	Dothideomycetes	Pleosporales	Pleosporaceae	Alternaria	Alternaria_oregonensis
404	1b37285f664376866063ba31b4f10a42	W012	0	Confidently healthy	Fungi	Ascomycota	Dothideomycetes	Pleosporales	Pleosporaceae	Alternaria	Alternaria_oregonensis
807	3f82e69efe9c4c3d21e708864ff30d73	W012	0	Confidently healthy	Fungi	Ascomycota	Dothideomycetes	Pleosporales	Pleosporaceae	Alternaria	Alternaria_oregonensis
409	1b37285f664376866063ba31b4f10a42	W017	0	Confidently healthy	Fungi	Ascomycota	Dothideomycetes	Pleosporales	Pleosporaceae	Alternaria	Alternaria_oregonensis
809	3f82e69efe9c4c3d21e708864ff30d73	W017	0	Confidently healthy	Fungi	Ascomycota	Dothideomycetes	Pleosporales	Pleosporaceae	Alternaria	Alternaria_oregonensis
406	1b37285f664376866063ba31b4f10a42	W020	0	Confidently healthy	Fungi	Ascomycota	Dothideomycetes	Pleosporales	Pleosporaceae	Alternaria	Alternaria_oregonensis
808	3f82e69efe9c4c3d21e708864ff30d73	W020	0	Confidently healthy	Fungi	Ascomycota	Dothideomycetes	Pleosporales	Pleosporaceae	Alternaria	Alternaria_oregonensis
412	1b37285f664376866063ba31b4f10a42	W021	0	Severe mange	Fungi	Ascomycota	Dothideomycetes	Pleosporales	Pleosporaceae	Alternaria	Alternaria_oregonensis
415	1b37285f664376866063ba31b4f10a42	W024	0	Confidently healthy	Fungi	Ascomycota	Dothideomycetes	Pleosporales	Pleosporaceae	Alternaria	Alternaria_oregonensis
815	3f82e69efe9c4c3d21e708864ff30d73	W024	0	Confidently healthy	Fungi	Ascomycota	Dothideomycetes	Pleosporales	Pleosporaceae	Alternaria	Alternaria_oregonensis
816	3f82e69efe9c4c3d21e708864ff30d73	W025	0	Mangy	Fungi	Ascomycota	Dothideomycetes	Pleosporales	Pleosporaceae	Alternaria	Alternaria_oregonensis
1209	5e5e52a6f5271a12ce9005e18fc0ef2f	DW02	0	Severe mange	Fungi	Ascomycota	Dothideomycetes	Pleosporales	Pleosporaceae	Alternaria	NA
1235	62af75c9fe437bfedba16270df69ac74	DW02	0	Severe mange	Fungi	Ascomycota	Dothideomycetes	Pleosporales	Pleosporaceae	Alternaria	NA
1208	5e5e52a6f5271a12ce9005e18fc0ef2f	W003	0	Severe mange	Fungi	Ascomycota	Dothideomycetes	Pleosporales	Pleosporaceae	Alternaria	NA
1229	62af75c9fe437bfedba16270df69ac74	W003	0	Severe mange	Fungi	Ascomycota	Dothideomycetes	Pleosporales	Pleosporaceae	Alternaria	NA
1204	5e5e52a6f5271a12ce9005e18fc0ef2f	W005	0	Severe mange	Fungi	Ascomycota	Dothideomycetes	Pleosporales	Pleosporaceae	Alternaria	NA
1234	62af75c9fe437bfedba16270df69ac74	W005	0	Severe mange	Fungi	Ascomycota	Dothideomycetes	Pleosporales	Pleosporaceae	Alternaria	NA
1230	62af75c9fe437bfedba16270df69ac74	W006	0	Mangy	Fungi	Ascomycota	Dothideomycetes	Pleosporales	Pleosporaceae	Alternaria	NA
1201	5e5e52a6f5271a12ce9005e18fc0ef2f	W010	0	Confidently healthy	Fungi	Ascomycota	Dothideomycetes	Pleosporales	Pleosporaceae	Alternaria	NA
1206	5e5e52a6f5271a12ce9005e18fc0ef2f	W017	0	Confidently healthy	Fungi	Ascomycota	Dothideomycetes	Pleosporales	Pleosporaceae	Alternaria	NA
1227	62af75c9fe437bfedba16270df69ac74	W017	0	Confidently healthy	Fungi	Ascomycota	Dothideomycetes	Pleosporales	Pleosporaceae	Alternaria	NA
1198	5e5e52a6f5271a12ce9005e18fc0ef2f	W021	0	Severe mange	Fungi	Ascomycota	Dothideomycetes	Pleosporales	Pleosporaceae	Alternaria	NA
1232	62af75c9fe437bfedba16270df69ac74	W021	0	Severe mange	Fungi	Ascomycota	Dothideomycetes	Pleosporales	Pleosporaceae	Alternaria	NA
1203	5e5e52a6f5271a12ce9005e18fc0ef2f	W025	0	Mangy	Fungi	Ascomycota	Dothideomycetes	Pleosporales	Pleosporaceae	Alternaria	NA
2830	f765d0b8b4601e97616caa20a4b73e0f	DW02	0	Severe mange	Fungi	Basidiomycota	Tremellomycetes	Trichosporonales	Trichosporonaceae	Apiotrichum	Apiotrichum_xylopini
2824	f765d0b8b4601e97616caa20a4b73e0f	W003	0	Severe mange	Fungi	Basidiomycota	Tremellomycetes	Trichosporonales	Trichosporonaceae	Apiotrichum	Apiotrichum_xylopini
2826	f765d0b8b4601e97616caa20a4b73e0f	W005	0	Severe mange	Fungi	Basidiomycota	Tremellomycetes	Trichosporonales	Trichosporonaceae	Apiotrichum	Apiotrichum_xylopini
2831	f765d0b8b4601e97616caa20a4b73e0f	W006	0	Mangy	Fungi	Basidiomycota	Tremellomycetes	Trichosporonales	Trichosporonaceae	Apiotrichum	Apiotrichum_xylopini
2828	f765d0b8b4601e97616caa20a4b73e0f	W010	0	Confidently healthy	Fungi	Basidiomycota	Tremellomycetes	Trichosporonales	Trichosporonaceae	Apiotrichum	Apiotrichum_xylopini
2822	f765d0b8b4601e97616caa20a4b73e0f	W021	0	Severe mange	Fungi	Basidiomycota	Tremellomycetes	Trichosporonales	Trichosporonaceae	Apiotrichum	Apiotrichum_xylopini
2834	f765d0b8b4601e97616caa20a4b73e0f	W024	0	Confidently healthy	Fungi	Basidiomycota	Tremellomycetes	Trichosporonales	Trichosporonaceae	Apiotrichum	Apiotrichum_xylopini
685	362475142688275306c4c94a8acb11d0	DW02	0	Severe mange	Fungi	Basidiomycota	Tremellomycetes	Trichosporonales	Trichosporonaceae	Apiotrichum	NA
682	362475142688275306c4c94a8acb11d0	Vet1	0	Mangy	Fungi	Basidiomycota	Tremellomycetes	Trichosporonales	Trichosporonaceae	Apiotrichum	NA
678	362475142688275306c4c94a8acb11d0	W003	0	Severe mange	Fungi	Basidiomycota	Tremellomycetes	Trichosporonales	Trichosporonaceae	Apiotrichum	NA
684	362475142688275306c4c94a8acb11d0	W005	0	Severe mange	Fungi	Basidiomycota	Tremellomycetes	Trichosporonales	Trichosporonaceae	Apiotrichum	NA
681	362475142688275306c4c94a8acb11d0	W006	0	Mangy	Fungi	Basidiomycota	Tremellomycetes	Trichosporonales	Trichosporonaceae	Apiotrichum	NA
687	362475142688275306c4c94a8acb11d0	W010	0	Confidently healthy	Fungi	Basidiomycota	Tremellomycetes	Trichosporonales	Trichosporonaceae	Apiotrichum	NA
680	362475142688275306c4c94a8acb11d0	W017	0	Confidently healthy	Fungi	Basidiomycota	Tremellomycetes	Trichosporonales	Trichosporonaceae	Apiotrichum	NA
679	362475142688275306c4c94a8acb11d0	W020	0	Confidently healthy	Fungi	Basidiomycota	Tremellomycetes	Trichosporonales	Trichosporonaceae	Apiotrichum	NA
677	362475142688275306c4c94a8acb11d0	W021	0	Severe mange	Fungi	Basidiomycota	Tremellomycetes	Trichosporonales	Trichosporonaceae	Apiotrichum	NA
689	362475142688275306c4c94a8acb11d0	W024	0	Confidently healthy	Fungi	Basidiomycota	Tremellomycetes	Trichosporonales	Trichosporonaceae	Apiotrichum	NA
688	362475142688275306c4c94a8acb11d0	W025	0	Mangy	Fungi	Basidiomycota	Tremellomycetes	Trichosporonales	Trichosporonaceae	Apiotrichum	NA
99	03196f284e70c3a38b6d04b80ee0debc	DW02	0	Severe mange	Fungi	Ascomycota	Eurotiomycetes	Onygenales	Arthrodermataceae	Arthroderma	Arthroderma_cuniculi
100	03196f284e70c3a38b6d04b80ee0debc	Vet1	0	Mangy	Fungi	Ascomycota	Eurotiomycetes	Onygenales	Arthrodermataceae	Arthroderma	Arthroderma_cuniculi
93	03196f284e70c3a38b6d04b80ee0debc	W003	0	Severe mange	Fungi	Ascomycota	Eurotiomycetes	Onygenales	Arthrodermataceae	Arthroderma	Arthroderma_cuniculi
98	03196f284e70c3a38b6d04b80ee0debc	W005	0	Severe mange	Fungi	Ascomycota	Eurotiomycetes	Onygenales	Arthrodermataceae	Arthroderma	Arthroderma_cuniculi
97	03196f284e70c3a38b6d04b80ee0debc	W006	0	Mangy	Fungi	Ascomycota	Eurotiomycetes	Onygenales	Arthrodermataceae	Arthroderma	Arthroderma_cuniculi
95	03196f284e70c3a38b6d04b80ee0debc	W017	0	Confidently healthy	Fungi	Ascomycota	Eurotiomycetes	Onygenales	Arthrodermataceae	Arthroderma	Arthroderma_cuniculi
92	03196f284e70c3a38b6d04b80ee0debc	W021	0	Severe mange	Fungi	Ascomycota	Eurotiomycetes	Onygenales	Arthrodermataceae	Arthroderma	Arthroderma_cuniculi
104	03196f284e70c3a38b6d04b80ee0debc	W024	0	Confidently healthy	Fungi	Ascomycota	Eurotiomycetes	Onygenales	Arthrodermataceae	Arthroderma	Arthroderma_cuniculi
101	03196f284e70c3a38b6d04b80ee0debc	W025	0	Mangy	Fungi	Ascomycota	Eurotiomycetes	Onygenales	Arthrodermataceae	Arthroderma	Arthroderma_cuniculi
165	0508d9c7e3076a3dc835b04f033774df	DW02	0	Severe mange	Fungi	Ascomycota	Dothideomycetes	Dothideomycetes_ord_Incertae_sedis	Eremomycetaceae	Arthrographis	Arthrographis_arxii
961	46c146ba5b61e6e93daae33f27e1f77d	DW02	0	Severe mange	Fungi	Ascomycota	Dothideomycetes	Dothideomycetes_ord_Incertae_sedis	Eremomycetaceae	Arthrographis	Arthrographis_arxii
159	0508d9c7e3076a3dc835b04f033774df	Vet1	0	Mangy	Fungi	Ascomycota	Dothideomycetes	Dothideomycetes_ord_Incertae_sedis	Eremomycetaceae	Arthrographis	Arthrographis_arxii
956	46c146ba5b61e6e93daae33f27e1f77d	Vet1	0	Mangy	Fungi	Ascomycota	Dothideomycetes	Dothideomycetes_ord_Incertae_sedis	Eremomycetaceae	Arthrographis	Arthrographis_arxii
162	0508d9c7e3076a3dc835b04f033774df	W003	0	Severe mange	Fungi	Ascomycota	Dothideomycetes	Dothideomycetes_ord_Incertae_sedis	Eremomycetaceae	Arthrographis	Arthrographis_arxii
953	46c146ba5b61e6e93daae33f27e1f77d	W003	0	Severe mange	Fungi	Ascomycota	Dothideomycetes	Dothideomycetes_ord_Incertae_sedis	Eremomycetaceae	Arthrographis	Arthrographis_arxii
169	0508d9c7e3076a3dc835b04f033774df	W005	0	Severe mange	Fungi	Ascomycota	Dothideomycetes	Dothideomycetes_ord_Incertae_sedis	Eremomycetaceae	Arthrographis	Arthrographis_arxii
957	46c146ba5b61e6e93daae33f27e1f77d	W005	0	Severe mange	Fungi	Ascomycota	Dothideomycetes	Dothideomycetes_ord_Incertae_sedis	Eremomycetaceae	Arthrographis	Arthrographis_arxii
157	0508d9c7e3076a3dc835b04f033774df	W006	0	Mangy	Fungi	Ascomycota	Dothideomycetes	Dothideomycetes_ord_Incertae_sedis	Eremomycetaceae	Arthrographis	Arthrographis_arxii
952	46c146ba5b61e6e93daae33f27e1f77d	W006	0	Mangy	Fungi	Ascomycota	Dothideomycetes	Dothideomycetes_ord_Incertae_sedis	Eremomycetaceae	Arthrographis	Arthrographis_arxii
168	0508d9c7e3076a3dc835b04f033774df	W010	0	Confidently healthy	Fungi	Ascomycota	Dothideomycetes	Dothideomycetes_ord_Incertae_sedis	Eremomycetaceae	Arthrographis	Arthrographis_arxii
954	46c146ba5b61e6e93daae33f27e1f77d	W010	0	Confidently healthy	Fungi	Ascomycota	Dothideomycetes	Dothideomycetes_ord_Incertae_sedis	Eremomycetaceae	Arthrographis	Arthrographis_arxii
160	0508d9c7e3076a3dc835b04f033774df	W017	0	Confidently healthy	Fungi	Ascomycota	Dothideomycetes	Dothideomycetes_ord_Incertae_sedis	Eremomycetaceae	Arthrographis	Arthrographis_arxii
960	46c146ba5b61e6e93daae33f27e1f77d	W017	0	Confidently healthy	Fungi	Ascomycota	Dothideomycetes	Dothideomycetes_ord_Incertae_sedis	Eremomycetaceae	Arthrographis	Arthrographis_arxii
163	0508d9c7e3076a3dc835b04f033774df	W020	0	Confidently healthy	Fungi	Ascomycota	Dothideomycetes	Dothideomycetes_ord_Incertae_sedis	Eremomycetaceae	Arthrographis	Arthrographis_arxii
950	46c146ba5b61e6e93daae33f27e1f77d	W020	0	Confidently healthy	Fungi	Ascomycota	Dothideomycetes	Dothideomycetes_ord_Incertae_sedis	Eremomycetaceae	Arthrographis	Arthrographis_arxii
166	0508d9c7e3076a3dc835b04f033774df	W021	0	Severe mange	Fungi	Ascomycota	Dothideomycetes	Dothideomycetes_ord_Incertae_sedis	Eremomycetaceae	Arthrographis	Arthrographis_arxii
959	46c146ba5b61e6e93daae33f27e1f77d	W021	0	Severe mange	Fungi	Ascomycota	Dothideomycetes	Dothideomycetes_ord_Incertae_sedis	Eremomycetaceae	Arthrographis	Arthrographis_arxii
161	0508d9c7e3076a3dc835b04f033774df	W024	0	Confidently healthy	Fungi	Ascomycota	Dothideomycetes	Dothideomycetes_ord_Incertae_sedis	Eremomycetaceae	Arthrographis	Arthrographis_arxii
958	46c146ba5b61e6e93daae33f27e1f77d	W024	0	Confidently healthy	Fungi	Ascomycota	Dothideomycetes	Dothideomycetes_ord_Incertae_sedis	Eremomycetaceae	Arthrographis	Arthrographis_arxii
158	0508d9c7e3076a3dc835b04f033774df	W025	0	Mangy	Fungi	Ascomycota	Dothideomycetes	Dothideomycetes_ord_Incertae_sedis	Eremomycetaceae	Arthrographis	Arthrographis_arxii
955	46c146ba5b61e6e93daae33f27e1f77d	W025	0	Mangy	Fungi	Ascomycota	Dothideomycetes	Dothideomycetes_ord_Incertae_sedis	Eremomycetaceae	Arthrographis	Arthrographis_arxii
1829	9715b79d2321a0b01247d0f6d3e482e3	DW02	0	Severe mange	Fungi	Ascomycota	Dothideomycetes	Dothideales	Aureobasidiaceae	Aureobasidium	Aureobasidium_pullulans
2005	a9602e20d586761831895fe38f1c2dd4	DW02	0	Severe mange	Fungi	Ascomycota	Dothideomycetes	Dothideales	Aureobasidiaceae	Aureobasidium	Aureobasidium_pullulans
2199	bc0584fd3e683a76d15fd8863ea9aa2d	DW02	0	Severe mange	Fungi	Ascomycota	Dothideomycetes	Dothideales	Aureobasidiaceae	Aureobasidium	Aureobasidium_pullulans
1826	9715b79d2321a0b01247d0f6d3e482e3	Vet1	0	Mangy	Fungi	Ascomycota	Dothideomycetes	Dothideales	Aureobasidiaceae	Aureobasidium	Aureobasidium_pullulans
2003	a9602e20d586761831895fe38f1c2dd4	Vet1	0	Mangy	Fungi	Ascomycota	Dothideomycetes	Dothideales	Aureobasidiaceae	Aureobasidium	Aureobasidium_pullulans
2200	bc0584fd3e683a76d15fd8863ea9aa2d	Vet1	0	Mangy	Fungi	Ascomycota	Dothideomycetes	Dothideales	Aureobasidiaceae	Aureobasidium	Aureobasidium_pullulans
1833	9715b79d2321a0b01247d0f6d3e482e3	W003	0	Severe mange	Fungi	Ascomycota	Dothideomycetes	Dothideales	Aureobasidiaceae	Aureobasidium	Aureobasidium_pullulans
2011	a9602e20d586761831895fe38f1c2dd4	W003	0	Severe mange	Fungi	Ascomycota	Dothideomycetes	Dothideales	Aureobasidiaceae	Aureobasidium	Aureobasidium_pullulans
1823	9715b79d2321a0b01247d0f6d3e482e3	W005	0	Severe mange	Fungi	Ascomycota	Dothideomycetes	Dothideales	Aureobasidiaceae	Aureobasidium	Aureobasidium_pullulans
2010	a9602e20d586761831895fe38f1c2dd4	W005	0	Severe mange	Fungi	Ascomycota	Dothideomycetes	Dothideales	Aureobasidiaceae	Aureobasidium	Aureobasidium_pullulans
2209	bc0584fd3e683a76d15fd8863ea9aa2d	W005	0	Severe mange	Fungi	Ascomycota	Dothideomycetes	Dothideales	Aureobasidiaceae	Aureobasidium	Aureobasidium_pullulans
1832	9715b79d2321a0b01247d0f6d3e482e3	W006	0	Mangy	Fungi	Ascomycota	Dothideomycetes	Dothideales	Aureobasidiaceae	Aureobasidium	Aureobasidium_pullulans
2008	a9602e20d586761831895fe38f1c2dd4	W006	0	Mangy	Fungi	Ascomycota	Dothideomycetes	Dothideales	Aureobasidiaceae	Aureobasidium	Aureobasidium_pullulans
2203	bc0584fd3e683a76d15fd8863ea9aa2d	W006	0	Mangy	Fungi	Ascomycota	Dothideomycetes	Dothideales	Aureobasidiaceae	Aureobasidium	Aureobasidium_pullulans
1825	9715b79d2321a0b01247d0f6d3e482e3	W010	0	Confidently healthy	Fungi	Ascomycota	Dothideomycetes	Dothideales	Aureobasidiaceae	Aureobasidium	Aureobasidium_pullulans
2013	a9602e20d586761831895fe38f1c2dd4	W010	0	Confidently healthy	Fungi	Ascomycota	Dothideomycetes	Dothideales	Aureobasidiaceae	Aureobasidium	Aureobasidium_pullulans
2208	bc0584fd3e683a76d15fd8863ea9aa2d	W010	0	Confidently healthy	Fungi	Ascomycota	Dothideomycetes	Dothideales	Aureobasidiaceae	Aureobasidium	Aureobasidium_pullulans
2205	bc0584fd3e683a76d15fd8863ea9aa2d	W017	0	Confidently healthy	Fungi	Ascomycota	Dothideomycetes	Dothideales	Aureobasidiaceae	Aureobasidium	Aureobasidium_pullulans
1821	9715b79d2321a0b01247d0f6d3e482e3	W021	0	Severe mange	Fungi	Ascomycota	Dothideomycetes	Dothideales	Aureobasidiaceae	Aureobasidium	Aureobasidium_pullulans
2004	a9602e20d586761831895fe38f1c2dd4	W021	0	Severe mange	Fungi	Ascomycota	Dothideomycetes	Dothideales	Aureobasidiaceae	Aureobasidium	Aureobasidium_pullulans
1828	9715b79d2321a0b01247d0f6d3e482e3	W024	0	Confidently healthy	Fungi	Ascomycota	Dothideomycetes	Dothideales	Aureobasidiaceae	Aureobasidium	Aureobasidium_pullulans
1822	9715b79d2321a0b01247d0f6d3e482e3	W025	0	Mangy	Fungi	Ascomycota	Dothideomycetes	Dothideales	Aureobasidiaceae	Aureobasidium	Aureobasidium_pullulans
2007	a9602e20d586761831895fe38f1c2dd4	W025	0	Mangy	Fungi	Ascomycota	Dothideomycetes	Dothideales	Aureobasidiaceae	Aureobasidium	Aureobasidium_pullulans
2206	bc0584fd3e683a76d15fd8863ea9aa2d	W025	0	Mangy	Fungi	Ascomycota	Dothideomycetes	Dothideales	Aureobasidiaceae	Aureobasidium	Aureobasidium_pullulans
28	012c4ede495a334269e27fb6d71d7f68	DW02	0	Severe mange	Fungi	Ascomycota	Dothideomycetes	Pleosporales	Pleosporaceae	Bipolaris	Bipolaris_brizae
2718	efc42180b616cbd7d17ec9edffcefc41	DW02	0	Severe mange	Fungi	Ascomycota	Dothideomycetes	Pleosporales	Pleosporaceae	Bipolaris	Bipolaris_brizae
2719	efc42180b616cbd7d17ec9edffcefc41	Vet1	0	Mangy	Fungi	Ascomycota	Dothideomycetes	Pleosporales	Pleosporaceae	Bipolaris	Bipolaris_brizae
30	012c4ede495a334269e27fb6d71d7f68	W003	0	Severe mange	Fungi	Ascomycota	Dothideomycetes	Pleosporales	Pleosporaceae	Bipolaris	Bipolaris_brizae
2720	efc42180b616cbd7d17ec9edffcefc41	W003	0	Severe mange	Fungi	Ascomycota	Dothideomycetes	Pleosporales	Pleosporaceae	Bipolaris	Bipolaris_brizae
34	012c4ede495a334269e27fb6d71d7f68	W005	0	Severe mange	Fungi	Ascomycota	Dothideomycetes	Pleosporales	Pleosporaceae	Bipolaris	Bipolaris_brizae
2723	efc42180b616cbd7d17ec9edffcefc41	W005	0	Severe mange	Fungi	Ascomycota	Dothideomycetes	Pleosporales	Pleosporaceae	Bipolaris	Bipolaris_brizae
38	012c4ede495a334269e27fb6d71d7f68	W006	0	Mangy	Fungi	Ascomycota	Dothideomycetes	Pleosporales	Pleosporaceae	Bipolaris	Bipolaris_brizae
2724	efc42180b616cbd7d17ec9edffcefc41	W006	0	Mangy	Fungi	Ascomycota	Dothideomycetes	Pleosporales	Pleosporaceae	Bipolaris	Bipolaris_brizae
35	012c4ede495a334269e27fb6d71d7f68	W010	0	Confidently healthy	Fungi	Ascomycota	Dothideomycetes	Pleosporales	Pleosporaceae	Bipolaris	Bipolaris_brizae
2726	efc42180b616cbd7d17ec9edffcefc41	W010	0	Confidently healthy	Fungi	Ascomycota	Dothideomycetes	Pleosporales	Pleosporaceae	Bipolaris	Bipolaris_brizae
27	012c4ede495a334269e27fb6d71d7f68	W011	0	Confidently healthy	Fungi	Ascomycota	Dothideomycetes	Pleosporales	Pleosporaceae	Bipolaris	Bipolaris_brizae
33	012c4ede495a334269e27fb6d71d7f68	W012	0	Confidently healthy	Fungi	Ascomycota	Dothideomycetes	Pleosporales	Pleosporaceae	Bipolaris	Bipolaris_brizae
32	012c4ede495a334269e27fb6d71d7f68	W017	0	Confidently healthy	Fungi	Ascomycota	Dothideomycetes	Pleosporales	Pleosporaceae	Bipolaris	Bipolaris_brizae
37	012c4ede495a334269e27fb6d71d7f68	W020	0	Confidently healthy	Fungi	Ascomycota	Dothideomycetes	Pleosporales	Pleosporaceae	Bipolaris	Bipolaris_brizae
29	012c4ede495a334269e27fb6d71d7f68	W021	0	Severe mange	Fungi	Ascomycota	Dothideomycetes	Pleosporales	Pleosporaceae	Bipolaris	Bipolaris_brizae
2728	efc42180b616cbd7d17ec9edffcefc41	W021	0	Severe mange	Fungi	Ascomycota	Dothideomycetes	Pleosporales	Pleosporaceae	Bipolaris	Bipolaris_brizae
31	012c4ede495a334269e27fb6d71d7f68	W024	0	Confidently healthy	Fungi	Ascomycota	Dothideomycetes	Pleosporales	Pleosporaceae	Bipolaris	Bipolaris_brizae
39	012c4ede495a334269e27fb6d71d7f68	W025	0	Mangy	Fungi	Ascomycota	Dothideomycetes	Pleosporales	Pleosporaceae	Bipolaris	Bipolaris_brizae
2725	efc42180b616cbd7d17ec9edffcefc41	W025	0	Mangy	Fungi	Ascomycota	Dothideomycetes	Pleosporales	Pleosporaceae	Bipolaris	Bipolaris_brizae
321	10bdd39bed2a9fa7af176fc3217210b2	DW02	0	Severe mange	Fungi	Ascomycota	Leotiomycetes	Helotiales	Tympanidaceae	Capturomyces	Capturomyces_luteus
2104	b0a9a3346dc0eb596703ace4897b5c45	DW02	0	Severe mange	Fungi	Ascomycota	Leotiomycetes	Helotiales	Tympanidaceae	Capturomyces	Capturomyces_luteus
314	10bdd39bed2a9fa7af176fc3217210b2	Vet1	0	Mangy	Fungi	Ascomycota	Leotiomycetes	Helotiales	Tympanidaceae	Capturomyces	Capturomyces_luteus
2101	b0a9a3346dc0eb596703ace4897b5c45	Vet1	0	Mangy	Fungi	Ascomycota	Leotiomycetes	Helotiales	Tympanidaceae	Capturomyces	Capturomyces_luteus
322	10bdd39bed2a9fa7af176fc3217210b2	W003	0	Severe mange	Fungi	Ascomycota	Leotiomycetes	Helotiales	Tympanidaceae	Capturomyces	Capturomyces_luteus
2105	b0a9a3346dc0eb596703ace4897b5c45	W003	0	Severe mange	Fungi	Ascomycota	Leotiomycetes	Helotiales	Tympanidaceae	Capturomyces	Capturomyces_luteus
318	10bdd39bed2a9fa7af176fc3217210b2	W005	0	Severe mange	Fungi	Ascomycota	Leotiomycetes	Helotiales	Tympanidaceae	Capturomyces	Capturomyces_luteus
2102	b0a9a3346dc0eb596703ace4897b5c45	W005	0	Severe mange	Fungi	Ascomycota	Leotiomycetes	Helotiales	Tympanidaceae	Capturomyces	Capturomyces_luteus
316	10bdd39bed2a9fa7af176fc3217210b2	W006	0	Mangy	Fungi	Ascomycota	Leotiomycetes	Helotiales	Tympanidaceae	Capturomyces	Capturomyces_luteus
2096	b0a9a3346dc0eb596703ace4897b5c45	W006	0	Mangy	Fungi	Ascomycota	Leotiomycetes	Helotiales	Tympanidaceae	Capturomyces	Capturomyces_luteus
315	10bdd39bed2a9fa7af176fc3217210b2	W010	0	Confidently healthy	Fungi	Ascomycota	Leotiomycetes	Helotiales	Tympanidaceae	Capturomyces	Capturomyces_luteus
2098	b0a9a3346dc0eb596703ace4897b5c45	W010	0	Confidently healthy	Fungi	Ascomycota	Leotiomycetes	Helotiales	Tympanidaceae	Capturomyces	Capturomyces_luteus
324	10bdd39bed2a9fa7af176fc3217210b2	W017	0	Confidently healthy	Fungi	Ascomycota	Leotiomycetes	Helotiales	Tympanidaceae	Capturomyces	Capturomyces_luteus
2094	b0a9a3346dc0eb596703ace4897b5c45	W017	0	Confidently healthy	Fungi	Ascomycota	Leotiomycetes	Helotiales	Tympanidaceae	Capturomyces	Capturomyces_luteus
2095	b0a9a3346dc0eb596703ace4897b5c45	W020	0	Confidently healthy	Fungi	Ascomycota	Leotiomycetes	Helotiales	Tympanidaceae	Capturomyces	Capturomyces_luteus
320	10bdd39bed2a9fa7af176fc3217210b2	W021	0	Severe mange	Fungi	Ascomycota	Leotiomycetes	Helotiales	Tympanidaceae	Capturomyces	Capturomyces_luteus
2100	b0a9a3346dc0eb596703ace4897b5c45	W021	0	Severe mange	Fungi	Ascomycota	Leotiomycetes	Helotiales	Tympanidaceae	Capturomyces	Capturomyces_luteus
325	10bdd39bed2a9fa7af176fc3217210b2	W024	0	Confidently healthy	Fungi	Ascomycota	Leotiomycetes	Helotiales	Tympanidaceae	Capturomyces	Capturomyces_luteus
2106	b0a9a3346dc0eb596703ace4897b5c45	W024	0	Confidently healthy	Fungi	Ascomycota	Leotiomycetes	Helotiales	Tympanidaceae	Capturomyces	Capturomyces_luteus
323	10bdd39bed2a9fa7af176fc3217210b2	W025	0	Mangy	Fungi	Ascomycota	Leotiomycetes	Helotiales	Tympanidaceae	Capturomyces	Capturomyces_luteus
2103	b0a9a3346dc0eb596703ace4897b5c45	W025	0	Mangy	Fungi	Ascomycota	Leotiomycetes	Helotiales	Tympanidaceae	Capturomyces	Capturomyces_luteus
2435	cbd706887ba39f2c9f7c439620e4a756	DW02	0	Severe mange	Fungi	Ascomycota	Dothideomycetes	Capnodiales	Teratosphaeriaceae	Catenulostroma	Catenulostroma_hermanusense
2433	cbd706887ba39f2c9f7c439620e4a756	Vet1	0	Mangy	Fungi	Ascomycota	Dothideomycetes	Capnodiales	Teratosphaeriaceae	Catenulostroma	Catenulostroma_hermanusense
2444	cbd706887ba39f2c9f7c439620e4a756	W005	0	Severe mange	Fungi	Ascomycota	Dothideomycetes	Capnodiales	Teratosphaeriaceae	Catenulostroma	Catenulostroma_hermanusense
2440	cbd706887ba39f2c9f7c439620e4a756	W006	0	Mangy	Fungi	Ascomycota	Dothideomycetes	Capnodiales	Teratosphaeriaceae	Catenulostroma	Catenulostroma_hermanusense
2441	cbd706887ba39f2c9f7c439620e4a756	W010	0	Confidently healthy	Fungi	Ascomycota	Dothideomycetes	Capnodiales	Teratosphaeriaceae	Catenulostroma	Catenulostroma_hermanusense
2442	cbd706887ba39f2c9f7c439620e4a756	W025	0	Mangy	Fungi	Ascomycota	Dothideomycetes	Capnodiales	Teratosphaeriaceae	Catenulostroma	Catenulostroma_hermanusense
852	40b62ddbb036090beb6a2f1da7c8e5ea	DW02	0	Severe mange	Fungi	Ascomycota	Eurotiomycetes	Chaetothyriales	Herpotrichiellaceae	Cladophialophora	unidentified
2784	f612829f82128c84c0130001af0f0495	DW02	0	Severe mange	Fungi	Ascomycota	Eurotiomycetes	Chaetothyriales	Herpotrichiellaceae	Cladophialophora	unidentified
856	40b62ddbb036090beb6a2f1da7c8e5ea	Vet1	0	Mangy	Fungi	Ascomycota	Eurotiomycetes	Chaetothyriales	Herpotrichiellaceae	Cladophialophora	unidentified
2786	f612829f82128c84c0130001af0f0495	Vet1	0	Mangy	Fungi	Ascomycota	Eurotiomycetes	Chaetothyriales	Herpotrichiellaceae	Cladophialophora	unidentified
847	40b62ddbb036090beb6a2f1da7c8e5ea	W003	0	Severe mange	Fungi	Ascomycota	Eurotiomycetes	Chaetothyriales	Herpotrichiellaceae	Cladophialophora	unidentified
2793	f612829f82128c84c0130001af0f0495	W003	0	Severe mange	Fungi	Ascomycota	Eurotiomycetes	Chaetothyriales	Herpotrichiellaceae	Cladophialophora	unidentified
853	40b62ddbb036090beb6a2f1da7c8e5ea	W005	0	Severe mange	Fungi	Ascomycota	Eurotiomycetes	Chaetothyriales	Herpotrichiellaceae	Cladophialophora	unidentified
2794	f612829f82128c84c0130001af0f0495	W005	0	Severe mange	Fungi	Ascomycota	Eurotiomycetes	Chaetothyriales	Herpotrichiellaceae	Cladophialophora	unidentified
850	40b62ddbb036090beb6a2f1da7c8e5ea	W006	0	Mangy	Fungi	Ascomycota	Eurotiomycetes	Chaetothyriales	Herpotrichiellaceae	Cladophialophora	unidentified
2785	f612829f82128c84c0130001af0f0495	W006	0	Mangy	Fungi	Ascomycota	Eurotiomycetes	Chaetothyriales	Herpotrichiellaceae	Cladophialophora	unidentified
854	40b62ddbb036090beb6a2f1da7c8e5ea	W010	0	Confidently healthy	Fungi	Ascomycota	Eurotiomycetes	Chaetothyriales	Herpotrichiellaceae	Cladophialophora	unidentified
2788	f612829f82128c84c0130001af0f0495	W010	0	Confidently healthy	Fungi	Ascomycota	Eurotiomycetes	Chaetothyriales	Herpotrichiellaceae	Cladophialophora	unidentified
858	40b62ddbb036090beb6a2f1da7c8e5ea	W017	0	Confidently healthy	Fungi	Ascomycota	Eurotiomycetes	Chaetothyriales	Herpotrichiellaceae	Cladophialophora	unidentified
2795	f612829f82128c84c0130001af0f0495	W020	0	Confidently healthy	Fungi	Ascomycota	Eurotiomycetes	Chaetothyriales	Herpotrichiellaceae	Cladophialophora	unidentified
851	40b62ddbb036090beb6a2f1da7c8e5ea	W021	0	Severe mange	Fungi	Ascomycota	Eurotiomycetes	Chaetothyriales	Herpotrichiellaceae	Cladophialophora	unidentified
2787	f612829f82128c84c0130001af0f0495	W021	0	Severe mange	Fungi	Ascomycota	Eurotiomycetes	Chaetothyriales	Herpotrichiellaceae	Cladophialophora	unidentified
857	40b62ddbb036090beb6a2f1da7c8e5ea	W024	0	Confidently healthy	Fungi	Ascomycota	Eurotiomycetes	Chaetothyriales	Herpotrichiellaceae	Cladophialophora	unidentified
2791	f612829f82128c84c0130001af0f0495	W024	0	Confidently healthy	Fungi	Ascomycota	Eurotiomycetes	Chaetothyriales	Herpotrichiellaceae	Cladophialophora	unidentified
855	40b62ddbb036090beb6a2f1da7c8e5ea	W025	0	Mangy	Fungi	Ascomycota	Eurotiomycetes	Chaetothyriales	Herpotrichiellaceae	Cladophialophora	unidentified
2792	f612829f82128c84c0130001af0f0495	W025	0	Mangy	Fungi	Ascomycota	Eurotiomycetes	Chaetothyriales	Herpotrichiellaceae	Cladophialophora	unidentified
330	143626adf2718c1a33190d99dbc3b003	DW02	0	Severe mange	Fungi	Ascomycota	Dothideomycetes	Capnodiales	Cladosporiaceae	Cladosporium	Cladosporium_cladosporioides
512	21dec84a414600294b0cb01e9b08034d	DW02	0	Severe mange	Fungi	Ascomycota	Dothideomycetes	Capnodiales	Cladosporiaceae	Cladosporium	Cladosporium_cladosporioides
621	3072f213f8cf519815603b441432d10a	DW02	0	Severe mange	Fungi	Ascomycota	Dothideomycetes	Capnodiales	Cladosporiaceae	Cladosporium	Cladosporium_cladosporioides
657	33d23ad7d84f2963ab9e9a52706faa14	DW02	0	Severe mange	Fungi	Ascomycota	Dothideomycetes	Capnodiales	Cladosporiaceae	Cladosporium	Cladosporium_cladosporioides
1439	76b129b2ce7edf8b20f3fa198523b363	DW02	0	Severe mange	Fungi	Ascomycota	Dothideomycetes	Capnodiales	Cladosporiaceae	Cladosporium	Cladosporium_cladosporioides
2408	ca53dd0f91b0f4f870561727e0613e2c	DW02	0	Severe mange	Fungi	Ascomycota	Dothideomycetes	Capnodiales	Cladosporiaceae	Cladosporium	Cladosporium_cladosporioides
2535	d876f41443145523288deb49fed50784	DW02	0	Severe mange	Fungi	Ascomycota	Dothideomycetes	Capnodiales	Cladosporiaceae	Cladosporium	Cladosporium_cladosporioides
510	21dec84a414600294b0cb01e9b08034d	Vet1	0	Mangy	Fungi	Ascomycota	Dothideomycetes	Capnodiales	Cladosporiaceae	Cladosporium	Cladosporium_cladosporioides
617	3072f213f8cf519815603b441432d10a	Vet1	0	Mangy	Fungi	Ascomycota	Dothideomycetes	Capnodiales	Cladosporiaceae	Cladosporium	Cladosporium_cladosporioides
658	33d23ad7d84f2963ab9e9a52706faa14	Vet1	0	Mangy	Fungi	Ascomycota	Dothideomycetes	Capnodiales	Cladosporiaceae	Cladosporium	Cladosporium_cladosporioides
2406	ca53dd0f91b0f4f870561727e0613e2c	Vet1	0	Mangy	Fungi	Ascomycota	Dothideomycetes	Capnodiales	Cladosporiaceae	Cladosporium	Cladosporium_cladosporioides
2533	d876f41443145523288deb49fed50784	Vet1	0	Mangy	Fungi	Ascomycota	Dothideomycetes	Capnodiales	Cladosporiaceae	Cladosporium	Cladosporium_cladosporioides
333	143626adf2718c1a33190d99dbc3b003	W003	0	Severe mange	Fungi	Ascomycota	Dothideomycetes	Capnodiales	Cladosporiaceae	Cladosporium	Cladosporium_cladosporioides
517	21dec84a414600294b0cb01e9b08034d	W003	0	Severe mange	Fungi	Ascomycota	Dothideomycetes	Capnodiales	Cladosporiaceae	Cladosporium	Cladosporium_cladosporioides
616	3072f213f8cf519815603b441432d10a	W003	0	Severe mange	Fungi	Ascomycota	Dothideomycetes	Capnodiales	Cladosporiaceae	Cladosporium	Cladosporium_cladosporioides
653	33d23ad7d84f2963ab9e9a52706faa14	W003	0	Severe mange	Fungi	Ascomycota	Dothideomycetes	Capnodiales	Cladosporiaceae	Cladosporium	Cladosporium_cladosporioides
2418	ca53dd0f91b0f4f870561727e0613e2c	W003	0	Severe mange	Fungi	Ascomycota	Dothideomycetes	Capnodiales	Cladosporiaceae	Cladosporium	Cladosporium_cladosporioides
2525	d876f41443145523288deb49fed50784	W003	0	Severe mange	Fungi	Ascomycota	Dothideomycetes	Capnodiales	Cladosporiaceae	Cladosporium	Cladosporium_cladosporioides
326	143626adf2718c1a33190d99dbc3b003	W005	0	Severe mange	Fungi	Ascomycota	Dothideomycetes	Capnodiales	Cladosporiaceae	Cladosporium	Cladosporium_cladosporioides
514	21dec84a414600294b0cb01e9b08034d	W005	0	Severe mange	Fungi	Ascomycota	Dothideomycetes	Capnodiales	Cladosporiaceae	Cladosporium	Cladosporium_cladosporioides
615	3072f213f8cf519815603b441432d10a	W005	0	Severe mange	Fungi	Ascomycota	Dothideomycetes	Capnodiales	Cladosporiaceae	Cladosporium	Cladosporium_cladosporioides
654	33d23ad7d84f2963ab9e9a52706faa14	W005	0	Severe mange	Fungi	Ascomycota	Dothideomycetes	Capnodiales	Cladosporiaceae	Cladosporium	Cladosporium_cladosporioides
2417	ca53dd0f91b0f4f870561727e0613e2c	W005	0	Severe mange	Fungi	Ascomycota	Dothideomycetes	Capnodiales	Cladosporiaceae	Cladosporium	Cladosporium_cladosporioides
2526	d876f41443145523288deb49fed50784	W005	0	Severe mange	Fungi	Ascomycota	Dothideomycetes	Capnodiales	Cladosporiaceae	Cladosporium	Cladosporium_cladosporioides
516	21dec84a414600294b0cb01e9b08034d	W006	0	Mangy	Fungi	Ascomycota	Dothideomycetes	Capnodiales	Cladosporiaceae	Cladosporium	Cladosporium_cladosporioides
619	3072f213f8cf519815603b441432d10a	W006	0	Mangy	Fungi	Ascomycota	Dothideomycetes	Capnodiales	Cladosporiaceae	Cladosporium	Cladosporium_cladosporioides
656	33d23ad7d84f2963ab9e9a52706faa14	W006	0	Mangy	Fungi	Ascomycota	Dothideomycetes	Capnodiales	Cladosporiaceae	Cladosporium	Cladosporium_cladosporioides
2407	ca53dd0f91b0f4f870561727e0613e2c	W006	0	Mangy	Fungi	Ascomycota	Dothideomycetes	Capnodiales	Cladosporiaceae	Cladosporium	Cladosporium_cladosporioides
2532	d876f41443145523288deb49fed50784	W006	0	Mangy	Fungi	Ascomycota	Dothideomycetes	Capnodiales	Cladosporiaceae	Cladosporium	Cladosporium_cladosporioides
331	143626adf2718c1a33190d99dbc3b003	W010	0	Confidently healthy	Fungi	Ascomycota	Dothideomycetes	Capnodiales	Cladosporiaceae	Cladosporium	Cladosporium_cladosporioides
618	3072f213f8cf519815603b441432d10a	W010	0	Confidently healthy	Fungi	Ascomycota	Dothideomycetes	Capnodiales	Cladosporiaceae	Cladosporium	Cladosporium_cladosporioides
663	33d23ad7d84f2963ab9e9a52706faa14	W010	0	Confidently healthy	Fungi	Ascomycota	Dothideomycetes	Capnodiales	Cladosporiaceae	Cladosporium	Cladosporium_cladosporioides
2415	ca53dd0f91b0f4f870561727e0613e2c	W010	0	Confidently healthy	Fungi	Ascomycota	Dothideomycetes	Capnodiales	Cladosporiaceae	Cladosporium	Cladosporium_cladosporioides
2528	d876f41443145523288deb49fed50784	W010	0	Confidently healthy	Fungi	Ascomycota	Dothideomycetes	Capnodiales	Cladosporiaceae	Cladosporium	Cladosporium_cladosporioides
334	143626adf2718c1a33190d99dbc3b003	W011	0	Confidently healthy	Fungi	Ascomycota	Dothideomycetes	Capnodiales	Cladosporiaceae	Cladosporium	Cladosporium_cladosporioides
329	143626adf2718c1a33190d99dbc3b003	W012	0	Confidently healthy	Fungi	Ascomycota	Dothideomycetes	Capnodiales	Cladosporiaceae	Cladosporium	Cladosporium_cladosporioides
2534	d876f41443145523288deb49fed50784	W012	0	Confidently healthy	Fungi	Ascomycota	Dothideomycetes	Capnodiales	Cladosporiaceae	Cladosporium	Cladosporium_cladosporioides
509	21dec84a414600294b0cb01e9b08034d	W017	0	Confidently healthy	Fungi	Ascomycota	Dothideomycetes	Capnodiales	Cladosporiaceae	Cladosporium	Cladosporium_cladosporioides
612	3072f213f8cf519815603b441432d10a	W017	0	Confidently healthy	Fungi	Ascomycota	Dothideomycetes	Capnodiales	Cladosporiaceae	Cladosporium	Cladosporium_cladosporioides
662	33d23ad7d84f2963ab9e9a52706faa14	W017	0	Confidently healthy	Fungi	Ascomycota	Dothideomycetes	Capnodiales	Cladosporiaceae	Cladosporium	Cladosporium_cladosporioides
2409	ca53dd0f91b0f4f870561727e0613e2c	W017	0	Confidently healthy	Fungi	Ascomycota	Dothideomycetes	Capnodiales	Cladosporiaceae	Cladosporium	Cladosporium_cladosporioides
2531	d876f41443145523288deb49fed50784	W017	0	Confidently healthy	Fungi	Ascomycota	Dothideomycetes	Capnodiales	Cladosporiaceae	Cladosporium	Cladosporium_cladosporioides
519	21dec84a414600294b0cb01e9b08034d	W020	0	Confidently healthy	Fungi	Ascomycota	Dothideomycetes	Capnodiales	Cladosporiaceae	Cladosporium	Cladosporium_cladosporioides
2414	ca53dd0f91b0f4f870561727e0613e2c	W020	0	Confidently healthy	Fungi	Ascomycota	Dothideomycetes	Capnodiales	Cladosporiaceae	Cladosporium	Cladosporium_cladosporioides
332	143626adf2718c1a33190d99dbc3b003	W021	0	Severe mange	Fungi	Ascomycota	Dothideomycetes	Capnodiales	Cladosporiaceae	Cladosporium	Cladosporium_cladosporioides
508	21dec84a414600294b0cb01e9b08034d	W021	0	Severe mange	Fungi	Ascomycota	Dothideomycetes	Capnodiales	Cladosporiaceae	Cladosporium	Cladosporium_cladosporioides
613	3072f213f8cf519815603b441432d10a	W021	0	Severe mange	Fungi	Ascomycota	Dothideomycetes	Capnodiales	Cladosporiaceae	Cladosporium	Cladosporium_cladosporioides
655	33d23ad7d84f2963ab9e9a52706faa14	W021	0	Severe mange	Fungi	Ascomycota	Dothideomycetes	Capnodiales	Cladosporiaceae	Cladosporium	Cladosporium_cladosporioides
2416	ca53dd0f91b0f4f870561727e0613e2c	W021	0	Severe mange	Fungi	Ascomycota	Dothideomycetes	Capnodiales	Cladosporiaceae	Cladosporium	Cladosporium_cladosporioides
2527	d876f41443145523288deb49fed50784	W021	0	Severe mange	Fungi	Ascomycota	Dothideomycetes	Capnodiales	Cladosporiaceae	Cladosporium	Cladosporium_cladosporioides
338	143626adf2718c1a33190d99dbc3b003	W024	0	Confidently healthy	Fungi	Ascomycota	Dothideomycetes	Capnodiales	Cladosporiaceae	Cladosporium	Cladosporium_cladosporioides
518	21dec84a414600294b0cb01e9b08034d	W024	0	Confidently healthy	Fungi	Ascomycota	Dothideomycetes	Capnodiales	Cladosporiaceae	Cladosporium	Cladosporium_cladosporioides
652	33d23ad7d84f2963ab9e9a52706faa14	W024	0	Confidently healthy	Fungi	Ascomycota	Dothideomycetes	Capnodiales	Cladosporiaceae	Cladosporium	Cladosporium_cladosporioides
2413	ca53dd0f91b0f4f870561727e0613e2c	W024	0	Confidently healthy	Fungi	Ascomycota	Dothideomycetes	Capnodiales	Cladosporiaceae	Cladosporium	Cladosporium_cladosporioides
2524	d876f41443145523288deb49fed50784	W024	0	Confidently healthy	Fungi	Ascomycota	Dothideomycetes	Capnodiales	Cladosporiaceae	Cladosporium	Cladosporium_cladosporioides
520	21dec84a414600294b0cb01e9b08034d	W025	0	Mangy	Fungi	Ascomycota	Dothideomycetes	Capnodiales	Cladosporiaceae	Cladosporium	Cladosporium_cladosporioides
622	3072f213f8cf519815603b441432d10a	W025	0	Mangy	Fungi	Ascomycota	Dothideomycetes	Capnodiales	Cladosporiaceae	Cladosporium	Cladosporium_cladosporioides
659	33d23ad7d84f2963ab9e9a52706faa14	W025	0	Mangy	Fungi	Ascomycota	Dothideomycetes	Capnodiales	Cladosporiaceae	Cladosporium	Cladosporium_cladosporioides
2410	ca53dd0f91b0f4f870561727e0613e2c	W025	0	Mangy	Fungi	Ascomycota	Dothideomycetes	Capnodiales	Cladosporiaceae	Cladosporium	Cladosporium_cladosporioides
2530	d876f41443145523288deb49fed50784	W025	0	Mangy	Fungi	Ascomycota	Dothideomycetes	Capnodiales	Cladosporiaceae	Cladosporium	Cladosporium_cladosporioides
1939	a59d0996f704b822f30d5b7c728a005d	DW02	0	Severe mange	Fungi	Ascomycota	Dothideomycetes	Capnodiales	Cladosporiaceae	Cladosporium	NA
2502	d45c18072cca8109425f71dafa6a7add	DW02	0	Severe mange	Fungi	Ascomycota	Dothideomycetes	Capnodiales	Cladosporiaceae	Cladosporium	NA
1938	a59d0996f704b822f30d5b7c728a005d	Vet1	0	Mangy	Fungi	Ascomycota	Dothideomycetes	Capnodiales	Cladosporiaceae	Cladosporium	NA
1950	a59d0996f704b822f30d5b7c728a005d	W003	0	Severe mange	Fungi	Ascomycota	Dothideomycetes	Capnodiales	Cladosporiaceae	Cladosporium	NA
1948	a59d0996f704b822f30d5b7c728a005d	W005	0	Severe mange	Fungi	Ascomycota	Dothideomycetes	Capnodiales	Cladosporiaceae	Cladosporium	NA
2505	d45c18072cca8109425f71dafa6a7add	W005	0	Severe mange	Fungi	Ascomycota	Dothideomycetes	Capnodiales	Cladosporiaceae	Cladosporium	NA
1947	a59d0996f704b822f30d5b7c728a005d	W006	0	Mangy	Fungi	Ascomycota	Dothideomycetes	Capnodiales	Cladosporiaceae	Cladosporium	NA
2504	d45c18072cca8109425f71dafa6a7add	W006	0	Mangy	Fungi	Ascomycota	Dothideomycetes	Capnodiales	Cladosporiaceae	Cladosporium	NA
1944	a59d0996f704b822f30d5b7c728a005d	W010	0	Confidently healthy	Fungi	Ascomycota	Dothideomycetes	Capnodiales	Cladosporiaceae	Cladosporium	NA
2509	d45c18072cca8109425f71dafa6a7add	W010	0	Confidently healthy	Fungi	Ascomycota	Dothideomycetes	Capnodiales	Cladosporiaceae	Cladosporium	NA
1941	a59d0996f704b822f30d5b7c728a005d	W011	0	Confidently healthy	Fungi	Ascomycota	Dothideomycetes	Capnodiales	Cladosporiaceae	Cladosporium	NA
1946	a59d0996f704b822f30d5b7c728a005d	W017	0	Confidently healthy	Fungi	Ascomycota	Dothideomycetes	Capnodiales	Cladosporiaceae	Cladosporium	NA
1943	a59d0996f704b822f30d5b7c728a005d	W020	0	Confidently healthy	Fungi	Ascomycota	Dothideomycetes	Capnodiales	Cladosporiaceae	Cladosporium	NA
1949	a59d0996f704b822f30d5b7c728a005d	W021	0	Severe mange	Fungi	Ascomycota	Dothideomycetes	Capnodiales	Cladosporiaceae	Cladosporium	NA
2499	d45c18072cca8109425f71dafa6a7add	W021	0	Severe mange	Fungi	Ascomycota	Dothideomycetes	Capnodiales	Cladosporiaceae	Cladosporium	NA
1942	a59d0996f704b822f30d5b7c728a005d	W025	0	Mangy	Fungi	Ascomycota	Dothideomycetes	Capnodiales	Cladosporiaceae	Cladosporium	NA
1404	74c7ca44a5d8236a44a486488deea0f9	DW02	0	Severe mange	Fungi	Basidiomycota	Tremellomycetes	Tremellales	Tremellaceae	Cryptococcus	unidentified
1393	74c7ca44a5d8236a44a486488deea0f9	Vet1	0	Mangy	Fungi	Basidiomycota	Tremellomycetes	Tremellales	Tremellaceae	Cryptococcus	unidentified
1396	74c7ca44a5d8236a44a486488deea0f9	W003	0	Severe mange	Fungi	Basidiomycota	Tremellomycetes	Tremellales	Tremellaceae	Cryptococcus	unidentified
1392	74c7ca44a5d8236a44a486488deea0f9	W005	0	Severe mange	Fungi	Basidiomycota	Tremellomycetes	Tremellales	Tremellaceae	Cryptococcus	unidentified
1395	74c7ca44a5d8236a44a486488deea0f9	W006	0	Mangy	Fungi	Basidiomycota	Tremellomycetes	Tremellales	Tremellaceae	Cryptococcus	unidentified
1397	74c7ca44a5d8236a44a486488deea0f9	W010	0	Confidently healthy	Fungi	Basidiomycota	Tremellomycetes	Tremellales	Tremellaceae	Cryptococcus	unidentified
1400	74c7ca44a5d8236a44a486488deea0f9	W021	0	Severe mange	Fungi	Basidiomycota	Tremellomycetes	Tremellales	Tremellaceae	Cryptococcus	unidentified
1398	74c7ca44a5d8236a44a486488deea0f9	W024	0	Confidently healthy	Fungi	Basidiomycota	Tremellomycetes	Tremellales	Tremellaceae	Cryptococcus	unidentified
1403	74c7ca44a5d8236a44a486488deea0f9	W025	0	Mangy	Fungi	Basidiomycota	Tremellomycetes	Tremellales	Tremellaceae	Cryptococcus	unidentified
1495	78380f34b0cc0fe75299bc0ad51932da	Vet1	0	Mangy	Fungi	Ascomycota	Dothideomycetes	Pleosporales	Pleosporaceae	Curvularia	NA
1486	78380f34b0cc0fe75299bc0ad51932da	W005	0	Severe mange	Fungi	Ascomycota	Dothideomycetes	Pleosporales	Pleosporaceae	Curvularia	NA
1494	78380f34b0cc0fe75299bc0ad51932da	W006	0	Mangy	Fungi	Ascomycota	Dothideomycetes	Pleosporales	Pleosporaceae	Curvularia	NA
1490	78380f34b0cc0fe75299bc0ad51932da	W010	0	Confidently healthy	Fungi	Ascomycota	Dothideomycetes	Pleosporales	Pleosporaceae	Curvularia	NA
1485	78380f34b0cc0fe75299bc0ad51932da	W011	0	Confidently healthy	Fungi	Ascomycota	Dothideomycetes	Pleosporales	Pleosporaceae	Curvularia	NA
1493	78380f34b0cc0fe75299bc0ad51932da	W012	0	Confidently healthy	Fungi	Ascomycota	Dothideomycetes	Pleosporales	Pleosporaceae	Curvularia	NA
1484	78380f34b0cc0fe75299bc0ad51932da	W017	0	Confidently healthy	Fungi	Ascomycota	Dothideomycetes	Pleosporales	Pleosporaceae	Curvularia	NA
1491	78380f34b0cc0fe75299bc0ad51932da	W020	0	Confidently healthy	Fungi	Ascomycota	Dothideomycetes	Pleosporales	Pleosporaceae	Curvularia	NA
1483	78380f34b0cc0fe75299bc0ad51932da	W024	0	Confidently healthy	Fungi	Ascomycota	Dothideomycetes	Pleosporales	Pleosporaceae	Curvularia	NA
1488	78380f34b0cc0fe75299bc0ad51932da	W025	0	Mangy	Fungi	Ascomycota	Dothideomycetes	Pleosporales	Pleosporaceae	Curvularia	NA
2060	b0433db70cc156791e82e971e3b3d489	DW02	0	Severe mange	Fungi	Basidiomycota	Tremellomycetes	Trichosporonales	Trichosporonaceae	Cutaneotrichosporon	Cutaneotrichosporon_moniliiforme
2067	b0433db70cc156791e82e971e3b3d489	Vet1	0	Mangy	Fungi	Basidiomycota	Tremellomycetes	Trichosporonales	Trichosporonaceae	Cutaneotrichosporon	Cutaneotrichosporon_moniliiforme
2064	b0433db70cc156791e82e971e3b3d489	W003	0	Severe mange	Fungi	Basidiomycota	Tremellomycetes	Trichosporonales	Trichosporonaceae	Cutaneotrichosporon	Cutaneotrichosporon_moniliiforme
2055	b0433db70cc156791e82e971e3b3d489	W005	0	Severe mange	Fungi	Basidiomycota	Tremellomycetes	Trichosporonales	Trichosporonaceae	Cutaneotrichosporon	Cutaneotrichosporon_moniliiforme
2066	b0433db70cc156791e82e971e3b3d489	W006	0	Mangy	Fungi	Basidiomycota	Tremellomycetes	Trichosporonales	Trichosporonaceae	Cutaneotrichosporon	Cutaneotrichosporon_moniliiforme
2057	b0433db70cc156791e82e971e3b3d489	W010	0	Confidently healthy	Fungi	Basidiomycota	Tremellomycetes	Trichosporonales	Trichosporonaceae	Cutaneotrichosporon	Cutaneotrichosporon_moniliiforme
2063	b0433db70cc156791e82e971e3b3d489	W011	0	Confidently healthy	Fungi	Basidiomycota	Tremellomycetes	Trichosporonales	Trichosporonaceae	Cutaneotrichosporon	Cutaneotrichosporon_moniliiforme
2061	b0433db70cc156791e82e971e3b3d489	W021	0	Severe mange	Fungi	Basidiomycota	Tremellomycetes	Trichosporonales	Trichosporonaceae	Cutaneotrichosporon	Cutaneotrichosporon_moniliiforme
2058	b0433db70cc156791e82e971e3b3d489	W024	0	Confidently healthy	Fungi	Basidiomycota	Tremellomycetes	Trichosporonales	Trichosporonaceae	Cutaneotrichosporon	Cutaneotrichosporon_moniliiforme
2062	b0433db70cc156791e82e971e3b3d489	W025	0	Mangy	Fungi	Basidiomycota	Tremellomycetes	Trichosporonales	Trichosporonaceae	Cutaneotrichosporon	Cutaneotrichosporon_moniliiforme
2282	c52d242d1e8685401cf29fb89f1c4187	DW02	0	Severe mange	Fungi	Ascomycota	Eurotiomycetes	Chaetothyriales	Cyphellophoraceae	Cyphellophora	Cyphellophora_sessilis
2287	c52d242d1e8685401cf29fb89f1c4187	Vet1	0	Mangy	Fungi	Ascomycota	Eurotiomycetes	Chaetothyriales	Cyphellophoraceae	Cyphellophora	Cyphellophora_sessilis
2279	c52d242d1e8685401cf29fb89f1c4187	W003	0	Severe mange	Fungi	Ascomycota	Eurotiomycetes	Chaetothyriales	Cyphellophoraceae	Cyphellophora	Cyphellophora_sessilis
2278	c52d242d1e8685401cf29fb89f1c4187	W005	0	Severe mange	Fungi	Ascomycota	Eurotiomycetes	Chaetothyriales	Cyphellophoraceae	Cyphellophora	Cyphellophora_sessilis
2276	c52d242d1e8685401cf29fb89f1c4187	W006	0	Mangy	Fungi	Ascomycota	Eurotiomycetes	Chaetothyriales	Cyphellophoraceae	Cyphellophora	Cyphellophora_sessilis
2284	c52d242d1e8685401cf29fb89f1c4187	W012	0	Confidently healthy	Fungi	Ascomycota	Eurotiomycetes	Chaetothyriales	Cyphellophoraceae	Cyphellophora	Cyphellophora_sessilis
2288	c52d242d1e8685401cf29fb89f1c4187	W017	0	Confidently healthy	Fungi	Ascomycota	Eurotiomycetes	Chaetothyriales	Cyphellophoraceae	Cyphellophora	Cyphellophora_sessilis
2283	c52d242d1e8685401cf29fb89f1c4187	W020	0	Confidently healthy	Fungi	Ascomycota	Eurotiomycetes	Chaetothyriales	Cyphellophoraceae	Cyphellophora	Cyphellophora_sessilis
2285	c52d242d1e8685401cf29fb89f1c4187	W021	0	Severe mange	Fungi	Ascomycota	Eurotiomycetes	Chaetothyriales	Cyphellophoraceae	Cyphellophora	Cyphellophora_sessilis
2286	c52d242d1e8685401cf29fb89f1c4187	W025	0	Mangy	Fungi	Ascomycota	Eurotiomycetes	Chaetothyriales	Cyphellophoraceae	Cyphellophora	Cyphellophora_sessilis
494	2098399a12ac358f8923ca8c068cbd5c	DW02	0	Severe mange	Fungi	Ascomycota	Eurotiomycetes	Chaetothyriales	Cyphellophoraceae	Cyphellophora	unidentified
2184	b96276d93ba7a0aa8d860777c04784cf	DW02	0	Severe mange	Fungi	Ascomycota	Eurotiomycetes	Chaetothyriales	Cyphellophoraceae	Cyphellophora	unidentified
487	2098399a12ac358f8923ca8c068cbd5c	Vet1	0	Mangy	Fungi	Ascomycota	Eurotiomycetes	Chaetothyriales	Cyphellophoraceae	Cyphellophora	unidentified
2181	b96276d93ba7a0aa8d860777c04784cf	Vet1	0	Mangy	Fungi	Ascomycota	Eurotiomycetes	Chaetothyriales	Cyphellophoraceae	Cyphellophora	unidentified
492	2098399a12ac358f8923ca8c068cbd5c	W003	0	Severe mange	Fungi	Ascomycota	Eurotiomycetes	Chaetothyriales	Cyphellophoraceae	Cyphellophora	unidentified
2179	b96276d93ba7a0aa8d860777c04784cf	W003	0	Severe mange	Fungi	Ascomycota	Eurotiomycetes	Chaetothyriales	Cyphellophoraceae	Cyphellophora	unidentified
482	2098399a12ac358f8923ca8c068cbd5c	W005	0	Severe mange	Fungi	Ascomycota	Eurotiomycetes	Chaetothyriales	Cyphellophoraceae	Cyphellophora	unidentified
2177	b96276d93ba7a0aa8d860777c04784cf	W005	0	Severe mange	Fungi	Ascomycota	Eurotiomycetes	Chaetothyriales	Cyphellophoraceae	Cyphellophora	unidentified
491	2098399a12ac358f8923ca8c068cbd5c	W006	0	Mangy	Fungi	Ascomycota	Eurotiomycetes	Chaetothyriales	Cyphellophoraceae	Cyphellophora	unidentified
2173	b96276d93ba7a0aa8d860777c04784cf	W006	0	Mangy	Fungi	Ascomycota	Eurotiomycetes	Chaetothyriales	Cyphellophoraceae	Cyphellophora	unidentified
488	2098399a12ac358f8923ca8c068cbd5c	W010	0	Confidently healthy	Fungi	Ascomycota	Eurotiomycetes	Chaetothyriales	Cyphellophoraceae	Cyphellophora	unidentified
2182	b96276d93ba7a0aa8d860777c04784cf	W010	0	Confidently healthy	Fungi	Ascomycota	Eurotiomycetes	Chaetothyriales	Cyphellophoraceae	Cyphellophora	unidentified
484	2098399a12ac358f8923ca8c068cbd5c	W017	0	Confidently healthy	Fungi	Ascomycota	Eurotiomycetes	Chaetothyriales	Cyphellophoraceae	Cyphellophora	unidentified
2174	b96276d93ba7a0aa8d860777c04784cf	W017	0	Confidently healthy	Fungi	Ascomycota	Eurotiomycetes	Chaetothyriales	Cyphellophoraceae	Cyphellophora	unidentified
2183	b96276d93ba7a0aa8d860777c04784cf	W020	0	Confidently healthy	Fungi	Ascomycota	Eurotiomycetes	Chaetothyriales	Cyphellophoraceae	Cyphellophora	unidentified
489	2098399a12ac358f8923ca8c068cbd5c	W021	0	Severe mange	Fungi	Ascomycota	Eurotiomycetes	Chaetothyriales	Cyphellophoraceae	Cyphellophora	unidentified
2175	b96276d93ba7a0aa8d860777c04784cf	W021	0	Severe mange	Fungi	Ascomycota	Eurotiomycetes	Chaetothyriales	Cyphellophoraceae	Cyphellophora	unidentified
485	2098399a12ac358f8923ca8c068cbd5c	W025	0	Mangy	Fungi	Ascomycota	Eurotiomycetes	Chaetothyriales	Cyphellophoraceae	Cyphellophora	unidentified
2176	b96276d93ba7a0aa8d860777c04784cf	W025	0	Mangy	Fungi	Ascomycota	Eurotiomycetes	Chaetothyriales	Cyphellophoraceae	Cyphellophora	unidentified
565	288255e57672a409e8523245efcc6cb4	DW02	0	Severe mange	Fungi	Basidiomycota	Cystobasidiomycetes	Cystobasidiales	Cystobasidiaceae	Cystobasidium	Cystobasidium_lysinophilum
560	288255e57672a409e8523245efcc6cb4	Vet1	0	Mangy	Fungi	Basidiomycota	Cystobasidiomycetes	Cystobasidiales	Cystobasidiaceae	Cystobasidium	Cystobasidium_lysinophilum
570	288255e57672a409e8523245efcc6cb4	W003	0	Severe mange	Fungi	Basidiomycota	Cystobasidiomycetes	Cystobasidiales	Cystobasidiaceae	Cystobasidium	Cystobasidium_lysinophilum
567	288255e57672a409e8523245efcc6cb4	W005	0	Severe mange	Fungi	Basidiomycota	Cystobasidiomycetes	Cystobasidiales	Cystobasidiaceae	Cystobasidium	Cystobasidium_lysinophilum
572	288255e57672a409e8523245efcc6cb4	W006	0	Mangy	Fungi	Basidiomycota	Cystobasidiomycetes	Cystobasidiales	Cystobasidiaceae	Cystobasidium	Cystobasidium_lysinophilum
571	288255e57672a409e8523245efcc6cb4	W010	0	Confidently healthy	Fungi	Basidiomycota	Cystobasidiomycetes	Cystobasidiales	Cystobasidiaceae	Cystobasidium	Cystobasidium_lysinophilum
563	288255e57672a409e8523245efcc6cb4	W012	0	Confidently healthy	Fungi	Basidiomycota	Cystobasidiomycetes	Cystobasidiales	Cystobasidiaceae	Cystobasidium	Cystobasidium_lysinophilum
568	288255e57672a409e8523245efcc6cb4	W017	0	Confidently healthy	Fungi	Basidiomycota	Cystobasidiomycetes	Cystobasidiales	Cystobasidiaceae	Cystobasidium	Cystobasidium_lysinophilum
562	288255e57672a409e8523245efcc6cb4	W021	0	Severe mange	Fungi	Basidiomycota	Cystobasidiomycetes	Cystobasidiales	Cystobasidiaceae	Cystobasidium	Cystobasidium_lysinophilum
564	288255e57672a409e8523245efcc6cb4	W024	0	Confidently healthy	Fungi	Basidiomycota	Cystobasidiomycetes	Cystobasidiales	Cystobasidiaceae	Cystobasidium	Cystobasidium_lysinophilum
569	288255e57672a409e8523245efcc6cb4	W025	0	Mangy	Fungi	Basidiomycota	Cystobasidiomycetes	Cystobasidiales	Cystobasidiaceae	Cystobasidium	Cystobasidium_lysinophilum
1312	67f5b46620b7a1b1bfbfea3754ba6a96	DW02	0	Severe mange	Fungi	Basidiomycota	Cystobasidiomycetes	Cystobasidiales	Cystobasidiaceae	Cystobasidium	Cystobasidium_slooffiae
1309	67f5b46620b7a1b1bfbfea3754ba6a96	Vet1	0	Mangy	Fungi	Basidiomycota	Cystobasidiomycetes	Cystobasidiales	Cystobasidiaceae	Cystobasidium	Cystobasidium_slooffiae
2493	d3cf17e7ddaf0b1aea15774633f30129	Vet1	0	Mangy	Fungi	Basidiomycota	Cystobasidiomycetes	Cystobasidiales	Cystobasidiaceae	Cystobasidium	Cystobasidium_slooffiae
1306	67f5b46620b7a1b1bfbfea3754ba6a96	W003	0	Severe mange	Fungi	Basidiomycota	Cystobasidiomycetes	Cystobasidiales	Cystobasidiaceae	Cystobasidium	Cystobasidium_slooffiae
1305	67f5b46620b7a1b1bfbfea3754ba6a96	W005	0	Severe mange	Fungi	Basidiomycota	Cystobasidiomycetes	Cystobasidiales	Cystobasidiaceae	Cystobasidium	Cystobasidium_slooffiae
2486	d3cf17e7ddaf0b1aea15774633f30129	W005	0	Severe mange	Fungi	Basidiomycota	Cystobasidiomycetes	Cystobasidiales	Cystobasidiaceae	Cystobasidium	Cystobasidium_slooffiae
2492	d3cf17e7ddaf0b1aea15774633f30129	W006	0	Mangy	Fungi	Basidiomycota	Cystobasidiomycetes	Cystobasidiales	Cystobasidiaceae	Cystobasidium	Cystobasidium_slooffiae
2494	d3cf17e7ddaf0b1aea15774633f30129	W011	0	Confidently healthy	Fungi	Basidiomycota	Cystobasidiomycetes	Cystobasidiales	Cystobasidiaceae	Cystobasidium	Cystobasidium_slooffiae
1304	67f5b46620b7a1b1bfbfea3754ba6a96	W017	0	Confidently healthy	Fungi	Basidiomycota	Cystobasidiomycetes	Cystobasidiales	Cystobasidiaceae	Cystobasidium	Cystobasidium_slooffiae
2496	d3cf17e7ddaf0b1aea15774633f30129	W017	0	Confidently healthy	Fungi	Basidiomycota	Cystobasidiomycetes	Cystobasidiales	Cystobasidiaceae	Cystobasidium	Cystobasidium_slooffiae
1303	67f5b46620b7a1b1bfbfea3754ba6a96	W021	0	Severe mange	Fungi	Basidiomycota	Cystobasidiomycetes	Cystobasidiales	Cystobasidiaceae	Cystobasidium	Cystobasidium_slooffiae
2487	d3cf17e7ddaf0b1aea15774633f30129	W021	0	Severe mange	Fungi	Basidiomycota	Cystobasidiomycetes	Cystobasidiales	Cystobasidiaceae	Cystobasidium	Cystobasidium_slooffiae
2485	d3cf17e7ddaf0b1aea15774633f30129	W024	0	Confidently healthy	Fungi	Basidiomycota	Cystobasidiomycetes	Cystobasidiales	Cystobasidiaceae	Cystobasidium	Cystobasidium_slooffiae
2488	d3cf17e7ddaf0b1aea15774633f30129	W025	0	Mangy	Fungi	Basidiomycota	Cystobasidiomycetes	Cystobasidiales	Cystobasidiaceae	Cystobasidium	Cystobasidium_slooffiae
2890	ff1b2e7a6c857fefb1866352dc7d7f30	Vet1	0	Mangy	Fungi	Ascomycota	Saccharomycetes	Saccharomycetales	Debaryomycetaceae	Debaryomyces	Debaryomyces_prosopidis
1885	9cf9c12984299d7602442e9f8c4f68d7	W005	0	Severe mange	Fungi	Ascomycota	Saccharomycetes	Saccharomycetales	Debaryomycetaceae	Debaryomyces	Debaryomyces_prosopidis
2891	ff1b2e7a6c857fefb1866352dc7d7f30	W005	0	Severe mange	Fungi	Ascomycota	Saccharomycetes	Saccharomycetales	Debaryomycetaceae	Debaryomyces	Debaryomyces_prosopidis
2888	ff1b2e7a6c857fefb1866352dc7d7f30	W006	0	Mangy	Fungi	Ascomycota	Saccharomycetes	Saccharomycetales	Debaryomycetaceae	Debaryomyces	Debaryomyces_prosopidis
1875	9cf9c12984299d7602442e9f8c4f68d7	W010	0	Confidently healthy	Fungi	Ascomycota	Saccharomycetes	Saccharomycetales	Debaryomycetaceae	Debaryomyces	Debaryomyces_prosopidis
2894	ff1b2e7a6c857fefb1866352dc7d7f30	W017	0	Confidently healthy	Fungi	Ascomycota	Saccharomycetes	Saccharomycetales	Debaryomycetaceae	Debaryomyces	Debaryomyces_prosopidis
2887	ff1b2e7a6c857fefb1866352dc7d7f30	W020	0	Confidently healthy	Fungi	Ascomycota	Saccharomycetes	Saccharomycetales	Debaryomycetaceae	Debaryomyces	Debaryomyces_prosopidis
1131	53b4ae1eca8c7e6dc97a4702fc496387	DW02	0	Severe mange	Fungi	Ascomycota	Dothideomycetes	Capnodiales	Teratosphaeriaceae	Devriesia	Devriesia_fraserae
1125	53b4ae1eca8c7e6dc97a4702fc496387	Vet1	0	Mangy	Fungi	Ascomycota	Dothideomycetes	Capnodiales	Teratosphaeriaceae	Devriesia	Devriesia_fraserae
1123	53b4ae1eca8c7e6dc97a4702fc496387	W003	0	Severe mange	Fungi	Ascomycota	Dothideomycetes	Capnodiales	Teratosphaeriaceae	Devriesia	Devriesia_fraserae
1129	53b4ae1eca8c7e6dc97a4702fc496387	W005	0	Severe mange	Fungi	Ascomycota	Dothideomycetes	Capnodiales	Teratosphaeriaceae	Devriesia	Devriesia_fraserae
1128	53b4ae1eca8c7e6dc97a4702fc496387	W006	0	Mangy	Fungi	Ascomycota	Dothideomycetes	Capnodiales	Teratosphaeriaceae	Devriesia	Devriesia_fraserae
1124	53b4ae1eca8c7e6dc97a4702fc496387	W010	0	Confidently healthy	Fungi	Ascomycota	Dothideomycetes	Capnodiales	Teratosphaeriaceae	Devriesia	Devriesia_fraserae
1130	53b4ae1eca8c7e6dc97a4702fc496387	W012	0	Confidently healthy	Fungi	Ascomycota	Dothideomycetes	Capnodiales	Teratosphaeriaceae	Devriesia	Devriesia_fraserae
1126	53b4ae1eca8c7e6dc97a4702fc496387	W017	0	Confidently healthy	Fungi	Ascomycota	Dothideomycetes	Capnodiales	Teratosphaeriaceae	Devriesia	Devriesia_fraserae
1127	53b4ae1eca8c7e6dc97a4702fc496387	W021	0	Severe mange	Fungi	Ascomycota	Dothideomycetes	Capnodiales	Teratosphaeriaceae	Devriesia	Devriesia_fraserae
1119	53b4ae1eca8c7e6dc97a4702fc496387	W024	0	Confidently healthy	Fungi	Ascomycota	Dothideomycetes	Capnodiales	Teratosphaeriaceae	Devriesia	Devriesia_fraserae
1120	53b4ae1eca8c7e6dc97a4702fc496387	W025	0	Mangy	Fungi	Ascomycota	Dothideomycetes	Capnodiales	Teratosphaeriaceae	Devriesia	Devriesia_fraserae
965	46e10427c39e9aff056c163f89d6bc03	DW02	0	Severe mange	Fungi	Ascomycota	Dothideomycetes	Pleosporales	Phaeosphaeriaceae	Didymocyrtis	Didymocyrtis_cladoniicola
2769	f57cc5a820b06e7c57be52cf79f01354	DW02	0	Severe mange	Fungi	Ascomycota	Dothideomycetes	Pleosporales	Phaeosphaeriaceae	Didymocyrtis	Didymocyrtis_cladoniicola
2757	f57cc5a820b06e7c57be52cf79f01354	Vet1	0	Mangy	Fungi	Ascomycota	Dothideomycetes	Pleosporales	Phaeosphaeriaceae	Didymocyrtis	Didymocyrtis_cladoniicola
2766	f57cc5a820b06e7c57be52cf79f01354	W003	0	Severe mange	Fungi	Ascomycota	Dothideomycetes	Pleosporales	Phaeosphaeriaceae	Didymocyrtis	Didymocyrtis_cladoniicola
969	46e10427c39e9aff056c163f89d6bc03	W005	0	Severe mange	Fungi	Ascomycota	Dothideomycetes	Pleosporales	Phaeosphaeriaceae	Didymocyrtis	Didymocyrtis_cladoniicola
2763	f57cc5a820b06e7c57be52cf79f01354	W005	0	Severe mange	Fungi	Ascomycota	Dothideomycetes	Pleosporales	Phaeosphaeriaceae	Didymocyrtis	Didymocyrtis_cladoniicola
2768	f57cc5a820b06e7c57be52cf79f01354	W006	0	Mangy	Fungi	Ascomycota	Dothideomycetes	Pleosporales	Phaeosphaeriaceae	Didymocyrtis	Didymocyrtis_cladoniicola
973	46e10427c39e9aff056c163f89d6bc03	W010	0	Confidently healthy	Fungi	Ascomycota	Dothideomycetes	Pleosporales	Phaeosphaeriaceae	Didymocyrtis	Didymocyrtis_cladoniicola
2767	f57cc5a820b06e7c57be52cf79f01354	W010	0	Confidently healthy	Fungi	Ascomycota	Dothideomycetes	Pleosporales	Phaeosphaeriaceae	Didymocyrtis	Didymocyrtis_cladoniicola
2761	f57cc5a820b06e7c57be52cf79f01354	W012	0	Confidently healthy	Fungi	Ascomycota	Dothideomycetes	Pleosporales	Phaeosphaeriaceae	Didymocyrtis	Didymocyrtis_cladoniicola
2758	f57cc5a820b06e7c57be52cf79f01354	W021	0	Severe mange	Fungi	Ascomycota	Dothideomycetes	Pleosporales	Phaeosphaeriaceae	Didymocyrtis	Didymocyrtis_cladoniicola
2765	f57cc5a820b06e7c57be52cf79f01354	W024	0	Confidently healthy	Fungi	Ascomycota	Dothideomycetes	Pleosporales	Phaeosphaeriaceae	Didymocyrtis	Didymocyrtis_cladoniicola
2760	f57cc5a820b06e7c57be52cf79f01354	W025	0	Mangy	Fungi	Ascomycota	Dothideomycetes	Pleosporales	Phaeosphaeriaceae	Didymocyrtis	Didymocyrtis_cladoniicola
2052	ad1fefa4757efd0ba8d848ae1e24aef3	DW02	0	Severe mange	Fungi	Basidiomycota	Tremellomycetes	Tremellales	Bulleribasidiaceae	Dioszegia	NA
2047	ad1fefa4757efd0ba8d848ae1e24aef3	Vet1	0	Mangy	Fungi	Basidiomycota	Tremellomycetes	Tremellales	Bulleribasidiaceae	Dioszegia	NA
2053	ad1fefa4757efd0ba8d848ae1e24aef3	W003	0	Severe mange	Fungi	Basidiomycota	Tremellomycetes	Tremellales	Bulleribasidiaceae	Dioszegia	NA
2054	ad1fefa4757efd0ba8d848ae1e24aef3	W005	0	Severe mange	Fungi	Basidiomycota	Tremellomycetes	Tremellales	Bulleribasidiaceae	Dioszegia	NA
2045	ad1fefa4757efd0ba8d848ae1e24aef3	W006	0	Mangy	Fungi	Basidiomycota	Tremellomycetes	Tremellales	Bulleribasidiaceae	Dioszegia	NA
2051	ad1fefa4757efd0ba8d848ae1e24aef3	W010	0	Confidently healthy	Fungi	Basidiomycota	Tremellomycetes	Tremellales	Bulleribasidiaceae	Dioszegia	NA
2043	ad1fefa4757efd0ba8d848ae1e24aef3	W017	0	Confidently healthy	Fungi	Basidiomycota	Tremellomycetes	Tremellales	Bulleribasidiaceae	Dioszegia	NA
2048	ad1fefa4757efd0ba8d848ae1e24aef3	W020	0	Confidently healthy	Fungi	Basidiomycota	Tremellomycetes	Tremellales	Bulleribasidiaceae	Dioszegia	NA
2044	ad1fefa4757efd0ba8d848ae1e24aef3	W021	0	Severe mange	Fungi	Basidiomycota	Tremellomycetes	Tremellales	Bulleribasidiaceae	Dioszegia	NA
2049	ad1fefa4757efd0ba8d848ae1e24aef3	W025	0	Mangy	Fungi	Basidiomycota	Tremellomycetes	Tremellales	Bulleribasidiaceae	Dioszegia	NA
696	3651972045124590a0b441270cf5082d	DW02	0	Severe mange	Fungi	Ascomycota	Eurotiomycetes	Chaetothyriales	Herpotrichiellaceae	Exophiala	Exophiala_equina
2737	f406093c66967d7dbb69ae0055648006	DW02	0	Severe mange	Fungi	Ascomycota	Eurotiomycetes	Chaetothyriales	Herpotrichiellaceae	Exophiala	Exophiala_equina
701	3651972045124590a0b441270cf5082d	Vet1	0	Mangy	Fungi	Ascomycota	Eurotiomycetes	Chaetothyriales	Herpotrichiellaceae	Exophiala	Exophiala_equina
2735	f406093c66967d7dbb69ae0055648006	Vet1	0	Mangy	Fungi	Ascomycota	Eurotiomycetes	Chaetothyriales	Herpotrichiellaceae	Exophiala	Exophiala_equina
702	3651972045124590a0b441270cf5082d	W003	0	Severe mange	Fungi	Ascomycota	Eurotiomycetes	Chaetothyriales	Herpotrichiellaceae	Exophiala	Exophiala_equina
2742	f406093c66967d7dbb69ae0055648006	W003	0	Severe mange	Fungi	Ascomycota	Eurotiomycetes	Chaetothyriales	Herpotrichiellaceae	Exophiala	Exophiala_equina
693	3651972045124590a0b441270cf5082d	W005	0	Severe mange	Fungi	Ascomycota	Eurotiomycetes	Chaetothyriales	Herpotrichiellaceae	Exophiala	Exophiala_equina
2741	f406093c66967d7dbb69ae0055648006	W005	0	Severe mange	Fungi	Ascomycota	Eurotiomycetes	Chaetothyriales	Herpotrichiellaceae	Exophiala	Exophiala_equina
690	3651972045124590a0b441270cf5082d	W006	0	Mangy	Fungi	Ascomycota	Eurotiomycetes	Chaetothyriales	Herpotrichiellaceae	Exophiala	Exophiala_equina
2743	f406093c66967d7dbb69ae0055648006	W006	0	Mangy	Fungi	Ascomycota	Eurotiomycetes	Chaetothyriales	Herpotrichiellaceae	Exophiala	Exophiala_equina
698	3651972045124590a0b441270cf5082d	W010	0	Confidently healthy	Fungi	Ascomycota	Eurotiomycetes	Chaetothyriales	Herpotrichiellaceae	Exophiala	Exophiala_equina
2732	f406093c66967d7dbb69ae0055648006	W010	0	Confidently healthy	Fungi	Ascomycota	Eurotiomycetes	Chaetothyriales	Herpotrichiellaceae	Exophiala	Exophiala_equina
2731	f406093c66967d7dbb69ae0055648006	W011	0	Confidently healthy	Fungi	Ascomycota	Eurotiomycetes	Chaetothyriales	Herpotrichiellaceae	Exophiala	Exophiala_equina
2738	f406093c66967d7dbb69ae0055648006	W012	0	Confidently healthy	Fungi	Ascomycota	Eurotiomycetes	Chaetothyriales	Herpotrichiellaceae	Exophiala	Exophiala_equina
2740	f406093c66967d7dbb69ae0055648006	W017	0	Confidently healthy	Fungi	Ascomycota	Eurotiomycetes	Chaetothyriales	Herpotrichiellaceae	Exophiala	Exophiala_equina
2739	f406093c66967d7dbb69ae0055648006	W020	0	Confidently healthy	Fungi	Ascomycota	Eurotiomycetes	Chaetothyriales	Herpotrichiellaceae	Exophiala	Exophiala_equina
694	3651972045124590a0b441270cf5082d	W021	0	Severe mange	Fungi	Ascomycota	Eurotiomycetes	Chaetothyriales	Herpotrichiellaceae	Exophiala	Exophiala_equina
2734	f406093c66967d7dbb69ae0055648006	W024	0	Confidently healthy	Fungi	Ascomycota	Eurotiomycetes	Chaetothyriales	Herpotrichiellaceae	Exophiala	Exophiala_equina
695	3651972045124590a0b441270cf5082d	W025	0	Mangy	Fungi	Ascomycota	Eurotiomycetes	Chaetothyriales	Herpotrichiellaceae	Exophiala	Exophiala_equina
2736	f406093c66967d7dbb69ae0055648006	W025	0	Mangy	Fungi	Ascomycota	Eurotiomycetes	Chaetothyriales	Herpotrichiellaceae	Exophiala	Exophiala_equina
827	3fa7515fdf29d8e0a97e8505c954e112	DW02	0	Severe mange	Fungi	Ascomycota	Eurotiomycetes	Chaetothyriales	Herpotrichiellaceae	Exophiala	NA
1601	808bc87c2fedb6a6d645cabbbbfcc196	DW02	0	Severe mange	Fungi	Ascomycota	Eurotiomycetes	Chaetothyriales	Herpotrichiellaceae	Exophiala	NA
822	3fa7515fdf29d8e0a97e8505c954e112	Vet1	0	Mangy	Fungi	Ascomycota	Eurotiomycetes	Chaetothyriales	Herpotrichiellaceae	Exophiala	NA
1609	808bc87c2fedb6a6d645cabbbbfcc196	Vet1	0	Mangy	Fungi	Ascomycota	Eurotiomycetes	Chaetothyriales	Herpotrichiellaceae	Exophiala	NA
823	3fa7515fdf29d8e0a97e8505c954e112	W003	0	Severe mange	Fungi	Ascomycota	Eurotiomycetes	Chaetothyriales	Herpotrichiellaceae	Exophiala	NA
1605	808bc87c2fedb6a6d645cabbbbfcc196	W003	0	Severe mange	Fungi	Ascomycota	Eurotiomycetes	Chaetothyriales	Herpotrichiellaceae	Exophiala	NA
831	3fa7515fdf29d8e0a97e8505c954e112	W005	0	Severe mange	Fungi	Ascomycota	Eurotiomycetes	Chaetothyriales	Herpotrichiellaceae	Exophiala	NA
1603	808bc87c2fedb6a6d645cabbbbfcc196	W005	0	Severe mange	Fungi	Ascomycota	Eurotiomycetes	Chaetothyriales	Herpotrichiellaceae	Exophiala	NA
828	3fa7515fdf29d8e0a97e8505c954e112	W006	0	Mangy	Fungi	Ascomycota	Eurotiomycetes	Chaetothyriales	Herpotrichiellaceae	Exophiala	NA
1600	808bc87c2fedb6a6d645cabbbbfcc196	W006	0	Mangy	Fungi	Ascomycota	Eurotiomycetes	Chaetothyriales	Herpotrichiellaceae	Exophiala	NA
832	3fa7515fdf29d8e0a97e8505c954e112	W010	0	Confidently healthy	Fungi	Ascomycota	Eurotiomycetes	Chaetothyriales	Herpotrichiellaceae	Exophiala	NA
1604	808bc87c2fedb6a6d645cabbbbfcc196	W010	0	Confidently healthy	Fungi	Ascomycota	Eurotiomycetes	Chaetothyriales	Herpotrichiellaceae	Exophiala	NA
1602	808bc87c2fedb6a6d645cabbbbfcc196	W011	0	Confidently healthy	Fungi	Ascomycota	Eurotiomycetes	Chaetothyriales	Herpotrichiellaceae	Exophiala	NA
820	3fa7515fdf29d8e0a97e8505c954e112	W012	0	Confidently healthy	Fungi	Ascomycota	Eurotiomycetes	Chaetothyriales	Herpotrichiellaceae	Exophiala	NA
1608	808bc87c2fedb6a6d645cabbbbfcc196	W012	0	Confidently healthy	Fungi	Ascomycota	Eurotiomycetes	Chaetothyriales	Herpotrichiellaceae	Exophiala	NA
1610	808bc87c2fedb6a6d645cabbbbfcc196	W017	0	Confidently healthy	Fungi	Ascomycota	Eurotiomycetes	Chaetothyriales	Herpotrichiellaceae	Exophiala	NA
825	3fa7515fdf29d8e0a97e8505c954e112	W021	0	Severe mange	Fungi	Ascomycota	Eurotiomycetes	Chaetothyriales	Herpotrichiellaceae	Exophiala	NA
1611	808bc87c2fedb6a6d645cabbbbfcc196	W021	0	Severe mange	Fungi	Ascomycota	Eurotiomycetes	Chaetothyriales	Herpotrichiellaceae	Exophiala	NA
821	3fa7515fdf29d8e0a97e8505c954e112	W024	0	Confidently healthy	Fungi	Ascomycota	Eurotiomycetes	Chaetothyriales	Herpotrichiellaceae	Exophiala	NA
826	3fa7515fdf29d8e0a97e8505c954e112	W025	0	Mangy	Fungi	Ascomycota	Eurotiomycetes	Chaetothyriales	Herpotrichiellaceae	Exophiala	NA
1607	808bc87c2fedb6a6d645cabbbbfcc196	W025	0	Mangy	Fungi	Ascomycota	Eurotiomycetes	Chaetothyriales	Herpotrichiellaceae	Exophiala	NA
49	01322c6716484bdf41f98622c764f8c2	DW02	0	Severe mange	Fungi	Ascomycota	Dothideomycetes	Capnodiales	Extremaceae	Extremus	unidentified
62	018f8bf24ab985fa86c6e9b7555261ff	DW02	0	Severe mange	Fungi	Ascomycota	Dothideomycetes	Capnodiales	Extremaceae	Extremus	unidentified
45	01322c6716484bdf41f98622c764f8c2	Vet1	0	Mangy	Fungi	Ascomycota	Dothideomycetes	Capnodiales	Extremaceae	Extremus	unidentified
58	018f8bf24ab985fa86c6e9b7555261ff	Vet1	0	Mangy	Fungi	Ascomycota	Dothideomycetes	Capnodiales	Extremaceae	Extremus	unidentified
50	01322c6716484bdf41f98622c764f8c2	W003	0	Severe mange	Fungi	Ascomycota	Dothideomycetes	Capnodiales	Extremaceae	Extremus	unidentified
64	018f8bf24ab985fa86c6e9b7555261ff	W003	0	Severe mange	Fungi	Ascomycota	Dothideomycetes	Capnodiales	Extremaceae	Extremus	unidentified
46	01322c6716484bdf41f98622c764f8c2	W005	0	Severe mange	Fungi	Ascomycota	Dothideomycetes	Capnodiales	Extremaceae	Extremus	unidentified
54	018f8bf24ab985fa86c6e9b7555261ff	W005	0	Severe mange	Fungi	Ascomycota	Dothideomycetes	Capnodiales	Extremaceae	Extremus	unidentified
43	01322c6716484bdf41f98622c764f8c2	W006	0	Mangy	Fungi	Ascomycota	Dothideomycetes	Capnodiales	Extremaceae	Extremus	unidentified
63	018f8bf24ab985fa86c6e9b7555261ff	W006	0	Mangy	Fungi	Ascomycota	Dothideomycetes	Capnodiales	Extremaceae	Extremus	unidentified
41	01322c6716484bdf41f98622c764f8c2	W010	0	Confidently healthy	Fungi	Ascomycota	Dothideomycetes	Capnodiales	Extremaceae	Extremus	unidentified
55	018f8bf24ab985fa86c6e9b7555261ff	W010	0	Confidently healthy	Fungi	Ascomycota	Dothideomycetes	Capnodiales	Extremaceae	Extremus	unidentified
47	01322c6716484bdf41f98622c764f8c2	W012	0	Confidently healthy	Fungi	Ascomycota	Dothideomycetes	Capnodiales	Extremaceae	Extremus	unidentified
53	018f8bf24ab985fa86c6e9b7555261ff	W017	0	Confidently healthy	Fungi	Ascomycota	Dothideomycetes	Capnodiales	Extremaceae	Extremus	unidentified
52	01322c6716484bdf41f98622c764f8c2	W021	0	Severe mange	Fungi	Ascomycota	Dothideomycetes	Capnodiales	Extremaceae	Extremus	unidentified
59	018f8bf24ab985fa86c6e9b7555261ff	W021	0	Severe mange	Fungi	Ascomycota	Dothideomycetes	Capnodiales	Extremaceae	Extremus	unidentified
44	01322c6716484bdf41f98622c764f8c2	W024	0	Confidently healthy	Fungi	Ascomycota	Dothideomycetes	Capnodiales	Extremaceae	Extremus	unidentified
57	018f8bf24ab985fa86c6e9b7555261ff	W024	0	Confidently healthy	Fungi	Ascomycota	Dothideomycetes	Capnodiales	Extremaceae	Extremus	unidentified
42	01322c6716484bdf41f98622c764f8c2	W025	0	Mangy	Fungi	Ascomycota	Dothideomycetes	Capnodiales	Extremaceae	Extremus	unidentified
56	018f8bf24ab985fa86c6e9b7555261ff	W025	0	Mangy	Fungi	Ascomycota	Dothideomycetes	Capnodiales	Extremaceae	Extremus	unidentified
2577	da3c5ca91f0a32988e3eefeefa564d25	DW02	0	Severe mange	Fungi	Basidiomycota	Ustilaginomycetes	Ustilaginales	Ustilaginaceae	Farysia	Farysia_acheniorum
2879	fc28ee83f8c68ea69fe646f8a2acd3cf	DW02	0	Severe mange	Fungi	Basidiomycota	Ustilaginomycetes	Ustilaginales	Ustilaginaceae	Farysia	Farysia_acheniorum
2583	da3c5ca91f0a32988e3eefeefa564d25	Vet1	0	Mangy	Fungi	Basidiomycota	Ustilaginomycetes	Ustilaginales	Ustilaginaceae	Farysia	Farysia_acheniorum
2885	fc28ee83f8c68ea69fe646f8a2acd3cf	Vet1	0	Mangy	Fungi	Basidiomycota	Ustilaginomycetes	Ustilaginales	Ustilaginaceae	Farysia	Farysia_acheniorum
2580	da3c5ca91f0a32988e3eefeefa564d25	W003	0	Severe mange	Fungi	Basidiomycota	Ustilaginomycetes	Ustilaginales	Ustilaginaceae	Farysia	Farysia_acheniorum
2882	fc28ee83f8c68ea69fe646f8a2acd3cf	W003	0	Severe mange	Fungi	Basidiomycota	Ustilaginomycetes	Ustilaginales	Ustilaginaceae	Farysia	Farysia_acheniorum
2585	da3c5ca91f0a32988e3eefeefa564d25	W005	0	Severe mange	Fungi	Basidiomycota	Ustilaginomycetes	Ustilaginales	Ustilaginaceae	Farysia	Farysia_acheniorum
2874	fc28ee83f8c68ea69fe646f8a2acd3cf	W005	0	Severe mange	Fungi	Basidiomycota	Ustilaginomycetes	Ustilaginales	Ustilaginaceae	Farysia	Farysia_acheniorum
2582	da3c5ca91f0a32988e3eefeefa564d25	W006	0	Mangy	Fungi	Basidiomycota	Ustilaginomycetes	Ustilaginales	Ustilaginaceae	Farysia	Farysia_acheniorum
2881	fc28ee83f8c68ea69fe646f8a2acd3cf	W006	0	Mangy	Fungi	Basidiomycota	Ustilaginomycetes	Ustilaginales	Ustilaginaceae	Farysia	Farysia_acheniorum
2587	da3c5ca91f0a32988e3eefeefa564d25	W010	0	Confidently healthy	Fungi	Basidiomycota	Ustilaginomycetes	Ustilaginales	Ustilaginaceae	Farysia	Farysia_acheniorum
2884	fc28ee83f8c68ea69fe646f8a2acd3cf	W010	0	Confidently healthy	Fungi	Basidiomycota	Ustilaginomycetes	Ustilaginales	Ustilaginaceae	Farysia	Farysia_acheniorum
2578	da3c5ca91f0a32988e3eefeefa564d25	W011	0	Confidently healthy	Fungi	Basidiomycota	Ustilaginomycetes	Ustilaginales	Ustilaginaceae	Farysia	Farysia_acheniorum
2584	da3c5ca91f0a32988e3eefeefa564d25	W017	0	Confidently healthy	Fungi	Basidiomycota	Ustilaginomycetes	Ustilaginales	Ustilaginaceae	Farysia	Farysia_acheniorum
2886	fc28ee83f8c68ea69fe646f8a2acd3cf	W017	0	Confidently healthy	Fungi	Basidiomycota	Ustilaginomycetes	Ustilaginales	Ustilaginaceae	Farysia	Farysia_acheniorum
2875	fc28ee83f8c68ea69fe646f8a2acd3cf	W020	0	Confidently healthy	Fungi	Basidiomycota	Ustilaginomycetes	Ustilaginales	Ustilaginaceae	Farysia	Farysia_acheniorum
2576	da3c5ca91f0a32988e3eefeefa564d25	W021	0	Severe mange	Fungi	Basidiomycota	Ustilaginomycetes	Ustilaginales	Ustilaginaceae	Farysia	Farysia_acheniorum
2878	fc28ee83f8c68ea69fe646f8a2acd3cf	W021	0	Severe mange	Fungi	Basidiomycota	Ustilaginomycetes	Ustilaginales	Ustilaginaceae	Farysia	Farysia_acheniorum
2575	da3c5ca91f0a32988e3eefeefa564d25	W024	0	Confidently healthy	Fungi	Basidiomycota	Ustilaginomycetes	Ustilaginales	Ustilaginaceae	Farysia	Farysia_acheniorum
2876	fc28ee83f8c68ea69fe646f8a2acd3cf	W024	0	Confidently healthy	Fungi	Basidiomycota	Ustilaginomycetes	Ustilaginales	Ustilaginaceae	Farysia	Farysia_acheniorum
2579	da3c5ca91f0a32988e3eefeefa564d25	W025	0	Mangy	Fungi	Basidiomycota	Ustilaginomycetes	Ustilaginales	Ustilaginaceae	Farysia	Farysia_acheniorum
2877	fc28ee83f8c68ea69fe646f8a2acd3cf	W025	0	Mangy	Fungi	Basidiomycota	Ustilaginomycetes	Ustilaginales	Ustilaginaceae	Farysia	Farysia_acheniorum
991	4b24805c4de992d423978ae59913ed9b	DW02	0	Severe mange	Fungi	Basidiomycota	Tremellomycetes	Filobasidiales	Filobasidiaceae	Filobasidium	Filobasidium_globisporum
989	4b24805c4de992d423978ae59913ed9b	Vet1	0	Mangy	Fungi	Basidiomycota	Tremellomycetes	Filobasidiales	Filobasidiaceae	Filobasidium	Filobasidium_globisporum
994	4b24805c4de992d423978ae59913ed9b	W003	0	Severe mange	Fungi	Basidiomycota	Tremellomycetes	Filobasidiales	Filobasidiaceae	Filobasidium	Filobasidium_globisporum
1001	4b24805c4de992d423978ae59913ed9b	W005	0	Severe mange	Fungi	Basidiomycota	Tremellomycetes	Filobasidiales	Filobasidiaceae	Filobasidium	Filobasidium_globisporum
990	4b24805c4de992d423978ae59913ed9b	W006	0	Mangy	Fungi	Basidiomycota	Tremellomycetes	Filobasidiales	Filobasidiaceae	Filobasidium	Filobasidium_globisporum
995	4b24805c4de992d423978ae59913ed9b	W010	0	Confidently healthy	Fungi	Basidiomycota	Tremellomycetes	Filobasidiales	Filobasidiaceae	Filobasidium	Filobasidium_globisporum
997	4b24805c4de992d423978ae59913ed9b	W011	0	Confidently healthy	Fungi	Basidiomycota	Tremellomycetes	Filobasidiales	Filobasidiaceae	Filobasidium	Filobasidium_globisporum
999	4b24805c4de992d423978ae59913ed9b	W012	0	Confidently healthy	Fungi	Basidiomycota	Tremellomycetes	Filobasidiales	Filobasidiaceae	Filobasidium	Filobasidium_globisporum
998	4b24805c4de992d423978ae59913ed9b	W017	0	Confidently healthy	Fungi	Basidiomycota	Tremellomycetes	Filobasidiales	Filobasidiaceae	Filobasidium	Filobasidium_globisporum
996	4b24805c4de992d423978ae59913ed9b	W020	0	Confidently healthy	Fungi	Basidiomycota	Tremellomycetes	Filobasidiales	Filobasidiaceae	Filobasidium	Filobasidium_globisporum
1000	4b24805c4de992d423978ae59913ed9b	W024	0	Confidently healthy	Fungi	Basidiomycota	Tremellomycetes	Filobasidiales	Filobasidiaceae	Filobasidium	Filobasidium_globisporum
993	4b24805c4de992d423978ae59913ed9b	W025	0	Mangy	Fungi	Basidiomycota	Tremellomycetes	Filobasidiales	Filobasidiaceae	Filobasidium	Filobasidium_globisporum
1277	64ef300af270c23dd1d10142ee54e59b	DW02	0	Severe mange	Fungi	Basidiomycota	Tremellomycetes	Filobasidiales	Filobasidiaceae	Filobasidium	Filobasidium_oeirense
1283	64ef300af270c23dd1d10142ee54e59b	Vet1	0	Mangy	Fungi	Basidiomycota	Tremellomycetes	Filobasidiales	Filobasidiaceae	Filobasidium	Filobasidium_oeirense
1815	969f414aca405fc9e47dacb1e5b4284a	Vet1	0	Mangy	Fungi	Basidiomycota	Tremellomycetes	Filobasidiales	Filobasidiaceae	Filobasidium	Filobasidium_oeirense
1281	64ef300af270c23dd1d10142ee54e59b	W003	0	Severe mange	Fungi	Basidiomycota	Tremellomycetes	Filobasidiales	Filobasidiaceae	Filobasidium	Filobasidium_oeirense
1813	969f414aca405fc9e47dacb1e5b4284a	W003	0	Severe mange	Fungi	Basidiomycota	Tremellomycetes	Filobasidiales	Filobasidiaceae	Filobasidium	Filobasidium_oeirense
1285	64ef300af270c23dd1d10142ee54e59b	W005	0	Severe mange	Fungi	Basidiomycota	Tremellomycetes	Filobasidiales	Filobasidiaceae	Filobasidium	Filobasidium_oeirense
1282	64ef300af270c23dd1d10142ee54e59b	W006	0	Mangy	Fungi	Basidiomycota	Tremellomycetes	Filobasidiales	Filobasidiaceae	Filobasidium	Filobasidium_oeirense
1820	969f414aca405fc9e47dacb1e5b4284a	W006	0	Mangy	Fungi	Basidiomycota	Tremellomycetes	Filobasidiales	Filobasidiaceae	Filobasidium	Filobasidium_oeirense
1278	64ef300af270c23dd1d10142ee54e59b	W010	0	Confidently healthy	Fungi	Basidiomycota	Tremellomycetes	Filobasidiales	Filobasidiaceae	Filobasidium	Filobasidium_oeirense
1814	969f414aca405fc9e47dacb1e5b4284a	W010	0	Confidently healthy	Fungi	Basidiomycota	Tremellomycetes	Filobasidiales	Filobasidiaceae	Filobasidium	Filobasidium_oeirense
1286	64ef300af270c23dd1d10142ee54e59b	W011	0	Confidently healthy	Fungi	Basidiomycota	Tremellomycetes	Filobasidiales	Filobasidiaceae	Filobasidium	Filobasidium_oeirense
1275	64ef300af270c23dd1d10142ee54e59b	W012	0	Confidently healthy	Fungi	Basidiomycota	Tremellomycetes	Filobasidiales	Filobasidiaceae	Filobasidium	Filobasidium_oeirense
1810	969f414aca405fc9e47dacb1e5b4284a	W012	0	Confidently healthy	Fungi	Basidiomycota	Tremellomycetes	Filobasidiales	Filobasidiaceae	Filobasidium	Filobasidium_oeirense
1284	64ef300af270c23dd1d10142ee54e59b	W017	0	Confidently healthy	Fungi	Basidiomycota	Tremellomycetes	Filobasidiales	Filobasidiaceae	Filobasidium	Filobasidium_oeirense
1818	969f414aca405fc9e47dacb1e5b4284a	W017	0	Confidently healthy	Fungi	Basidiomycota	Tremellomycetes	Filobasidiales	Filobasidiaceae	Filobasidium	Filobasidium_oeirense
1279	64ef300af270c23dd1d10142ee54e59b	W020	0	Confidently healthy	Fungi	Basidiomycota	Tremellomycetes	Filobasidiales	Filobasidiaceae	Filobasidium	Filobasidium_oeirense
1287	64ef300af270c23dd1d10142ee54e59b	W024	0	Confidently healthy	Fungi	Basidiomycota	Tremellomycetes	Filobasidiales	Filobasidiaceae	Filobasidium	Filobasidium_oeirense
1817	969f414aca405fc9e47dacb1e5b4284a	W024	0	Confidently healthy	Fungi	Basidiomycota	Tremellomycetes	Filobasidiales	Filobasidiaceae	Filobasidium	Filobasidium_oeirense
1280	64ef300af270c23dd1d10142ee54e59b	W025	0	Mangy	Fungi	Basidiomycota	Tremellomycetes	Filobasidiales	Filobasidiaceae	Filobasidium	Filobasidium_oeirense
1812	969f414aca405fc9e47dacb1e5b4284a	W025	0	Mangy	Fungi	Basidiomycota	Tremellomycetes	Filobasidiales	Filobasidiaceae	Filobasidium	Filobasidium_oeirense
1620	810eb3046d3793505e58f9d68d8ca0ad	DW02	0	Severe mange	Fungi	Basidiomycota	Agaricomycetes	Polyporales	Ganodermataceae	Ganoderma	Ganoderma_orbiforme
1617	810eb3046d3793505e58f9d68d8ca0ad	Vet1	0	Mangy	Fungi	Basidiomycota	Agaricomycetes	Polyporales	Ganodermataceae	Ganoderma	Ganoderma_orbiforme
1616	810eb3046d3793505e58f9d68d8ca0ad	W003	0	Severe mange	Fungi	Basidiomycota	Agaricomycetes	Polyporales	Ganodermataceae	Ganoderma	Ganoderma_orbiforme
1625	810eb3046d3793505e58f9d68d8ca0ad	W005	0	Severe mange	Fungi	Basidiomycota	Agaricomycetes	Polyporales	Ganodermataceae	Ganoderma	Ganoderma_orbiforme
1615	810eb3046d3793505e58f9d68d8ca0ad	W006	0	Mangy	Fungi	Basidiomycota	Agaricomycetes	Polyporales	Ganodermataceae	Ganoderma	Ganoderma_orbiforme
1621	810eb3046d3793505e58f9d68d8ca0ad	W012	0	Confidently healthy	Fungi	Basidiomycota	Agaricomycetes	Polyporales	Ganodermataceae	Ganoderma	Ganoderma_orbiforme
1623	810eb3046d3793505e58f9d68d8ca0ad	W017	0	Confidently healthy	Fungi	Basidiomycota	Agaricomycetes	Polyporales	Ganodermataceae	Ganoderma	Ganoderma_orbiforme
1618	810eb3046d3793505e58f9d68d8ca0ad	W020	0	Confidently healthy	Fungi	Basidiomycota	Agaricomycetes	Polyporales	Ganodermataceae	Ganoderma	Ganoderma_orbiforme
1622	810eb3046d3793505e58f9d68d8ca0ad	W021	0	Severe mange	Fungi	Basidiomycota	Agaricomycetes	Polyporales	Ganodermataceae	Ganoderma	Ganoderma_orbiforme
1614	810eb3046d3793505e58f9d68d8ca0ad	W025	0	Mangy	Fungi	Basidiomycota	Agaricomycetes	Polyporales	Ganodermataceae	Ganoderma	Ganoderma_orbiforme
1959	a6ae62ad897740b2225fa2087ba95caf	DW02	0	Severe mange	Fungi	Basidiomycota	Tremellomycetes	Tremellales	Phaeotremellaceae	Gelidatrema	Gelidatrema_spencermartinsiae
1961	a6ae62ad897740b2225fa2087ba95caf	Vet1	0	Mangy	Fungi	Basidiomycota	Tremellomycetes	Tremellales	Phaeotremellaceae	Gelidatrema	Gelidatrema_spencermartinsiae
1956	a6ae62ad897740b2225fa2087ba95caf	W003	0	Severe mange	Fungi	Basidiomycota	Tremellomycetes	Tremellales	Phaeotremellaceae	Gelidatrema	Gelidatrema_spencermartinsiae
1954	a6ae62ad897740b2225fa2087ba95caf	W005	0	Severe mange	Fungi	Basidiomycota	Tremellomycetes	Tremellales	Phaeotremellaceae	Gelidatrema	Gelidatrema_spencermartinsiae
1952	a6ae62ad897740b2225fa2087ba95caf	W006	0	Mangy	Fungi	Basidiomycota	Tremellomycetes	Tremellales	Phaeotremellaceae	Gelidatrema	Gelidatrema_spencermartinsiae
1951	a6ae62ad897740b2225fa2087ba95caf	W010	0	Confidently healthy	Fungi	Basidiomycota	Tremellomycetes	Tremellales	Phaeotremellaceae	Gelidatrema	Gelidatrema_spencermartinsiae
1957	a6ae62ad897740b2225fa2087ba95caf	W011	0	Confidently healthy	Fungi	Basidiomycota	Tremellomycetes	Tremellales	Phaeotremellaceae	Gelidatrema	Gelidatrema_spencermartinsiae
1962	a6ae62ad897740b2225fa2087ba95caf	W017	0	Confidently healthy	Fungi	Basidiomycota	Tremellomycetes	Tremellales	Phaeotremellaceae	Gelidatrema	Gelidatrema_spencermartinsiae
1958	a6ae62ad897740b2225fa2087ba95caf	W020	0	Confidently healthy	Fungi	Basidiomycota	Tremellomycetes	Tremellales	Phaeotremellaceae	Gelidatrema	Gelidatrema_spencermartinsiae
1960	a6ae62ad897740b2225fa2087ba95caf	W021	0	Severe mange	Fungi	Basidiomycota	Tremellomycetes	Tremellales	Phaeotremellaceae	Gelidatrema	Gelidatrema_spencermartinsiae
1955	a6ae62ad897740b2225fa2087ba95caf	W025	0	Mangy	Fungi	Basidiomycota	Tremellomycetes	Tremellales	Phaeotremellaceae	Gelidatrema	Gelidatrema_spencermartinsiae
1210	5f16a7300de64f427efa750d663bb5bc	Vet1	0	Mangy	Fungi	Ascomycota	Leotiomycetes	Thelebolales	Pseudeurotiaceae	Geomyces	Geomyces_auratus
1221	5f16a7300de64f427efa750d663bb5bc	W003	0	Severe mange	Fungi	Ascomycota	Leotiomycetes	Thelebolales	Pseudeurotiaceae	Geomyces	Geomyces_auratus
1213	5f16a7300de64f427efa750d663bb5bc	W006	0	Mangy	Fungi	Ascomycota	Leotiomycetes	Thelebolales	Pseudeurotiaceae	Geomyces	Geomyces_auratus
1222	5f16a7300de64f427efa750d663bb5bc	W010	0	Confidently healthy	Fungi	Ascomycota	Leotiomycetes	Thelebolales	Pseudeurotiaceae	Geomyces	Geomyces_auratus
1215	5f16a7300de64f427efa750d663bb5bc	W017	0	Confidently healthy	Fungi	Ascomycota	Leotiomycetes	Thelebolales	Pseudeurotiaceae	Geomyces	Geomyces_auratus
1220	5f16a7300de64f427efa750d663bb5bc	W025	0	Mangy	Fungi	Ascomycota	Leotiomycetes	Thelebolales	Pseudeurotiaceae	Geomyces	Geomyces_auratus
1239	6320754eb5dafae143e7c44346861b4d	DW02	0	Severe mange	Fungi	Basidiomycota	Tremellomycetes	Filobasidiales	Filobasidiaceae	Goffeauzyma	Goffeauzyma_agrionensis
1236	6320754eb5dafae143e7c44346861b4d	Vet1	0	Mangy	Fungi	Basidiomycota	Tremellomycetes	Filobasidiales	Filobasidiaceae	Goffeauzyma	Goffeauzyma_agrionensis
1242	6320754eb5dafae143e7c44346861b4d	W003	0	Severe mange	Fungi	Basidiomycota	Tremellomycetes	Filobasidiales	Filobasidiaceae	Goffeauzyma	Goffeauzyma_agrionensis
1247	6320754eb5dafae143e7c44346861b4d	W005	0	Severe mange	Fungi	Basidiomycota	Tremellomycetes	Filobasidiales	Filobasidiaceae	Goffeauzyma	Goffeauzyma_agrionensis
1248	6320754eb5dafae143e7c44346861b4d	W006	0	Mangy	Fungi	Basidiomycota	Tremellomycetes	Filobasidiales	Filobasidiaceae	Goffeauzyma	Goffeauzyma_agrionensis
1243	6320754eb5dafae143e7c44346861b4d	W010	0	Confidently healthy	Fungi	Basidiomycota	Tremellomycetes	Filobasidiales	Filobasidiaceae	Goffeauzyma	Goffeauzyma_agrionensis
1244	6320754eb5dafae143e7c44346861b4d	W012	0	Confidently healthy	Fungi	Basidiomycota	Tremellomycetes	Filobasidiales	Filobasidiaceae	Goffeauzyma	Goffeauzyma_agrionensis
1237	6320754eb5dafae143e7c44346861b4d	W021	0	Severe mange	Fungi	Basidiomycota	Tremellomycetes	Filobasidiales	Filobasidiaceae	Goffeauzyma	Goffeauzyma_agrionensis
1241	6320754eb5dafae143e7c44346861b4d	W024	0	Confidently healthy	Fungi	Basidiomycota	Tremellomycetes	Filobasidiales	Filobasidiaceae	Goffeauzyma	Goffeauzyma_agrionensis
1238	6320754eb5dafae143e7c44346861b4d	W025	0	Mangy	Fungi	Basidiomycota	Tremellomycetes	Filobasidiales	Filobasidiaceae	Goffeauzyma	Goffeauzyma_agrionensis
7	00c178e3837036d27d8abf8f1a59b9cb	DW02	0	Severe mange	Fungi	Ascomycota	Eurotiomycetes	Onygenales	Gymnoascaceae	Gymnoascus	Gymnoascus_petalosporus
9	00c178e3837036d27d8abf8f1a59b9cb	Vet1	0	Mangy	Fungi	Ascomycota	Eurotiomycetes	Onygenales	Gymnoascaceae	Gymnoascus	Gymnoascus_petalosporus
10	00c178e3837036d27d8abf8f1a59b9cb	W003	0	Severe mange	Fungi	Ascomycota	Eurotiomycetes	Onygenales	Gymnoascaceae	Gymnoascus	Gymnoascus_petalosporus
6	00c178e3837036d27d8abf8f1a59b9cb	W005	0	Severe mange	Fungi	Ascomycota	Eurotiomycetes	Onygenales	Gymnoascaceae	Gymnoascus	Gymnoascus_petalosporus
2	00c178e3837036d27d8abf8f1a59b9cb	W006	0	Mangy	Fungi	Ascomycota	Eurotiomycetes	Onygenales	Gymnoascaceae	Gymnoascus	Gymnoascus_petalosporus
5	00c178e3837036d27d8abf8f1a59b9cb	W010	0	Confidently healthy	Fungi	Ascomycota	Eurotiomycetes	Onygenales	Gymnoascaceae	Gymnoascus	Gymnoascus_petalosporus
3	00c178e3837036d27d8abf8f1a59b9cb	W012	0	Confidently healthy	Fungi	Ascomycota	Eurotiomycetes	Onygenales	Gymnoascaceae	Gymnoascus	Gymnoascus_petalosporus
4	00c178e3837036d27d8abf8f1a59b9cb	W021	0	Severe mange	Fungi	Ascomycota	Eurotiomycetes	Onygenales	Gymnoascaceae	Gymnoascus	Gymnoascus_petalosporus
8	00c178e3837036d27d8abf8f1a59b9cb	W025	0	Mangy	Fungi	Ascomycota	Eurotiomycetes	Onygenales	Gymnoascaceae	Gymnoascus	Gymnoascus_petalosporus
1578	7e4312fd60b12641ff7a20ddb40857e9	DW02	0	Severe mange	Fungi	Ascomycota	Arthoniomycetes	Arthoniales	Roccellaceae	Gyrographa	Gyrographa_gyrocarpa
1574	7e4312fd60b12641ff7a20ddb40857e9	Vet1	0	Mangy	Fungi	Ascomycota	Arthoniomycetes	Arthoniales	Roccellaceae	Gyrographa	Gyrographa_gyrocarpa
1581	7e4312fd60b12641ff7a20ddb40857e9	W003	0	Severe mange	Fungi	Ascomycota	Arthoniomycetes	Arthoniales	Roccellaceae	Gyrographa	Gyrographa_gyrocarpa
1584	7e4312fd60b12641ff7a20ddb40857e9	W005	0	Severe mange	Fungi	Ascomycota	Arthoniomycetes	Arthoniales	Roccellaceae	Gyrographa	Gyrographa_gyrocarpa
1583	7e4312fd60b12641ff7a20ddb40857e9	W006	0	Mangy	Fungi	Ascomycota	Arthoniomycetes	Arthoniales	Roccellaceae	Gyrographa	Gyrographa_gyrocarpa
1586	7e4312fd60b12641ff7a20ddb40857e9	W010	0	Confidently healthy	Fungi	Ascomycota	Arthoniomycetes	Arthoniales	Roccellaceae	Gyrographa	Gyrographa_gyrocarpa
1582	7e4312fd60b12641ff7a20ddb40857e9	W017	0	Confidently healthy	Fungi	Ascomycota	Arthoniomycetes	Arthoniales	Roccellaceae	Gyrographa	Gyrographa_gyrocarpa
1579	7e4312fd60b12641ff7a20ddb40857e9	W020	0	Confidently healthy	Fungi	Ascomycota	Arthoniomycetes	Arthoniales	Roccellaceae	Gyrographa	Gyrographa_gyrocarpa
1585	7e4312fd60b12641ff7a20ddb40857e9	W021	0	Severe mange	Fungi	Ascomycota	Arthoniomycetes	Arthoniales	Roccellaceae	Gyrographa	Gyrographa_gyrocarpa
1580	7e4312fd60b12641ff7a20ddb40857e9	W025	0	Mangy	Fungi	Ascomycota	Arthoniomycetes	Arthoniales	Roccellaceae	Gyrographa	Gyrographa_gyrocarpa
949	44e19ff09a3141b01f99c8653fb1ae1c	DW02	0	Severe mange	Fungi	Basidiomycota	Tremellomycetes	Holtermanniales	Holtermanniales_fam_Incertae_sedis	Holtermanniella	Holtermanniella_takashimae
939	44e19ff09a3141b01f99c8653fb1ae1c	Vet1	0	Mangy	Fungi	Basidiomycota	Tremellomycetes	Holtermanniales	Holtermanniales_fam_Incertae_sedis	Holtermanniella	Holtermanniella_takashimae
947	44e19ff09a3141b01f99c8653fb1ae1c	W003	0	Severe mange	Fungi	Basidiomycota	Tremellomycetes	Holtermanniales	Holtermanniales_fam_Incertae_sedis	Holtermanniella	Holtermanniella_takashimae
944	44e19ff09a3141b01f99c8653fb1ae1c	W005	0	Severe mange	Fungi	Basidiomycota	Tremellomycetes	Holtermanniales	Holtermanniales_fam_Incertae_sedis	Holtermanniella	Holtermanniella_takashimae
943	44e19ff09a3141b01f99c8653fb1ae1c	W006	0	Mangy	Fungi	Basidiomycota	Tremellomycetes	Holtermanniales	Holtermanniales_fam_Incertae_sedis	Holtermanniella	Holtermanniella_takashimae
948	44e19ff09a3141b01f99c8653fb1ae1c	W010	0	Confidently healthy	Fungi	Basidiomycota	Tremellomycetes	Holtermanniales	Holtermanniales_fam_Incertae_sedis	Holtermanniella	Holtermanniella_takashimae
938	44e19ff09a3141b01f99c8653fb1ae1c	W011	0	Confidently healthy	Fungi	Basidiomycota	Tremellomycetes	Holtermanniales	Holtermanniales_fam_Incertae_sedis	Holtermanniella	Holtermanniella_takashimae
937	44e19ff09a3141b01f99c8653fb1ae1c	W021	0	Severe mange	Fungi	Basidiomycota	Tremellomycetes	Holtermanniales	Holtermanniales_fam_Incertae_sedis	Holtermanniella	Holtermanniella_takashimae
946	44e19ff09a3141b01f99c8653fb1ae1c	W025	0	Mangy	Fungi	Basidiomycota	Tremellomycetes	Holtermanniales	Holtermanniales_fam_Incertae_sedis	Holtermanniella	Holtermanniella_takashimae
764	3c3ab065593bc589104045fb5d67af9d	DW02	0	Severe mange	Fungi	Ascomycota	Eurotiomycetes	Chaetothyriales	Trichomeriaceae	Knufia	unidentified
765	3c3ab065593bc589104045fb5d67af9d	Vet1	0	Mangy	Fungi	Ascomycota	Eurotiomycetes	Chaetothyriales	Trichomeriaceae	Knufia	unidentified
758	3c3ab065593bc589104045fb5d67af9d	W003	0	Severe mange	Fungi	Ascomycota	Eurotiomycetes	Chaetothyriales	Trichomeriaceae	Knufia	unidentified
756	3c3ab065593bc589104045fb5d67af9d	W005	0	Severe mange	Fungi	Ascomycota	Eurotiomycetes	Chaetothyriales	Trichomeriaceae	Knufia	unidentified
763	3c3ab065593bc589104045fb5d67af9d	W006	0	Mangy	Fungi	Ascomycota	Eurotiomycetes	Chaetothyriales	Trichomeriaceae	Knufia	unidentified
760	3c3ab065593bc589104045fb5d67af9d	W010	0	Confidently healthy	Fungi	Ascomycota	Eurotiomycetes	Chaetothyriales	Trichomeriaceae	Knufia	unidentified
755	3c3ab065593bc589104045fb5d67af9d	W012	0	Confidently healthy	Fungi	Ascomycota	Eurotiomycetes	Chaetothyriales	Trichomeriaceae	Knufia	unidentified
759	3c3ab065593bc589104045fb5d67af9d	W017	0	Confidently healthy	Fungi	Ascomycota	Eurotiomycetes	Chaetothyriales	Trichomeriaceae	Knufia	unidentified
762	3c3ab065593bc589104045fb5d67af9d	W021	0	Severe mange	Fungi	Ascomycota	Eurotiomycetes	Chaetothyriales	Trichomeriaceae	Knufia	unidentified
761	3c3ab065593bc589104045fb5d67af9d	W024	0	Confidently healthy	Fungi	Ascomycota	Eurotiomycetes	Chaetothyriales	Trichomeriaceae	Knufia	unidentified
766	3c3ab065593bc589104045fb5d67af9d	W025	0	Mangy	Fungi	Ascomycota	Eurotiomycetes	Chaetothyriales	Trichomeriaceae	Knufia	unidentified
254	0b3e431c0876255ab8c40340066fdcd3	DW02	0	Severe mange	Fungi	Basidiomycota	Tremellomycetes	Tremellales	Cuniculitremaceae	Kockovaella	Kockovaella_distylii
259	0b3e431c0876255ab8c40340066fdcd3	Vet1	0	Mangy	Fungi	Basidiomycota	Tremellomycetes	Tremellales	Cuniculitremaceae	Kockovaella	Kockovaella_distylii
255	0b3e431c0876255ab8c40340066fdcd3	W003	0	Severe mange	Fungi	Basidiomycota	Tremellomycetes	Tremellales	Cuniculitremaceae	Kockovaella	Kockovaella_distylii
256	0b3e431c0876255ab8c40340066fdcd3	W005	0	Severe mange	Fungi	Basidiomycota	Tremellomycetes	Tremellales	Cuniculitremaceae	Kockovaella	Kockovaella_distylii
251	0b3e431c0876255ab8c40340066fdcd3	W006	0	Mangy	Fungi	Basidiomycota	Tremellomycetes	Tremellales	Cuniculitremaceae	Kockovaella	Kockovaella_distylii
260	0b3e431c0876255ab8c40340066fdcd3	W010	0	Confidently healthy	Fungi	Basidiomycota	Tremellomycetes	Tremellales	Cuniculitremaceae	Kockovaella	Kockovaella_distylii
252	0b3e431c0876255ab8c40340066fdcd3	W017	0	Confidently healthy	Fungi	Basidiomycota	Tremellomycetes	Tremellales	Cuniculitremaceae	Kockovaella	Kockovaella_distylii
249	0b3e431c0876255ab8c40340066fdcd3	W020	0	Confidently healthy	Fungi	Basidiomycota	Tremellomycetes	Tremellales	Cuniculitremaceae	Kockovaella	Kockovaella_distylii
257	0b3e431c0876255ab8c40340066fdcd3	W021	0	Severe mange	Fungi	Basidiomycota	Tremellomycetes	Tremellales	Cuniculitremaceae	Kockovaella	Kockovaella_distylii
258	0b3e431c0876255ab8c40340066fdcd3	W024	0	Confidently healthy	Fungi	Basidiomycota	Tremellomycetes	Tremellales	Cuniculitremaceae	Kockovaella	Kockovaella_distylii
253	0b3e431c0876255ab8c40340066fdcd3	W025	0	Mangy	Fungi	Basidiomycota	Tremellomycetes	Tremellales	Cuniculitremaceae	Kockovaella	Kockovaella_distylii
589	2cf341562e6050340581527859f9d5f9	DW02	0	Severe mange	Fungi	Basidiomycota	Tremellomycetes	Tremellales	Cuniculitremaceae	Kockovaella	Kockovaella_fuzhouensis
1082	50a99fedda2a870de3952f01a7e6544f	DW02	0	Severe mange	Fungi	Basidiomycota	Tremellomycetes	Tremellales	Cuniculitremaceae	Kockovaella	Kockovaella_fuzhouensis
586	2cf341562e6050340581527859f9d5f9	Vet1	0	Mangy	Fungi	Basidiomycota	Tremellomycetes	Tremellales	Cuniculitremaceae	Kockovaella	Kockovaella_fuzhouensis
1088	50a99fedda2a870de3952f01a7e6544f	Vet1	0	Mangy	Fungi	Basidiomycota	Tremellomycetes	Tremellales	Cuniculitremaceae	Kockovaella	Kockovaella_fuzhouensis
597	2cf341562e6050340581527859f9d5f9	W003	0	Severe mange	Fungi	Basidiomycota	Tremellomycetes	Tremellales	Cuniculitremaceae	Kockovaella	Kockovaella_fuzhouensis
1083	50a99fedda2a870de3952f01a7e6544f	W003	0	Severe mange	Fungi	Basidiomycota	Tremellomycetes	Tremellales	Cuniculitremaceae	Kockovaella	Kockovaella_fuzhouensis
595	2cf341562e6050340581527859f9d5f9	W005	0	Severe mange	Fungi	Basidiomycota	Tremellomycetes	Tremellales	Cuniculitremaceae	Kockovaella	Kockovaella_fuzhouensis
1085	50a99fedda2a870de3952f01a7e6544f	W005	0	Severe mange	Fungi	Basidiomycota	Tremellomycetes	Tremellales	Cuniculitremaceae	Kockovaella	Kockovaella_fuzhouensis
587	2cf341562e6050340581527859f9d5f9	W006	0	Mangy	Fungi	Basidiomycota	Tremellomycetes	Tremellales	Cuniculitremaceae	Kockovaella	Kockovaella_fuzhouensis
1080	50a99fedda2a870de3952f01a7e6544f	W006	0	Mangy	Fungi	Basidiomycota	Tremellomycetes	Tremellales	Cuniculitremaceae	Kockovaella	Kockovaella_fuzhouensis
594	2cf341562e6050340581527859f9d5f9	W010	0	Confidently healthy	Fungi	Basidiomycota	Tremellomycetes	Tremellales	Cuniculitremaceae	Kockovaella	Kockovaella_fuzhouensis
1084	50a99fedda2a870de3952f01a7e6544f	W010	0	Confidently healthy	Fungi	Basidiomycota	Tremellomycetes	Tremellales	Cuniculitremaceae	Kockovaella	Kockovaella_fuzhouensis
590	2cf341562e6050340581527859f9d5f9	W017	0	Confidently healthy	Fungi	Basidiomycota	Tremellomycetes	Tremellales	Cuniculitremaceae	Kockovaella	Kockovaella_fuzhouensis
1092	50a99fedda2a870de3952f01a7e6544f	W017	0	Confidently healthy	Fungi	Basidiomycota	Tremellomycetes	Tremellales	Cuniculitremaceae	Kockovaella	Kockovaella_fuzhouensis
588	2cf341562e6050340581527859f9d5f9	W020	0	Confidently healthy	Fungi	Basidiomycota	Tremellomycetes	Tremellales	Cuniculitremaceae	Kockovaella	Kockovaella_fuzhouensis
1090	50a99fedda2a870de3952f01a7e6544f	W020	0	Confidently healthy	Fungi	Basidiomycota	Tremellomycetes	Tremellales	Cuniculitremaceae	Kockovaella	Kockovaella_fuzhouensis
598	2cf341562e6050340581527859f9d5f9	W021	0	Severe mange	Fungi	Basidiomycota	Tremellomycetes	Tremellales	Cuniculitremaceae	Kockovaella	Kockovaella_fuzhouensis
1089	50a99fedda2a870de3952f01a7e6544f	W021	0	Severe mange	Fungi	Basidiomycota	Tremellomycetes	Tremellales	Cuniculitremaceae	Kockovaella	Kockovaella_fuzhouensis
1081	50a99fedda2a870de3952f01a7e6544f	W024	0	Confidently healthy	Fungi	Basidiomycota	Tremellomycetes	Tremellales	Cuniculitremaceae	Kockovaella	Kockovaella_fuzhouensis
592	2cf341562e6050340581527859f9d5f9	W025	0	Mangy	Fungi	Basidiomycota	Tremellomycetes	Tremellales	Cuniculitremaceae	Kockovaella	Kockovaella_fuzhouensis
1086	50a99fedda2a870de3952f01a7e6544f	W025	0	Mangy	Fungi	Basidiomycota	Tremellomycetes	Tremellales	Cuniculitremaceae	Kockovaella	Kockovaella_fuzhouensis
1184	5e4056cb6e43f55cf1b05d10cd2db6a2	DW02	0	Severe mange	Fungi	Ascomycota	Dothideomycetes	Pleosporales	Leptosphaeriaceae	Leptosphaeria	unidentified
1192	5e4056cb6e43f55cf1b05d10cd2db6a2	Vet1	0	Mangy	Fungi	Ascomycota	Dothideomycetes	Pleosporales	Leptosphaeriaceae	Leptosphaeria	unidentified
1194	5e4056cb6e43f55cf1b05d10cd2db6a2	W003	0	Severe mange	Fungi	Ascomycota	Dothideomycetes	Pleosporales	Leptosphaeriaceae	Leptosphaeria	unidentified
1186	5e4056cb6e43f55cf1b05d10cd2db6a2	W005	0	Severe mange	Fungi	Ascomycota	Dothideomycetes	Pleosporales	Leptosphaeriaceae	Leptosphaeria	unidentified
1191	5e4056cb6e43f55cf1b05d10cd2db6a2	W006	0	Mangy	Fungi	Ascomycota	Dothideomycetes	Pleosporales	Leptosphaeriaceae	Leptosphaeria	unidentified
1190	5e4056cb6e43f55cf1b05d10cd2db6a2	W010	0	Confidently healthy	Fungi	Ascomycota	Dothideomycetes	Pleosporales	Leptosphaeriaceae	Leptosphaeria	unidentified
1188	5e4056cb6e43f55cf1b05d10cd2db6a2	W012	0	Confidently healthy	Fungi	Ascomycota	Dothideomycetes	Pleosporales	Leptosphaeriaceae	Leptosphaeria	unidentified
1185	5e4056cb6e43f55cf1b05d10cd2db6a2	W017	0	Confidently healthy	Fungi	Ascomycota	Dothideomycetes	Pleosporales	Leptosphaeriaceae	Leptosphaeria	unidentified
1189	5e4056cb6e43f55cf1b05d10cd2db6a2	W020	0	Confidently healthy	Fungi	Ascomycota	Dothideomycetes	Pleosporales	Leptosphaeriaceae	Leptosphaeria	unidentified
1193	5e4056cb6e43f55cf1b05d10cd2db6a2	W021	0	Severe mange	Fungi	Ascomycota	Dothideomycetes	Pleosporales	Leptosphaeriaceae	Leptosphaeria	unidentified
1195	5e4056cb6e43f55cf1b05d10cd2db6a2	W025	0	Mangy	Fungi	Ascomycota	Dothideomycetes	Pleosporales	Leptosphaeriaceae	Leptosphaeria	unidentified
1072	50938b5ab5f1aae07b6adfb04d892c8f	DW02	0	Severe mange	Fungi	Basidiomycota	Microbotryomycetes	Leucosporidiales	Leucosporidiaceae	Leucosporidium	Leucosporidium_fragarium
1077	50938b5ab5f1aae07b6adfb04d892c8f	Vet1	0	Mangy	Fungi	Basidiomycota	Microbotryomycetes	Leucosporidiales	Leucosporidiaceae	Leucosporidium	Leucosporidium_fragarium
1071	50938b5ab5f1aae07b6adfb04d892c8f	W003	0	Severe mange	Fungi	Basidiomycota	Microbotryomycetes	Leucosporidiales	Leucosporidiaceae	Leucosporidium	Leucosporidium_fragarium
1067	50938b5ab5f1aae07b6adfb04d892c8f	W005	0	Severe mange	Fungi	Basidiomycota	Microbotryomycetes	Leucosporidiales	Leucosporidiaceae	Leucosporidium	Leucosporidium_fragarium
1076	50938b5ab5f1aae07b6adfb04d892c8f	W006	0	Mangy	Fungi	Basidiomycota	Microbotryomycetes	Leucosporidiales	Leucosporidiaceae	Leucosporidium	Leucosporidium_fragarium
1069	50938b5ab5f1aae07b6adfb04d892c8f	W010	0	Confidently healthy	Fungi	Basidiomycota	Microbotryomycetes	Leucosporidiales	Leucosporidiaceae	Leucosporidium	Leucosporidium_fragarium
1079	50938b5ab5f1aae07b6adfb04d892c8f	W011	0	Confidently healthy	Fungi	Basidiomycota	Microbotryomycetes	Leucosporidiales	Leucosporidiaceae	Leucosporidium	Leucosporidium_fragarium
1078	50938b5ab5f1aae07b6adfb04d892c8f	W020	0	Confidently healthy	Fungi	Basidiomycota	Microbotryomycetes	Leucosporidiales	Leucosporidiaceae	Leucosporidium	Leucosporidium_fragarium
1075	50938b5ab5f1aae07b6adfb04d892c8f	W021	0	Severe mange	Fungi	Basidiomycota	Microbotryomycetes	Leucosporidiales	Leucosporidiaceae	Leucosporidium	Leucosporidium_fragarium
1070	50938b5ab5f1aae07b6adfb04d892c8f	W025	0	Mangy	Fungi	Basidiomycota	Microbotryomycetes	Leucosporidiales	Leucosporidiaceae	Leucosporidium	Leucosporidium_fragarium
2088	b097b865aeee1307f1cef18a0f5da77a	DW02	0	Severe mange	Fungi	Basidiomycota	Exobasidiomycetes	Exobasidiales	Brachybasidiaceae	Meira	Meira_geulakonigii
2085	b097b865aeee1307f1cef18a0f5da77a	Vet1	0	Mangy	Fungi	Basidiomycota	Exobasidiomycetes	Exobasidiales	Brachybasidiaceae	Meira	Meira_geulakonigii
2082	b097b865aeee1307f1cef18a0f5da77a	W003	0	Severe mange	Fungi	Basidiomycota	Exobasidiomycetes	Exobasidiales	Brachybasidiaceae	Meira	Meira_geulakonigii
2084	b097b865aeee1307f1cef18a0f5da77a	W005	0	Severe mange	Fungi	Basidiomycota	Exobasidiomycetes	Exobasidiales	Brachybasidiaceae	Meira	Meira_geulakonigii
2092	b097b865aeee1307f1cef18a0f5da77a	W006	0	Mangy	Fungi	Basidiomycota	Exobasidiomycetes	Exobasidiales	Brachybasidiaceae	Meira	Meira_geulakonigii
2089	b097b865aeee1307f1cef18a0f5da77a	W010	0	Confidently healthy	Fungi	Basidiomycota	Exobasidiomycetes	Exobasidiales	Brachybasidiaceae	Meira	Meira_geulakonigii
2091	b097b865aeee1307f1cef18a0f5da77a	W017	0	Confidently healthy	Fungi	Basidiomycota	Exobasidiomycetes	Exobasidiales	Brachybasidiaceae	Meira	Meira_geulakonigii
2081	b097b865aeee1307f1cef18a0f5da77a	W020	0	Confidently healthy	Fungi	Basidiomycota	Exobasidiomycetes	Exobasidiales	Brachybasidiaceae	Meira	Meira_geulakonigii
2093	b097b865aeee1307f1cef18a0f5da77a	W021	0	Severe mange	Fungi	Basidiomycota	Exobasidiomycetes	Exobasidiales	Brachybasidiaceae	Meira	Meira_geulakonigii
2090	b097b865aeee1307f1cef18a0f5da77a	W024	0	Confidently healthy	Fungi	Basidiomycota	Exobasidiomycetes	Exobasidiales	Brachybasidiaceae	Meira	Meira_geulakonigii
2087	b097b865aeee1307f1cef18a0f5da77a	W025	0	Mangy	Fungi	Basidiomycota	Exobasidiomycetes	Exobasidiales	Brachybasidiaceae	Meira	Meira_geulakonigii
2426	cb711273352b7e52d6c81daf4a7a7e2d	DW02	0	Severe mange	Fungi	Ascomycota	Sordariomycetes	Hypocreales	Clavicipitaceae	Metapochonia	NA
2425	cb711273352b7e52d6c81daf4a7a7e2d	Vet1	0	Mangy	Fungi	Ascomycota	Sordariomycetes	Hypocreales	Clavicipitaceae	Metapochonia	NA
2420	cb711273352b7e52d6c81daf4a7a7e2d	W003	0	Severe mange	Fungi	Ascomycota	Sordariomycetes	Hypocreales	Clavicipitaceae	Metapochonia	NA
2431	cb711273352b7e52d6c81daf4a7a7e2d	W005	0	Severe mange	Fungi	Ascomycota	Sordariomycetes	Hypocreales	Clavicipitaceae	Metapochonia	NA
2429	cb711273352b7e52d6c81daf4a7a7e2d	W006	0	Mangy	Fungi	Ascomycota	Sordariomycetes	Hypocreales	Clavicipitaceae	Metapochonia	NA
2427	cb711273352b7e52d6c81daf4a7a7e2d	W010	0	Confidently healthy	Fungi	Ascomycota	Sordariomycetes	Hypocreales	Clavicipitaceae	Metapochonia	NA
2421	cb711273352b7e52d6c81daf4a7a7e2d	W012	0	Confidently healthy	Fungi	Ascomycota	Sordariomycetes	Hypocreales	Clavicipitaceae	Metapochonia	NA
2428	cb711273352b7e52d6c81daf4a7a7e2d	W017	0	Confidently healthy	Fungi	Ascomycota	Sordariomycetes	Hypocreales	Clavicipitaceae	Metapochonia	NA
2424	cb711273352b7e52d6c81daf4a7a7e2d	W021	0	Severe mange	Fungi	Ascomycota	Sordariomycetes	Hypocreales	Clavicipitaceae	Metapochonia	NA
2423	cb711273352b7e52d6c81daf4a7a7e2d	W025	0	Mangy	Fungi	Ascomycota	Sordariomycetes	Hypocreales	Clavicipitaceae	Metapochonia	NA
2271	c12fdff66e8e19f97460a3c5bce1be64	DW02	0	Severe mange	Fungi	Ascomycota	Sordariomycetes	Hypocreales	Clavicipitaceae	Metarhizium	unidentified
2273	c12fdff66e8e19f97460a3c5bce1be64	Vet1	0	Mangy	Fungi	Ascomycota	Sordariomycetes	Hypocreales	Clavicipitaceae	Metarhizium	unidentified
2266	c12fdff66e8e19f97460a3c5bce1be64	W003	0	Severe mange	Fungi	Ascomycota	Sordariomycetes	Hypocreales	Clavicipitaceae	Metarhizium	unidentified
2269	c12fdff66e8e19f97460a3c5bce1be64	W005	0	Severe mange	Fungi	Ascomycota	Sordariomycetes	Hypocreales	Clavicipitaceae	Metarhizium	unidentified
2272	c12fdff66e8e19f97460a3c5bce1be64	W006	0	Mangy	Fungi	Ascomycota	Sordariomycetes	Hypocreales	Clavicipitaceae	Metarhizium	unidentified
2268	c12fdff66e8e19f97460a3c5bce1be64	W010	0	Confidently healthy	Fungi	Ascomycota	Sordariomycetes	Hypocreales	Clavicipitaceae	Metarhizium	unidentified
2264	c12fdff66e8e19f97460a3c5bce1be64	W012	0	Confidently healthy	Fungi	Ascomycota	Sordariomycetes	Hypocreales	Clavicipitaceae	Metarhizium	unidentified
2267	c12fdff66e8e19f97460a3c5bce1be64	W025	0	Mangy	Fungi	Ascomycota	Sordariomycetes	Hypocreales	Clavicipitaceae	Metarhizium	unidentified
435	1c50c29b6f8e8b816ac1bf1d13ba7a0a	DW02	0	Severe mange	Fungi	Ascomycota	Sordariomycetes	Xylariales	Microdochiaceae	Microdochium	Microdochium_neoqueenslandicum
436	1c50c29b6f8e8b816ac1bf1d13ba7a0a	Vet1	0	Mangy	Fungi	Ascomycota	Sordariomycetes	Xylariales	Microdochiaceae	Microdochium	Microdochium_neoqueenslandicum
441	1c50c29b6f8e8b816ac1bf1d13ba7a0a	W003	0	Severe mange	Fungi	Ascomycota	Sordariomycetes	Xylariales	Microdochiaceae	Microdochium	Microdochium_neoqueenslandicum
440	1c50c29b6f8e8b816ac1bf1d13ba7a0a	W005	0	Severe mange	Fungi	Ascomycota	Sordariomycetes	Xylariales	Microdochiaceae	Microdochium	Microdochium_neoqueenslandicum
432	1c50c29b6f8e8b816ac1bf1d13ba7a0a	W006	0	Mangy	Fungi	Ascomycota	Sordariomycetes	Xylariales	Microdochiaceae	Microdochium	Microdochium_neoqueenslandicum
434	1c50c29b6f8e8b816ac1bf1d13ba7a0a	W010	0	Confidently healthy	Fungi	Ascomycota	Sordariomycetes	Xylariales	Microdochiaceae	Microdochium	Microdochium_neoqueenslandicum
431	1c50c29b6f8e8b816ac1bf1d13ba7a0a	W017	0	Confidently healthy	Fungi	Ascomycota	Sordariomycetes	Xylariales	Microdochiaceae	Microdochium	Microdochium_neoqueenslandicum
438	1c50c29b6f8e8b816ac1bf1d13ba7a0a	W020	0	Confidently healthy	Fungi	Ascomycota	Sordariomycetes	Xylariales	Microdochiaceae	Microdochium	Microdochium_neoqueenslandicum
442	1c50c29b6f8e8b816ac1bf1d13ba7a0a	W021	0	Severe mange	Fungi	Ascomycota	Sordariomycetes	Xylariales	Microdochiaceae	Microdochium	Microdochium_neoqueenslandicum
439	1c50c29b6f8e8b816ac1bf1d13ba7a0a	W025	0	Mangy	Fungi	Ascomycota	Sordariomycetes	Xylariales	Microdochiaceae	Microdochium	Microdochium_neoqueenslandicum
2396	c98d6fb4d7384bd2a7ab21bbc5f7b404	DW02	0	Severe mange	Fungi	Ascomycota	Sordariomycetes	Xylariales	Microdochiaceae	Microdochium	Microdochium_seminicola
2401	c98d6fb4d7384bd2a7ab21bbc5f7b404	Vet1	0	Mangy	Fungi	Ascomycota	Sordariomycetes	Xylariales	Microdochiaceae	Microdochium	Microdochium_seminicola
2405	c98d6fb4d7384bd2a7ab21bbc5f7b404	W003	0	Severe mange	Fungi	Ascomycota	Sordariomycetes	Xylariales	Microdochiaceae	Microdochium	Microdochium_seminicola
2397	c98d6fb4d7384bd2a7ab21bbc5f7b404	W005	0	Severe mange	Fungi	Ascomycota	Sordariomycetes	Xylariales	Microdochiaceae	Microdochium	Microdochium_seminicola
2402	c98d6fb4d7384bd2a7ab21bbc5f7b404	W006	0	Mangy	Fungi	Ascomycota	Sordariomycetes	Xylariales	Microdochiaceae	Microdochium	Microdochium_seminicola
2400	c98d6fb4d7384bd2a7ab21bbc5f7b404	W010	0	Confidently healthy	Fungi	Ascomycota	Sordariomycetes	Xylariales	Microdochiaceae	Microdochium	Microdochium_seminicola
2399	c98d6fb4d7384bd2a7ab21bbc5f7b404	W017	0	Confidently healthy	Fungi	Ascomycota	Sordariomycetes	Xylariales	Microdochiaceae	Microdochium	Microdochium_seminicola
2395	c98d6fb4d7384bd2a7ab21bbc5f7b404	W021	0	Severe mange	Fungi	Ascomycota	Sordariomycetes	Xylariales	Microdochiaceae	Microdochium	Microdochium_seminicola
2403	c98d6fb4d7384bd2a7ab21bbc5f7b404	W024	0	Confidently healthy	Fungi	Ascomycota	Sordariomycetes	Xylariales	Microdochiaceae	Microdochium	Microdochium_seminicola
2393	c98d6fb4d7384bd2a7ab21bbc5f7b404	W025	0	Mangy	Fungi	Ascomycota	Sordariomycetes	Xylariales	Microdochiaceae	Microdochium	Microdochium_seminicola
1108	53a08b7e66f2a088e397a9e90c9f678e	DW02	0	Severe mange	Fungi	Basidiomycota	Exobasidiomycetes	Microstromatales	Microstromataceae	Microstroma	unidentified
1107	53a08b7e66f2a088e397a9e90c9f678e	Vet1	0	Mangy	Fungi	Basidiomycota	Exobasidiomycetes	Microstromatales	Microstromataceae	Microstroma	unidentified
1113	53a08b7e66f2a088e397a9e90c9f678e	W003	0	Severe mange	Fungi	Basidiomycota	Exobasidiomycetes	Microstromatales	Microstromataceae	Microstroma	unidentified
1112	53a08b7e66f2a088e397a9e90c9f678e	W005	0	Severe mange	Fungi	Basidiomycota	Exobasidiomycetes	Microstromatales	Microstromataceae	Microstroma	unidentified
1116	53a08b7e66f2a088e397a9e90c9f678e	W006	0	Mangy	Fungi	Basidiomycota	Exobasidiomycetes	Microstromatales	Microstromataceae	Microstroma	unidentified
1114	53a08b7e66f2a088e397a9e90c9f678e	W010	0	Confidently healthy	Fungi	Basidiomycota	Exobasidiomycetes	Microstromatales	Microstromataceae	Microstroma	unidentified
1109	53a08b7e66f2a088e397a9e90c9f678e	W012	0	Confidently healthy	Fungi	Basidiomycota	Exobasidiomycetes	Microstromatales	Microstromataceae	Microstroma	unidentified
1110	53a08b7e66f2a088e397a9e90c9f678e	W017	0	Confidently healthy	Fungi	Basidiomycota	Exobasidiomycetes	Microstromatales	Microstromataceae	Microstroma	unidentified
1118	53a08b7e66f2a088e397a9e90c9f678e	W021	0	Severe mange	Fungi	Basidiomycota	Exobasidiomycetes	Microstromatales	Microstromataceae	Microstroma	unidentified
1115	53a08b7e66f2a088e397a9e90c9f678e	W025	0	Mangy	Fungi	Basidiomycota	Exobasidiomycetes	Microstromatales	Microstromataceae	Microstroma	unidentified
664	35ce3aa118bbe78ed014aceb2b631a10	DW02	0	Severe mange	Fungi	Mortierellomycota	Mortierellomycetes	Mortierellales	Mortierellaceae	Mortierella	Mortierella_indohii
672	35ce3aa118bbe78ed014aceb2b631a10	Vet1	0	Mangy	Fungi	Mortierellomycota	Mortierellomycetes	Mortierellales	Mortierellaceae	Mortierella	Mortierella_indohii
675	35ce3aa118bbe78ed014aceb2b631a10	W003	0	Severe mange	Fungi	Mortierellomycota	Mortierellomycetes	Mortierellales	Mortierellaceae	Mortierella	Mortierella_indohii
676	35ce3aa118bbe78ed014aceb2b631a10	W005	0	Severe mange	Fungi	Mortierellomycota	Mortierellomycetes	Mortierellales	Mortierellaceae	Mortierella	Mortierella_indohii
667	35ce3aa118bbe78ed014aceb2b631a10	W010	0	Confidently healthy	Fungi	Mortierellomycota	Mortierellomycetes	Mortierellales	Mortierellaceae	Mortierella	Mortierella_indohii
668	35ce3aa118bbe78ed014aceb2b631a10	W011	0	Confidently healthy	Fungi	Mortierellomycota	Mortierellomycetes	Mortierellales	Mortierellaceae	Mortierella	Mortierella_indohii
674	35ce3aa118bbe78ed014aceb2b631a10	W012	0	Confidently healthy	Fungi	Mortierellomycota	Mortierellomycetes	Mortierellales	Mortierellaceae	Mortierella	Mortierella_indohii
670	35ce3aa118bbe78ed014aceb2b631a10	W017	0	Confidently healthy	Fungi	Mortierellomycota	Mortierellomycetes	Mortierellales	Mortierellaceae	Mortierella	Mortierella_indohii
673	35ce3aa118bbe78ed014aceb2b631a10	W020	0	Confidently healthy	Fungi	Mortierellomycota	Mortierellomycetes	Mortierellales	Mortierellaceae	Mortierella	Mortierella_indohii
669	35ce3aa118bbe78ed014aceb2b631a10	W021	0	Severe mange	Fungi	Mortierellomycota	Mortierellomycetes	Mortierellales	Mortierellaceae	Mortierella	Mortierella_indohii
665	35ce3aa118bbe78ed014aceb2b631a10	W024	0	Confidently healthy	Fungi	Mortierellomycota	Mortierellomycetes	Mortierellales	Mortierellaceae	Mortierella	Mortierella_indohii
915	423de215b2468a1bf6f6bdfaaef548b0	DW02	0	Severe mange	Fungi	Mortierellomycota	Mortierellomycetes	Mortierellales	Mortierellaceae	Mortierella	Mortierella_parvispora
920	423de215b2468a1bf6f6bdfaaef548b0	Vet1	0	Mangy	Fungi	Mortierellomycota	Mortierellomycetes	Mortierellales	Mortierellaceae	Mortierella	Mortierella_parvispora
911	423de215b2468a1bf6f6bdfaaef548b0	W003	0	Severe mange	Fungi	Mortierellomycota	Mortierellomycetes	Mortierellales	Mortierellaceae	Mortierella	Mortierella_parvispora
917	423de215b2468a1bf6f6bdfaaef548b0	W005	0	Severe mange	Fungi	Mortierellomycota	Mortierellomycetes	Mortierellales	Mortierellaceae	Mortierella	Mortierella_parvispora
921	423de215b2468a1bf6f6bdfaaef548b0	W006	0	Mangy	Fungi	Mortierellomycota	Mortierellomycetes	Mortierellales	Mortierellaceae	Mortierella	Mortierella_parvispora
919	423de215b2468a1bf6f6bdfaaef548b0	W010	0	Confidently healthy	Fungi	Mortierellomycota	Mortierellomycetes	Mortierellales	Mortierellaceae	Mortierella	Mortierella_parvispora
913	423de215b2468a1bf6f6bdfaaef548b0	W012	0	Confidently healthy	Fungi	Mortierellomycota	Mortierellomycetes	Mortierellales	Mortierellaceae	Mortierella	Mortierella_parvispora
914	423de215b2468a1bf6f6bdfaaef548b0	W017	0	Confidently healthy	Fungi	Mortierellomycota	Mortierellomycetes	Mortierellales	Mortierellaceae	Mortierella	Mortierella_parvispora
912	423de215b2468a1bf6f6bdfaaef548b0	W021	0	Severe mange	Fungi	Mortierellomycota	Mortierellomycetes	Mortierellales	Mortierellaceae	Mortierella	Mortierella_parvispora
922	423de215b2468a1bf6f6bdfaaef548b0	W025	0	Mangy	Fungi	Mortierellomycota	Mortierellomycetes	Mortierellales	Mortierellaceae	Mortierella	Mortierella_parvispora
1562	7cf33060147cdc4d194a8d852364fcca	DW02	0	Severe mange	Fungi	Ascomycota	Sordariomycetes	Myrmecridiales	Myrmecridiaceae	Myrmecridium	Myrmecridium_fluviae
1568	7cf33060147cdc4d194a8d852364fcca	Vet1	0	Mangy	Fungi	Ascomycota	Sordariomycetes	Myrmecridiales	Myrmecridiaceae	Myrmecridium	Myrmecridium_fluviae
1571	7cf33060147cdc4d194a8d852364fcca	W003	0	Severe mange	Fungi	Ascomycota	Sordariomycetes	Myrmecridiales	Myrmecridiaceae	Myrmecridium	Myrmecridium_fluviae
1573	7cf33060147cdc4d194a8d852364fcca	W005	0	Severe mange	Fungi	Ascomycota	Sordariomycetes	Myrmecridiales	Myrmecridiaceae	Myrmecridium	Myrmecridium_fluviae
1569	7cf33060147cdc4d194a8d852364fcca	W006	0	Mangy	Fungi	Ascomycota	Sordariomycetes	Myrmecridiales	Myrmecridiaceae	Myrmecridium	Myrmecridium_fluviae
1567	7cf33060147cdc4d194a8d852364fcca	W010	0	Confidently healthy	Fungi	Ascomycota	Sordariomycetes	Myrmecridiales	Myrmecridiaceae	Myrmecridium	Myrmecridium_fluviae
1572	7cf33060147cdc4d194a8d852364fcca	W011	0	Confidently healthy	Fungi	Ascomycota	Sordariomycetes	Myrmecridiales	Myrmecridiaceae	Myrmecridium	Myrmecridium_fluviae
1565	7cf33060147cdc4d194a8d852364fcca	W012	0	Confidently healthy	Fungi	Ascomycota	Sordariomycetes	Myrmecridiales	Myrmecridiaceae	Myrmecridium	Myrmecridium_fluviae
1566	7cf33060147cdc4d194a8d852364fcca	W017	0	Confidently healthy	Fungi	Ascomycota	Sordariomycetes	Myrmecridiales	Myrmecridiaceae	Myrmecridium	Myrmecridium_fluviae
1563	7cf33060147cdc4d194a8d852364fcca	W020	0	Confidently healthy	Fungi	Ascomycota	Sordariomycetes	Myrmecridiales	Myrmecridiaceae	Myrmecridium	Myrmecridium_fluviae
1570	7cf33060147cdc4d194a8d852364fcca	W024	0	Confidently healthy	Fungi	Ascomycota	Sordariomycetes	Myrmecridiales	Myrmecridiaceae	Myrmecridium	Myrmecridium_fluviae
1561	7cf33060147cdc4d194a8d852364fcca	W025	0	Mangy	Fungi	Ascomycota	Sordariomycetes	Myrmecridiales	Myrmecridiaceae	Myrmecridium	Myrmecridium_fluviae
638	32a5868a40b982d1a6c498416ea2c9eb	DW02	0	Severe mange	Fungi	NA	NA	NA	NA	NA	NA
2113	b1bb85849e7dac35810553769d98c217	DW02	0	Severe mange	Fungi	Ascomycota	NA	NA	NA	NA	NA
2633	e0ff4a7d364d8cf96a0245010c4c450e	DW02	0	Severe mange	Fungi	Ascomycota	NA	NA	NA	NA	NA
650	32a5868a40b982d1a6c498416ea2c9eb	Vet1	0	Mangy	Fungi	NA	NA	NA	NA	NA	NA
2112	b1bb85849e7dac35810553769d98c217	Vet1	0	Mangy	Fungi	Ascomycota	NA	NA	NA	NA	NA
2638	e0ff4a7d364d8cf96a0245010c4c450e	Vet1	0	Mangy	Fungi	Ascomycota	NA	NA	NA	NA	NA
2107	b1bb85849e7dac35810553769d98c217	W003	0	Severe mange	Fungi	Ascomycota	NA	NA	NA	NA	NA
2628	e0ff4a7d364d8cf96a0245010c4c450e	W003	0	Severe mange	Fungi	Ascomycota	NA	NA	NA	NA	NA
2117	b1bb85849e7dac35810553769d98c217	W005	0	Severe mange	Fungi	Ascomycota	NA	NA	NA	NA	NA
2634	e0ff4a7d364d8cf96a0245010c4c450e	W005	0	Severe mange	Fungi	Ascomycota	NA	NA	NA	NA	NA
649	32a5868a40b982d1a6c498416ea2c9eb	W006	0	Mangy	Fungi	NA	NA	NA	NA	NA	NA
2115	b1bb85849e7dac35810553769d98c217	W006	0	Mangy	Fungi	Ascomycota	NA	NA	NA	NA	NA
645	32a5868a40b982d1a6c498416ea2c9eb	W010	0	Confidently healthy	Fungi	NA	NA	NA	NA	NA	NA
2109	b1bb85849e7dac35810553769d98c217	W010	0	Confidently healthy	Fungi	Ascomycota	NA	NA	NA	NA	NA
2637	e0ff4a7d364d8cf96a0245010c4c450e	W010	0	Confidently healthy	Fungi	Ascomycota	NA	NA	NA	NA	NA
641	32a5868a40b982d1a6c498416ea2c9eb	W011	0	Confidently healthy	Fungi	NA	NA	NA	NA	NA	NA
2636	e0ff4a7d364d8cf96a0245010c4c450e	W011	0	Confidently healthy	Fungi	Ascomycota	NA	NA	NA	NA	NA
648	32a5868a40b982d1a6c498416ea2c9eb	W012	0	Confidently healthy	Fungi	NA	NA	NA	NA	NA	NA
644	32a5868a40b982d1a6c498416ea2c9eb	W017	0	Confidently healthy	Fungi	NA	NA	NA	NA	NA	NA
2118	b1bb85849e7dac35810553769d98c217	W017	0	Confidently healthy	Fungi	Ascomycota	NA	NA	NA	NA	NA
2630	e0ff4a7d364d8cf96a0245010c4c450e	W017	0	Confidently healthy	Fungi	Ascomycota	NA	NA	NA	NA	NA
642	32a5868a40b982d1a6c498416ea2c9eb	W020	0	Confidently healthy	Fungi	NA	NA	NA	NA	NA	NA
2110	b1bb85849e7dac35810553769d98c217	W020	0	Confidently healthy	Fungi	Ascomycota	NA	NA	NA	NA	NA
2629	e0ff4a7d364d8cf96a0245010c4c450e	W020	0	Confidently healthy	Fungi	Ascomycota	NA	NA	NA	NA	NA
647	32a5868a40b982d1a6c498416ea2c9eb	W021	0	Severe mange	Fungi	NA	NA	NA	NA	NA	NA
2108	b1bb85849e7dac35810553769d98c217	W021	0	Severe mange	Fungi	Ascomycota	NA	NA	NA	NA	NA
2632	e0ff4a7d364d8cf96a0245010c4c450e	W021	0	Severe mange	Fungi	Ascomycota	NA	NA	NA	NA	NA
643	32a5868a40b982d1a6c498416ea2c9eb	W024	0	Confidently healthy	Fungi	NA	NA	NA	NA	NA	NA
2119	b1bb85849e7dac35810553769d98c217	W024	0	Confidently healthy	Fungi	Ascomycota	NA	NA	NA	NA	NA
639	32a5868a40b982d1a6c498416ea2c9eb	W025	0	Mangy	Fungi	NA	NA	NA	NA	NA	NA
2116	b1bb85849e7dac35810553769d98c217	W025	0	Mangy	Fungi	Ascomycota	NA	NA	NA	NA	NA
359	1979cd560bb587701331ede4a4da3b2a	DW02	0	Severe mange	Fungi	Ascomycota	Eurotiomycetes	Onygenales	NA	NA	NA
364	1979cd560bb587701331ede4a4da3b2a	Vet1	0	Mangy	Fungi	Ascomycota	Eurotiomycetes	Onygenales	NA	NA	NA
360	1979cd560bb587701331ede4a4da3b2a	W003	0	Severe mange	Fungi	Ascomycota	Eurotiomycetes	Onygenales	NA	NA	NA
361	1979cd560bb587701331ede4a4da3b2a	W005	0	Severe mange	Fungi	Ascomycota	Eurotiomycetes	Onygenales	NA	NA	NA
353	1979cd560bb587701331ede4a4da3b2a	W006	0	Mangy	Fungi	Ascomycota	Eurotiomycetes	Onygenales	NA	NA	NA
355	1979cd560bb587701331ede4a4da3b2a	W010	0	Confidently healthy	Fungi	Ascomycota	Eurotiomycetes	Onygenales	NA	NA	NA
358	1979cd560bb587701331ede4a4da3b2a	W017	0	Confidently healthy	Fungi	Ascomycota	Eurotiomycetes	Onygenales	NA	NA	NA
363	1979cd560bb587701331ede4a4da3b2a	W020	0	Confidently healthy	Fungi	Ascomycota	Eurotiomycetes	Onygenales	NA	NA	NA
357	1979cd560bb587701331ede4a4da3b2a	W021	0	Severe mange	Fungi	Ascomycota	Eurotiomycetes	Onygenales	NA	NA	NA
352	1979cd560bb587701331ede4a4da3b2a	W024	0	Confidently healthy	Fungi	Ascomycota	Eurotiomycetes	Onygenales	NA	NA	NA
356	1979cd560bb587701331ede4a4da3b2a	W025	0	Mangy	Fungi	Ascomycota	Eurotiomycetes	Onygenales	NA	NA	NA
84	029ed15aa1dd769f89632055ad54fb4a	DW02	0	Severe mange	Fungi	Ascomycota	Dothideomycetes	Pleosporales	Lentitheciaceae	NA	NA
137	035463cae73dfa3b148179f4e75adf08	DW02	0	Severe mange	Fungi	Ascomycota	Dothideomycetes	Pleosporales	NA	NA	NA
173	074bf7ceb3bc2066285c1c62491b3b14	DW02	0	Severe mange	Fungi	Ascomycota	Dothideomycetes	Pleosporales	Didymellaceae	NA	NA
451	1d6176748cf0404f232904c6294cbdf4	DW02	0	Severe mange	Fungi	Ascomycota	Dothideomycetes	Pleosporales	Lentitheciaceae	NA	NA
477	1dadcf5dbf94a52eab162d23ade68d2d	DW02	0	Severe mange	Fungi	Ascomycota	Dothideomycetes	Pleosporales	Didymellaceae	NA	NA
554	28560ec02ac25a72f788b3ce45ef321a	DW02	0	Severe mange	Fungi	Ascomycota	Dothideomycetes	Pleosporales	Didymellaceae	NA	NA
777	3d16a4f30a24cab020f7b265dca296a8	DW02	0	Severe mange	Fungi	Ascomycota	Dothideomycetes	Pleosporales	Melanommataceae	NA	NA
1013	4be7f131da15bb42f3c166ed50ae7b0d	DW02	0	Severe mange	Fungi	Ascomycota	Dothideomycetes	Pleosporales	Phaeosphaeriaceae	NA	NA
1555	7c285edc2824f3807c3438e7541e20ed	DW02	0	Severe mange	Fungi	Ascomycota	Dothideomycetes	Pleosporales	NA	NA	NA
1676	88468f25fead2aabffe17f1d14061e71	DW02	0	Severe mange	Fungi	Ascomycota	Dothideomycetes	Pleosporales	NA	NA	NA
1807	9430175338c5fd0bccfbacff69abbe89	DW02	0	Severe mange	Fungi	Ascomycota	Dothideomycetes	Pleosporales	Didymellaceae	NA	NA
1967	a72e6fdfe216490f0ab3b4c2b8e355c0	DW02	0	Severe mange	Fungi	Ascomycota	Dothideomycetes	Pleosporales	Didymellaceae	NA	NA
2608	dccc5ba9ae79954bd95faabe91fbdf74	DW02	0	Severe mange	Fungi	Ascomycota	Dothideomycetes	Pleosporales	Didymellaceae	NA	NA
2812	f6be458f9881c0740cf4657e28e5f632	DW02	0	Severe mange	Fungi	Ascomycota	Dothideomycetes	Pleosporales	Didymellaceae	NA	NA
2920	aa4650fe2bfb6d800739c7f7db74a505	DW02	0	Severe mange	Fungi	Ascomycota	Dothideomycetes	Pleosporales	Didymosphaeriaceae	NA	NA
139	035463cae73dfa3b148179f4e75adf08	Vet1	0	Mangy	Fungi	Ascomycota	Dothideomycetes	Pleosporales	NA	NA	NA
170	074bf7ceb3bc2066285c1c62491b3b14	Vet1	0	Mangy	Fungi	Ascomycota	Dothideomycetes	Pleosporales	Didymellaceae	NA	NA
448	1d6176748cf0404f232904c6294cbdf4	Vet1	0	Mangy	Fungi	Ascomycota	Dothideomycetes	Pleosporales	Lentitheciaceae	NA	NA
478	1dadcf5dbf94a52eab162d23ade68d2d	Vet1	0	Mangy	Fungi	Ascomycota	Dothideomycetes	Pleosporales	Didymellaceae	NA	NA
558	28560ec02ac25a72f788b3ce45ef321a	Vet1	0	Mangy	Fungi	Ascomycota	Dothideomycetes	Pleosporales	Didymellaceae	NA	NA
772	3d16a4f30a24cab020f7b265dca296a8	Vet1	0	Mangy	Fungi	Ascomycota	Dothideomycetes	Pleosporales	Melanommataceae	NA	NA
1005	4be7f131da15bb42f3c166ed50ae7b0d	Vet1	0	Mangy	Fungi	Ascomycota	Dothideomycetes	Pleosporales	Phaeosphaeriaceae	NA	NA
1380	731d76e691a53204b8ac5dec9ebd373c	Vet1	0	Mangy	Fungi	Ascomycota	Dothideomycetes	Pleosporales	Didymellaceae	NA	NA
1560	7c285edc2824f3807c3438e7541e20ed	Vet1	0	Mangy	Fungi	Ascomycota	Dothideomycetes	Pleosporales	NA	NA	NA
1665	88468f25fead2aabffe17f1d14061e71	Vet1	0	Mangy	Fungi	Ascomycota	Dothideomycetes	Pleosporales	NA	NA	NA
1968	a72e6fdfe216490f0ab3b4c2b8e355c0	Vet1	0	Mangy	Fungi	Ascomycota	Dothideomycetes	Pleosporales	Didymellaceae	NA	NA
2604	dccc5ba9ae79954bd95faabe91fbdf74	Vet1	0	Mangy	Fungi	Ascomycota	Dothideomycetes	Pleosporales	Didymellaceae	NA	NA
2816	f6be458f9881c0740cf4657e28e5f632	Vet1	0	Mangy	Fungi	Ascomycota	Dothideomycetes	Pleosporales	Didymellaceae	NA	NA
2918	aa4650fe2bfb6d800739c7f7db74a505	Vet1	0	Mangy	Fungi	Ascomycota	Dothideomycetes	Pleosporales	Didymosphaeriaceae	NA	NA
87	029ed15aa1dd769f89632055ad54fb4a	W003	0	Severe mange	Fungi	Ascomycota	Dothideomycetes	Pleosporales	Lentitheciaceae	NA	NA
142	035463cae73dfa3b148179f4e75adf08	W003	0	Severe mange	Fungi	Ascomycota	Dothideomycetes	Pleosporales	NA	NA	NA
176	074bf7ceb3bc2066285c1c62491b3b14	W003	0	Severe mange	Fungi	Ascomycota	Dothideomycetes	Pleosporales	Didymellaceae	NA	NA
454	1d6176748cf0404f232904c6294cbdf4	W003	0	Severe mange	Fungi	Ascomycota	Dothideomycetes	Pleosporales	Lentitheciaceae	NA	NA
471	1dadcf5dbf94a52eab162d23ade68d2d	W003	0	Severe mange	Fungi	Ascomycota	Dothideomycetes	Pleosporales	Didymellaceae	NA	NA
550	28560ec02ac25a72f788b3ce45ef321a	W003	0	Severe mange	Fungi	Ascomycota	Dothideomycetes	Pleosporales	Didymellaceae	NA	NA
771	3d16a4f30a24cab020f7b265dca296a8	W003	0	Severe mange	Fungi	Ascomycota	Dothideomycetes	Pleosporales	Melanommataceae	NA	NA
1010	4be7f131da15bb42f3c166ed50ae7b0d	W003	0	Severe mange	Fungi	Ascomycota	Dothideomycetes	Pleosporales	Phaeosphaeriaceae	NA	NA
1551	7c285edc2824f3807c3438e7541e20ed	W003	0	Severe mange	Fungi	Ascomycota	Dothideomycetes	Pleosporales	NA	NA	NA
1671	88468f25fead2aabffe17f1d14061e71	W003	0	Severe mange	Fungi	Ascomycota	Dothideomycetes	Pleosporales	NA	NA	NA
1805	9430175338c5fd0bccfbacff69abbe89	W003	0	Severe mange	Fungi	Ascomycota	Dothideomycetes	Pleosporales	Didymellaceae	NA	NA
1971	a72e6fdfe216490f0ab3b4c2b8e355c0	W003	0	Severe mange	Fungi	Ascomycota	Dothideomycetes	Pleosporales	Didymellaceae	NA	NA
2611	dccc5ba9ae79954bd95faabe91fbdf74	W003	0	Severe mange	Fungi	Ascomycota	Dothideomycetes	Pleosporales	Didymellaceae	NA	NA
2817	f6be458f9881c0740cf4657e28e5f632	W003	0	Severe mange	Fungi	Ascomycota	Dothideomycetes	Pleosporales	Didymellaceae	NA	NA
2924	aa4650fe2bfb6d800739c7f7db74a505	W003	0	Severe mange	Fungi	Ascomycota	Dothideomycetes	Pleosporales	Didymosphaeriaceae	NA	NA
80	029ed15aa1dd769f89632055ad54fb4a	W005	0	Severe mange	Fungi	Ascomycota	Dothideomycetes	Pleosporales	Lentitheciaceae	NA	NA
138	035463cae73dfa3b148179f4e75adf08	W005	0	Severe mange	Fungi	Ascomycota	Dothideomycetes	Pleosporales	NA	NA	NA
181	074bf7ceb3bc2066285c1c62491b3b14	W005	0	Severe mange	Fungi	Ascomycota	Dothideomycetes	Pleosporales	Didymellaceae	NA	NA
446	1d6176748cf0404f232904c6294cbdf4	W005	0	Severe mange	Fungi	Ascomycota	Dothideomycetes	Pleosporales	Lentitheciaceae	NA	NA
476	1dadcf5dbf94a52eab162d23ade68d2d	W005	0	Severe mange	Fungi	Ascomycota	Dothideomycetes	Pleosporales	Didymellaceae	NA	NA
559	28560ec02ac25a72f788b3ce45ef321a	W005	0	Severe mange	Fungi	Ascomycota	Dothideomycetes	Pleosporales	Didymellaceae	NA	NA
769	3d16a4f30a24cab020f7b265dca296a8	W005	0	Severe mange	Fungi	Ascomycota	Dothideomycetes	Pleosporales	Melanommataceae	NA	NA
1006	4be7f131da15bb42f3c166ed50ae7b0d	W005	0	Severe mange	Fungi	Ascomycota	Dothideomycetes	Pleosporales	Phaeosphaeriaceae	NA	NA
1389	731d76e691a53204b8ac5dec9ebd373c	W005	0	Severe mange	Fungi	Ascomycota	Dothideomycetes	Pleosporales	Didymellaceae	NA	NA
1552	7c285edc2824f3807c3438e7541e20ed	W005	0	Severe mange	Fungi	Ascomycota	Dothideomycetes	Pleosporales	NA	NA	NA
1673	88468f25fead2aabffe17f1d14061e71	W005	0	Severe mange	Fungi	Ascomycota	Dothideomycetes	Pleosporales	NA	NA	NA
1803	9430175338c5fd0bccfbacff69abbe89	W005	0	Severe mange	Fungi	Ascomycota	Dothideomycetes	Pleosporales	Didymellaceae	NA	NA
1975	a72e6fdfe216490f0ab3b4c2b8e355c0	W005	0	Severe mange	Fungi	Ascomycota	Dothideomycetes	Pleosporales	Didymellaceae	NA	NA
2606	dccc5ba9ae79954bd95faabe91fbdf74	W005	0	Severe mange	Fungi	Ascomycota	Dothideomycetes	Pleosporales	Didymellaceae	NA	NA
2820	f6be458f9881c0740cf4657e28e5f632	W005	0	Severe mange	Fungi	Ascomycota	Dothideomycetes	Pleosporales	Didymellaceae	NA	NA
2915	aa4650fe2bfb6d800739c7f7db74a505	W005	0	Severe mange	Fungi	Ascomycota	Dothideomycetes	Pleosporales	Didymosphaeriaceae	NA	NA
81	029ed15aa1dd769f89632055ad54fb4a	W006	0	Mangy	Fungi	Ascomycota	Dothideomycetes	Pleosporales	Lentitheciaceae	NA	NA
134	035463cae73dfa3b148179f4e75adf08	W006	0	Mangy	Fungi	Ascomycota	Dothideomycetes	Pleosporales	NA	NA	NA
178	074bf7ceb3bc2066285c1c62491b3b14	W006	0	Mangy	Fungi	Ascomycota	Dothideomycetes	Pleosporales	Didymellaceae	NA	NA
447	1d6176748cf0404f232904c6294cbdf4	W006	0	Mangy	Fungi	Ascomycota	Dothideomycetes	Pleosporales	Lentitheciaceae	NA	NA
469	1dadcf5dbf94a52eab162d23ade68d2d	W006	0	Mangy	Fungi	Ascomycota	Dothideomycetes	Pleosporales	Didymellaceae	NA	NA
555	28560ec02ac25a72f788b3ce45ef321a	W006	0	Mangy	Fungi	Ascomycota	Dothideomycetes	Pleosporales	Didymellaceae	NA	NA
768	3d16a4f30a24cab020f7b265dca296a8	W006	0	Mangy	Fungi	Ascomycota	Dothideomycetes	Pleosporales	Melanommataceae	NA	NA
1002	4be7f131da15bb42f3c166ed50ae7b0d	W006	0	Mangy	Fungi	Ascomycota	Dothideomycetes	Pleosporales	Phaeosphaeriaceae	NA	NA
1386	731d76e691a53204b8ac5dec9ebd373c	W006	0	Mangy	Fungi	Ascomycota	Dothideomycetes	Pleosporales	Didymellaceae	NA	NA
1559	7c285edc2824f3807c3438e7541e20ed	W006	0	Mangy	Fungi	Ascomycota	Dothideomycetes	Pleosporales	NA	NA	NA
1667	88468f25fead2aabffe17f1d14061e71	W006	0	Mangy	Fungi	Ascomycota	Dothideomycetes	Pleosporales	NA	NA	NA
1800	9430175338c5fd0bccfbacff69abbe89	W006	0	Mangy	Fungi	Ascomycota	Dothideomycetes	Pleosporales	Didymellaceae	NA	NA
1974	a72e6fdfe216490f0ab3b4c2b8e355c0	W006	0	Mangy	Fungi	Ascomycota	Dothideomycetes	Pleosporales	Didymellaceae	NA	NA
2612	dccc5ba9ae79954bd95faabe91fbdf74	W006	0	Mangy	Fungi	Ascomycota	Dothideomycetes	Pleosporales	Didymellaceae	NA	NA
2819	f6be458f9881c0740cf4657e28e5f632	W006	0	Mangy	Fungi	Ascomycota	Dothideomycetes	Pleosporales	Didymellaceae	NA	NA
2919	aa4650fe2bfb6d800739c7f7db74a505	W006	0	Mangy	Fungi	Ascomycota	Dothideomycetes	Pleosporales	Didymosphaeriaceae	NA	NA
82	029ed15aa1dd769f89632055ad54fb4a	W010	0	Confidently healthy	Fungi	Ascomycota	Dothideomycetes	Pleosporales	Lentitheciaceae	NA	NA
133	035463cae73dfa3b148179f4e75adf08	W010	0	Confidently healthy	Fungi	Ascomycota	Dothideomycetes	Pleosporales	NA	NA	NA
444	1d6176748cf0404f232904c6294cbdf4	W010	0	Confidently healthy	Fungi	Ascomycota	Dothideomycetes	Pleosporales	Lentitheciaceae	NA	NA
480	1dadcf5dbf94a52eab162d23ade68d2d	W010	0	Confidently healthy	Fungi	Ascomycota	Dothideomycetes	Pleosporales	Didymellaceae	NA	NA
549	28560ec02ac25a72f788b3ce45ef321a	W010	0	Confidently healthy	Fungi	Ascomycota	Dothideomycetes	Pleosporales	Didymellaceae	NA	NA
773	3d16a4f30a24cab020f7b265dca296a8	W010	0	Confidently healthy	Fungi	Ascomycota	Dothideomycetes	Pleosporales	Melanommataceae	NA	NA
1007	4be7f131da15bb42f3c166ed50ae7b0d	W010	0	Confidently healthy	Fungi	Ascomycota	Dothideomycetes	Pleosporales	Phaeosphaeriaceae	NA	NA
1391	731d76e691a53204b8ac5dec9ebd373c	W010	0	Confidently healthy	Fungi	Ascomycota	Dothideomycetes	Pleosporales	Didymellaceae	NA	NA
1550	7c285edc2824f3807c3438e7541e20ed	W010	0	Confidently healthy	Fungi	Ascomycota	Dothideomycetes	Pleosporales	NA	NA	NA
1674	88468f25fead2aabffe17f1d14061e71	W010	0	Confidently healthy	Fungi	Ascomycota	Dothideomycetes	Pleosporales	NA	NA	NA
1802	9430175338c5fd0bccfbacff69abbe89	W010	0	Confidently healthy	Fungi	Ascomycota	Dothideomycetes	Pleosporales	Didymellaceae	NA	NA
1976	a72e6fdfe216490f0ab3b4c2b8e355c0	W010	0	Confidently healthy	Fungi	Ascomycota	Dothideomycetes	Pleosporales	Didymellaceae	NA	NA
2609	dccc5ba9ae79954bd95faabe91fbdf74	W010	0	Confidently healthy	Fungi	Ascomycota	Dothideomycetes	Pleosporales	Didymellaceae	NA	NA
2913	aa4650fe2bfb6d800739c7f7db74a505	W010	0	Confidently healthy	Fungi	Ascomycota	Dothideomycetes	Pleosporales	Didymosphaeriaceae	NA	NA
85	029ed15aa1dd769f89632055ad54fb4a	W011	0	Confidently healthy	Fungi	Ascomycota	Dothideomycetes	Pleosporales	Lentitheciaceae	NA	NA
141	035463cae73dfa3b148179f4e75adf08	W011	0	Confidently healthy	Fungi	Ascomycota	Dothideomycetes	Pleosporales	NA	NA	NA
557	28560ec02ac25a72f788b3ce45ef321a	W011	0	Confidently healthy	Fungi	Ascomycota	Dothideomycetes	Pleosporales	Didymellaceae	NA	NA
1670	88468f25fead2aabffe17f1d14061e71	W011	0	Confidently healthy	Fungi	Ascomycota	Dothideomycetes	Pleosporales	NA	NA	NA
89	029ed15aa1dd769f89632055ad54fb4a	W012	0	Confidently healthy	Fungi	Ascomycota	Dothideomycetes	Pleosporales	Lentitheciaceae	NA	NA
140	035463cae73dfa3b148179f4e75adf08	W012	0	Confidently healthy	Fungi	Ascomycota	Dothideomycetes	Pleosporales	NA	NA	NA
174	074bf7ceb3bc2066285c1c62491b3b14	W012	0	Confidently healthy	Fungi	Ascomycota	Dothideomycetes	Pleosporales	Didymellaceae	NA	NA
556	28560ec02ac25a72f788b3ce45ef321a	W012	0	Confidently healthy	Fungi	Ascomycota	Dothideomycetes	Pleosporales	Didymellaceae	NA	NA
1969	a72e6fdfe216490f0ab3b4c2b8e355c0	W012	0	Confidently healthy	Fungi	Ascomycota	Dothideomycetes	Pleosporales	Didymellaceae	NA	NA
2603	dccc5ba9ae79954bd95faabe91fbdf74	W012	0	Confidently healthy	Fungi	Ascomycota	Dothideomycetes	Pleosporales	Didymellaceae	NA	NA
2922	aa4650fe2bfb6d800739c7f7db74a505	W012	0	Confidently healthy	Fungi	Ascomycota	Dothideomycetes	Pleosporales	Didymosphaeriaceae	NA	NA
90	029ed15aa1dd769f89632055ad54fb4a	W017	0	Confidently healthy	Fungi	Ascomycota	Dothideomycetes	Pleosporales	Lentitheciaceae	NA	NA
136	035463cae73dfa3b148179f4e75adf08	W017	0	Confidently healthy	Fungi	Ascomycota	Dothideomycetes	Pleosporales	NA	NA	NA
171	074bf7ceb3bc2066285c1c62491b3b14	W017	0	Confidently healthy	Fungi	Ascomycota	Dothideomycetes	Pleosporales	Didymellaceae	NA	NA
455	1d6176748cf0404f232904c6294cbdf4	W017	0	Confidently healthy	Fungi	Ascomycota	Dothideomycetes	Pleosporales	Lentitheciaceae	NA	NA
479	1dadcf5dbf94a52eab162d23ade68d2d	W017	0	Confidently healthy	Fungi	Ascomycota	Dothideomycetes	Pleosporales	Didymellaceae	NA	NA
552	28560ec02ac25a72f788b3ce45ef321a	W017	0	Confidently healthy	Fungi	Ascomycota	Dothideomycetes	Pleosporales	Didymellaceae	NA	NA
778	3d16a4f30a24cab020f7b265dca296a8	W017	0	Confidently healthy	Fungi	Ascomycota	Dothideomycetes	Pleosporales	Melanommataceae	NA	NA
1009	4be7f131da15bb42f3c166ed50ae7b0d	W017	0	Confidently healthy	Fungi	Ascomycota	Dothideomycetes	Pleosporales	Phaeosphaeriaceae	NA	NA
1382	731d76e691a53204b8ac5dec9ebd373c	W017	0	Confidently healthy	Fungi	Ascomycota	Dothideomycetes	Pleosporales	Didymellaceae	NA	NA
1668	88468f25fead2aabffe17f1d14061e71	W017	0	Confidently healthy	Fungi	Ascomycota	Dothideomycetes	Pleosporales	NA	NA	NA
1799	9430175338c5fd0bccfbacff69abbe89	W017	0	Confidently healthy	Fungi	Ascomycota	Dothideomycetes	Pleosporales	Didymellaceae	NA	NA
2605	dccc5ba9ae79954bd95faabe91fbdf74	W017	0	Confidently healthy	Fungi	Ascomycota	Dothideomycetes	Pleosporales	Didymellaceae	NA	NA
2811	f6be458f9881c0740cf4657e28e5f632	W017	0	Confidently healthy	Fungi	Ascomycota	Dothideomycetes	Pleosporales	Didymellaceae	NA	NA
2916	aa4650fe2bfb6d800739c7f7db74a505	W017	0	Confidently healthy	Fungi	Ascomycota	Dothideomycetes	Pleosporales	Didymosphaeriaceae	NA	NA
91	029ed15aa1dd769f89632055ad54fb4a	W020	0	Confidently healthy	Fungi	Ascomycota	Dothideomycetes	Pleosporales	Lentitheciaceae	NA	NA
177	074bf7ceb3bc2066285c1c62491b3b14	W020	0	Confidently healthy	Fungi	Ascomycota	Dothideomycetes	Pleosporales	Didymellaceae	NA	NA
453	1d6176748cf0404f232904c6294cbdf4	W020	0	Confidently healthy	Fungi	Ascomycota	Dothideomycetes	Pleosporales	Lentitheciaceae	NA	NA
548	28560ec02ac25a72f788b3ce45ef321a	W020	0	Confidently healthy	Fungi	Ascomycota	Dothideomycetes	Pleosporales	Didymellaceae	NA	NA
780	3d16a4f30a24cab020f7b265dca296a8	W020	0	Confidently healthy	Fungi	Ascomycota	Dothideomycetes	Pleosporales	Melanommataceae	NA	NA
1004	4be7f131da15bb42f3c166ed50ae7b0d	W020	0	Confidently healthy	Fungi	Ascomycota	Dothideomycetes	Pleosporales	Phaeosphaeriaceae	NA	NA
1557	7c285edc2824f3807c3438e7541e20ed	W020	0	Confidently healthy	Fungi	Ascomycota	Dothideomycetes	Pleosporales	NA	NA	NA
1675	88468f25fead2aabffe17f1d14061e71	W020	0	Confidently healthy	Fungi	Ascomycota	Dothideomycetes	Pleosporales	NA	NA	NA
1965	a72e6fdfe216490f0ab3b4c2b8e355c0	W020	0	Confidently healthy	Fungi	Ascomycota	Dothideomycetes	Pleosporales	Didymellaceae	NA	NA
2602	dccc5ba9ae79954bd95faabe91fbdf74	W020	0	Confidently healthy	Fungi	Ascomycota	Dothideomycetes	Pleosporales	Didymellaceae	NA	NA
88	029ed15aa1dd769f89632055ad54fb4a	W021	0	Severe mange	Fungi	Ascomycota	Dothideomycetes	Pleosporales	Lentitheciaceae	NA	NA
131	035463cae73dfa3b148179f4e75adf08	W021	0	Severe mange	Fungi	Ascomycota	Dothideomycetes	Pleosporales	NA	NA	NA
172	074bf7ceb3bc2066285c1c62491b3b14	W021	0	Severe mange	Fungi	Ascomycota	Dothideomycetes	Pleosporales	Didymellaceae	NA	NA
443	1d6176748cf0404f232904c6294cbdf4	W021	0	Severe mange	Fungi	Ascomycota	Dothideomycetes	Pleosporales	Lentitheciaceae	NA	NA
475	1dadcf5dbf94a52eab162d23ade68d2d	W021	0	Severe mange	Fungi	Ascomycota	Dothideomycetes	Pleosporales	Didymellaceae	NA	NA
553	28560ec02ac25a72f788b3ce45ef321a	W021	0	Severe mange	Fungi	Ascomycota	Dothideomycetes	Pleosporales	Didymellaceae	NA	NA
779	3d16a4f30a24cab020f7b265dca296a8	W021	0	Severe mange	Fungi	Ascomycota	Dothideomycetes	Pleosporales	Melanommataceae	NA	NA
1011	4be7f131da15bb42f3c166ed50ae7b0d	W021	0	Severe mange	Fungi	Ascomycota	Dothideomycetes	Pleosporales	Phaeosphaeriaceae	NA	NA
1554	7c285edc2824f3807c3438e7541e20ed	W021	0	Severe mange	Fungi	Ascomycota	Dothideomycetes	Pleosporales	NA	NA	NA
1677	88468f25fead2aabffe17f1d14061e71	W021	0	Severe mange	Fungi	Ascomycota	Dothideomycetes	Pleosporales	NA	NA	NA
1804	9430175338c5fd0bccfbacff69abbe89	W021	0	Severe mange	Fungi	Ascomycota	Dothideomycetes	Pleosporales	Didymellaceae	NA	NA
1970	a72e6fdfe216490f0ab3b4c2b8e355c0	W021	0	Severe mange	Fungi	Ascomycota	Dothideomycetes	Pleosporales	Didymellaceae	NA	NA
2464	cf20a81b175ac2ce81910a1b9bf3c0b9	W021	0	Severe mange	Fungi	Ascomycota	Dothideomycetes	Pleosporales	Didymellaceae	NA	NA
2607	dccc5ba9ae79954bd95faabe91fbdf74	W021	0	Severe mange	Fungi	Ascomycota	Dothideomycetes	Pleosporales	Didymellaceae	NA	NA
2813	f6be458f9881c0740cf4657e28e5f632	W021	0	Severe mange	Fungi	Ascomycota	Dothideomycetes	Pleosporales	Didymellaceae	NA	NA
2917	aa4650fe2bfb6d800739c7f7db74a505	W021	0	Severe mange	Fungi	Ascomycota	Dothideomycetes	Pleosporales	Didymosphaeriaceae	NA	NA
83	029ed15aa1dd769f89632055ad54fb4a	W024	0	Confidently healthy	Fungi	Ascomycota	Dothideomycetes	Pleosporales	Lentitheciaceae	NA	NA
135	035463cae73dfa3b148179f4e75adf08	W024	0	Confidently healthy	Fungi	Ascomycota	Dothideomycetes	Pleosporales	NA	NA	NA
179	074bf7ceb3bc2066285c1c62491b3b14	W024	0	Confidently healthy	Fungi	Ascomycota	Dothideomycetes	Pleosporales	Didymellaceae	NA	NA
445	1d6176748cf0404f232904c6294cbdf4	W024	0	Confidently healthy	Fungi	Ascomycota	Dothideomycetes	Pleosporales	Lentitheciaceae	NA	NA
551	28560ec02ac25a72f788b3ce45ef321a	W024	0	Confidently healthy	Fungi	Ascomycota	Dothideomycetes	Pleosporales	Didymellaceae	NA	NA
774	3d16a4f30a24cab020f7b265dca296a8	W024	0	Confidently healthy	Fungi	Ascomycota	Dothideomycetes	Pleosporales	Melanommataceae	NA	NA
1973	a72e6fdfe216490f0ab3b4c2b8e355c0	W024	0	Confidently healthy	Fungi	Ascomycota	Dothideomycetes	Pleosporales	Didymellaceae	NA	NA
2923	aa4650fe2bfb6d800739c7f7db74a505	W024	0	Confidently healthy	Fungi	Ascomycota	Dothideomycetes	Pleosporales	Didymosphaeriaceae	NA	NA
143	035463cae73dfa3b148179f4e75adf08	W025	0	Mangy	Fungi	Ascomycota	Dothideomycetes	Pleosporales	NA	NA	NA
175	074bf7ceb3bc2066285c1c62491b3b14	W025	0	Mangy	Fungi	Ascomycota	Dothideomycetes	Pleosporales	Didymellaceae	NA	NA
449	1d6176748cf0404f232904c6294cbdf4	W025	0	Mangy	Fungi	Ascomycota	Dothideomycetes	Pleosporales	Lentitheciaceae	NA	NA
472	1dadcf5dbf94a52eab162d23ade68d2d	W025	0	Mangy	Fungi	Ascomycota	Dothideomycetes	Pleosporales	Didymellaceae	NA	NA
775	3d16a4f30a24cab020f7b265dca296a8	W025	0	Mangy	Fungi	Ascomycota	Dothideomycetes	Pleosporales	Melanommataceae	NA	NA
1012	4be7f131da15bb42f3c166ed50ae7b0d	W025	0	Mangy	Fungi	Ascomycota	Dothideomycetes	Pleosporales	Phaeosphaeriaceae	NA	NA
1388	731d76e691a53204b8ac5dec9ebd373c	W025	0	Mangy	Fungi	Ascomycota	Dothideomycetes	Pleosporales	Didymellaceae	NA	NA
1556	7c285edc2824f3807c3438e7541e20ed	W025	0	Mangy	Fungi	Ascomycota	Dothideomycetes	Pleosporales	NA	NA	NA
1672	88468f25fead2aabffe17f1d14061e71	W025	0	Mangy	Fungi	Ascomycota	Dothideomycetes	Pleosporales	NA	NA	NA
1972	a72e6fdfe216490f0ab3b4c2b8e355c0	W025	0	Mangy	Fungi	Ascomycota	Dothideomycetes	Pleosporales	Didymellaceae	NA	NA
2610	dccc5ba9ae79954bd95faabe91fbdf74	W025	0	Mangy	Fungi	Ascomycota	Dothideomycetes	Pleosporales	Didymellaceae	NA	NA
2818	f6be458f9881c0740cf4657e28e5f632	W025	0	Mangy	Fungi	Ascomycota	Dothideomycetes	Pleosporales	Didymellaceae	NA	NA
2914	aa4650fe2bfb6d800739c7f7db74a505	W025	0	Mangy	Fungi	Ascomycota	Dothideomycetes	Pleosporales	Didymosphaeriaceae	NA	NA
464	1d964f9503a698928bd3c90bc5efe9fa	DW02	0	Severe mange	Fungi	Basidiomycota	Tremellomycetes	Tremellales	NA	NA	NA
2161	b7e134a69de1650ba8c4f2cf810098a4	DW02	0	Severe mange	Fungi	Basidiomycota	Tremellomycetes	Tremellales	NA	NA	NA
465	1d964f9503a698928bd3c90bc5efe9fa	Vet1	0	Mangy	Fungi	Basidiomycota	Tremellomycetes	Tremellales	NA	NA	NA
2159	b7e134a69de1650ba8c4f2cf810098a4	Vet1	0	Mangy	Fungi	Basidiomycota	Tremellomycetes	Tremellales	NA	NA	NA
463	1d964f9503a698928bd3c90bc5efe9fa	W003	0	Severe mange	Fungi	Basidiomycota	Tremellomycetes	Tremellales	NA	NA	NA
2165	b7e134a69de1650ba8c4f2cf810098a4	W003	0	Severe mange	Fungi	Basidiomycota	Tremellomycetes	Tremellales	NA	NA	NA
468	1d964f9503a698928bd3c90bc5efe9fa	W005	0	Severe mange	Fungi	Basidiomycota	Tremellomycetes	Tremellales	NA	NA	NA
2160	b7e134a69de1650ba8c4f2cf810098a4	W005	0	Severe mange	Fungi	Basidiomycota	Tremellomycetes	Tremellales	NA	NA	NA
459	1d964f9503a698928bd3c90bc5efe9fa	W006	0	Mangy	Fungi	Basidiomycota	Tremellomycetes	Tremellales	NA	NA	NA
2170	b7e134a69de1650ba8c4f2cf810098a4	W006	0	Mangy	Fungi	Basidiomycota	Tremellomycetes	Tremellales	NA	NA	NA
466	1d964f9503a698928bd3c90bc5efe9fa	W010	0	Confidently healthy	Fungi	Basidiomycota	Tremellomycetes	Tremellales	NA	NA	NA
2168	b7e134a69de1650ba8c4f2cf810098a4	W010	0	Confidently healthy	Fungi	Basidiomycota	Tremellomycetes	Tremellales	NA	NA	NA
2162	b7e134a69de1650ba8c4f2cf810098a4	W017	0	Confidently healthy	Fungi	Basidiomycota	Tremellomycetes	Tremellales	NA	NA	NA
456	1d964f9503a698928bd3c90bc5efe9fa	W020	0	Confidently healthy	Fungi	Basidiomycota	Tremellomycetes	Tremellales	NA	NA	NA
2171	b7e134a69de1650ba8c4f2cf810098a4	W020	0	Confidently healthy	Fungi	Basidiomycota	Tremellomycetes	Tremellales	NA	NA	NA
467	1d964f9503a698928bd3c90bc5efe9fa	W021	0	Severe mange	Fungi	Basidiomycota	Tremellomycetes	Tremellales	NA	NA	NA
2164	b7e134a69de1650ba8c4f2cf810098a4	W021	0	Severe mange	Fungi	Basidiomycota	Tremellomycetes	Tremellales	NA	NA	NA
462	1d964f9503a698928bd3c90bc5efe9fa	W024	0	Confidently healthy	Fungi	Basidiomycota	Tremellomycetes	Tremellales	NA	NA	NA
2169	b7e134a69de1650ba8c4f2cf810098a4	W024	0	Confidently healthy	Fungi	Basidiomycota	Tremellomycetes	Tremellales	NA	NA	NA
461	1d964f9503a698928bd3c90bc5efe9fa	W025	0	Mangy	Fungi	Basidiomycota	Tremellomycetes	Tremellales	NA	NA	NA
2167	b7e134a69de1650ba8c4f2cf810098a4	W025	0	Mangy	Fungi	Basidiomycota	Tremellomycetes	Tremellales	NA	NA	NA
979	470563a3c5ec9dda6d661a86dec44d2b	DW02	0	Severe mange	Fungi	Basidiomycota	Tremellomycetes	Filobasidiales	Filobasidiaceae	Naganishia	Naganishia_albida
976	470563a3c5ec9dda6d661a86dec44d2b	Vet1	0	Mangy	Fungi	Basidiomycota	Tremellomycetes	Filobasidiales	Filobasidiaceae	Naganishia	Naganishia_albida
978	470563a3c5ec9dda6d661a86dec44d2b	W005	0	Severe mange	Fungi	Basidiomycota	Tremellomycetes	Filobasidiales	Filobasidiaceae	Naganishia	Naganishia_albida
985	470563a3c5ec9dda6d661a86dec44d2b	W006	0	Mangy	Fungi	Basidiomycota	Tremellomycetes	Filobasidiales	Filobasidiaceae	Naganishia	Naganishia_albida
986	470563a3c5ec9dda6d661a86dec44d2b	W010	0	Confidently healthy	Fungi	Basidiomycota	Tremellomycetes	Filobasidiales	Filobasidiaceae	Naganishia	Naganishia_albida
977	470563a3c5ec9dda6d661a86dec44d2b	W011	0	Confidently healthy	Fungi	Basidiomycota	Tremellomycetes	Filobasidiales	Filobasidiaceae	Naganishia	Naganishia_albida
984	470563a3c5ec9dda6d661a86dec44d2b	W012	0	Confidently healthy	Fungi	Basidiomycota	Tremellomycetes	Filobasidiales	Filobasidiaceae	Naganishia	Naganishia_albida
983	470563a3c5ec9dda6d661a86dec44d2b	W017	0	Confidently healthy	Fungi	Basidiomycota	Tremellomycetes	Filobasidiales	Filobasidiaceae	Naganishia	Naganishia_albida
982	470563a3c5ec9dda6d661a86dec44d2b	W020	0	Confidently healthy	Fungi	Basidiomycota	Tremellomycetes	Filobasidiales	Filobasidiaceae	Naganishia	Naganishia_albida
980	470563a3c5ec9dda6d661a86dec44d2b	W024	0	Confidently healthy	Fungi	Basidiomycota	Tremellomycetes	Filobasidiales	Filobasidiaceae	Naganishia	Naganishia_albida
981	470563a3c5ec9dda6d661a86dec44d2b	W025	0	Mangy	Fungi	Basidiomycota	Tremellomycetes	Filobasidiales	Filobasidiaceae	Naganishia	Naganishia_albida
1257	64173cadae44955f86ed2f6ea0c8e336	DW02	0	Severe mange	Fungi	Basidiomycota	Tremellomycetes	Filobasidiales	Filobasidiaceae	Naganishia	Naganishia_randhawae
1261	64173cadae44955f86ed2f6ea0c8e336	Vet1	0	Mangy	Fungi	Basidiomycota	Tremellomycetes	Filobasidiales	Filobasidiaceae	Naganishia	Naganishia_randhawae
1256	64173cadae44955f86ed2f6ea0c8e336	W003	0	Severe mange	Fungi	Basidiomycota	Tremellomycetes	Filobasidiales	Filobasidiaceae	Naganishia	Naganishia_randhawae
1250	64173cadae44955f86ed2f6ea0c8e336	W005	0	Severe mange	Fungi	Basidiomycota	Tremellomycetes	Filobasidiales	Filobasidiaceae	Naganishia	Naganishia_randhawae
1255	64173cadae44955f86ed2f6ea0c8e336	W006	0	Mangy	Fungi	Basidiomycota	Tremellomycetes	Filobasidiales	Filobasidiaceae	Naganishia	Naganishia_randhawae
1259	64173cadae44955f86ed2f6ea0c8e336	W010	0	Confidently healthy	Fungi	Basidiomycota	Tremellomycetes	Filobasidiales	Filobasidiaceae	Naganishia	Naganishia_randhawae
1253	64173cadae44955f86ed2f6ea0c8e336	W021	0	Severe mange	Fungi	Basidiomycota	Tremellomycetes	Filobasidiales	Filobasidiaceae	Naganishia	Naganishia_randhawae
1254	64173cadae44955f86ed2f6ea0c8e336	W025	0	Mangy	Fungi	Basidiomycota	Tremellomycetes	Filobasidiales	Filobasidiaceae	Naganishia	Naganishia_randhawae
1723	8d2917173dbd5e979be61a7942dd1d18	DW02	0	Severe mange	Fungi	Ascomycota	Dothideomycetes	Pleosporales	Didymellaceae	Neoascochyta	Neoascochyta_paspali
1728	8d2917173dbd5e979be61a7942dd1d18	W003	0	Severe mange	Fungi	Ascomycota	Dothideomycetes	Pleosporales	Didymellaceae	Neoascochyta	Neoascochyta_paspali
1724	8d2917173dbd5e979be61a7942dd1d18	W005	0	Severe mange	Fungi	Ascomycota	Dothideomycetes	Pleosporales	Didymellaceae	Neoascochyta	Neoascochyta_paspali
1719	8d2917173dbd5e979be61a7942dd1d18	W010	0	Confidently healthy	Fungi	Ascomycota	Dothideomycetes	Pleosporales	Didymellaceae	Neoascochyta	Neoascochyta_paspali
1718	8d2917173dbd5e979be61a7942dd1d18	W021	0	Severe mange	Fungi	Ascomycota	Dothideomycetes	Pleosporales	Didymellaceae	Neoascochyta	Neoascochyta_paspali
1721	8d2917173dbd5e979be61a7942dd1d18	W024	0	Confidently healthy	Fungi	Ascomycota	Dothideomycetes	Pleosporales	Didymellaceae	Neoascochyta	Neoascochyta_paspali
1271	647a8e22386347fbb01da9d546a8bed9	DW02	0	Severe mange	Fungi	Ascomycota	Dothideomycetes	Pleosporales	Didymellaceae	Neoascochyta	Neoascochyta_tardicrescens
1270	647a8e22386347fbb01da9d546a8bed9	Vet1	0	Mangy	Fungi	Ascomycota	Dothideomycetes	Pleosporales	Didymellaceae	Neoascochyta	Neoascochyta_tardicrescens
1268	647a8e22386347fbb01da9d546a8bed9	W003	0	Severe mange	Fungi	Ascomycota	Dothideomycetes	Pleosporales	Didymellaceae	Neoascochyta	Neoascochyta_tardicrescens
1269	647a8e22386347fbb01da9d546a8bed9	W005	0	Severe mange	Fungi	Ascomycota	Dothideomycetes	Pleosporales	Didymellaceae	Neoascochyta	Neoascochyta_tardicrescens
1264	647a8e22386347fbb01da9d546a8bed9	W006	0	Mangy	Fungi	Ascomycota	Dothideomycetes	Pleosporales	Didymellaceae	Neoascochyta	Neoascochyta_tardicrescens
1263	647a8e22386347fbb01da9d546a8bed9	W012	0	Confidently healthy	Fungi	Ascomycota	Dothideomycetes	Pleosporales	Didymellaceae	Neoascochyta	Neoascochyta_tardicrescens
1274	647a8e22386347fbb01da9d546a8bed9	W017	0	Confidently healthy	Fungi	Ascomycota	Dothideomycetes	Pleosporales	Didymellaceae	Neoascochyta	Neoascochyta_tardicrescens
1272	647a8e22386347fbb01da9d546a8bed9	W021	0	Severe mange	Fungi	Ascomycota	Dothideomycetes	Pleosporales	Didymellaceae	Neoascochyta	Neoascochyta_tardicrescens
1266	647a8e22386347fbb01da9d546a8bed9	W025	0	Mangy	Fungi	Ascomycota	Dothideomycetes	Pleosporales	Didymellaceae	Neoascochyta	Neoascochyta_tardicrescens
1599	8040338427369c208bc76af971a08848	DW02	0	Severe mange	Fungi	Ascomycota	Dothideomycetes	Capnodiales	Neodevriesiaceae	Neodevriesia	NA
1593	8040338427369c208bc76af971a08848	Vet1	0	Mangy	Fungi	Ascomycota	Dothideomycetes	Capnodiales	Neodevriesiaceae	Neodevriesia	NA
1596	8040338427369c208bc76af971a08848	W003	0	Severe mange	Fungi	Ascomycota	Dothideomycetes	Capnodiales	Neodevriesiaceae	Neodevriesia	NA
1597	8040338427369c208bc76af971a08848	W005	0	Severe mange	Fungi	Ascomycota	Dothideomycetes	Capnodiales	Neodevriesiaceae	Neodevriesia	NA
1592	8040338427369c208bc76af971a08848	W006	0	Mangy	Fungi	Ascomycota	Dothideomycetes	Capnodiales	Neodevriesiaceae	Neodevriesia	NA
1588	8040338427369c208bc76af971a08848	W010	0	Confidently healthy	Fungi	Ascomycota	Dothideomycetes	Capnodiales	Neodevriesiaceae	Neodevriesia	NA
1589	8040338427369c208bc76af971a08848	W011	0	Confidently healthy	Fungi	Ascomycota	Dothideomycetes	Capnodiales	Neodevriesiaceae	Neodevriesia	NA
1590	8040338427369c208bc76af971a08848	W017	0	Confidently healthy	Fungi	Ascomycota	Dothideomycetes	Capnodiales	Neodevriesiaceae	Neodevriesia	NA
1587	8040338427369c208bc76af971a08848	W020	0	Confidently healthy	Fungi	Ascomycota	Dothideomycetes	Capnodiales	Neodevriesiaceae	Neodevriesia	NA
1598	8040338427369c208bc76af971a08848	W021	0	Severe mange	Fungi	Ascomycota	Dothideomycetes	Capnodiales	Neodevriesiaceae	Neodevriesia	NA
1594	8040338427369c208bc76af971a08848	W024	0	Confidently healthy	Fungi	Ascomycota	Dothideomycetes	Capnodiales	Neodevriesiaceae	Neodevriesia	NA
1591	8040338427369c208bc76af971a08848	W025	0	Mangy	Fungi	Ascomycota	Dothideomycetes	Capnodiales	Neodevriesiaceae	Neodevriesia	NA
205	097735c3fb6049818822c811b99bc5c2	DW02	0	Severe mange	Fungi	Ascomycota	Sordariomycetes	Xylariales	Sporocadaceae	Neopestalotiopsis	Neopestalotiopsis_aotearoa
1517	78dee96c079d0965c352ef30bda162b9	DW02	0	Severe mange	Fungi	Ascomycota	Sordariomycetes	Xylariales	Sporocadaceae	Neopestalotiopsis	Neopestalotiopsis_aotearoa
1543	7b6dcb95bf0ef520cf84fcad31f56434	DW02	0	Severe mange	Fungi	Ascomycota	Sordariomycetes	Xylariales	Sporocadaceae	Neopestalotiopsis	Neopestalotiopsis_aotearoa
207	097735c3fb6049818822c811b99bc5c2	Vet1	0	Mangy	Fungi	Ascomycota	Sordariomycetes	Xylariales	Sporocadaceae	Neopestalotiopsis	Neopestalotiopsis_aotearoa
1520	78dee96c079d0965c352ef30bda162b9	Vet1	0	Mangy	Fungi	Ascomycota	Sordariomycetes	Xylariales	Sporocadaceae	Neopestalotiopsis	Neopestalotiopsis_aotearoa
1540	7b6dcb95bf0ef520cf84fcad31f56434	Vet1	0	Mangy	Fungi	Ascomycota	Sordariomycetes	Xylariales	Sporocadaceae	Neopestalotiopsis	Neopestalotiopsis_aotearoa
198	097735c3fb6049818822c811b99bc5c2	W003	0	Severe mange	Fungi	Ascomycota	Sordariomycetes	Xylariales	Sporocadaceae	Neopestalotiopsis	Neopestalotiopsis_aotearoa
1511	78dee96c079d0965c352ef30bda162b9	W003	0	Severe mange	Fungi	Ascomycota	Sordariomycetes	Xylariales	Sporocadaceae	Neopestalotiopsis	Neopestalotiopsis_aotearoa
1539	7b6dcb95bf0ef520cf84fcad31f56434	W003	0	Severe mange	Fungi	Ascomycota	Sordariomycetes	Xylariales	Sporocadaceae	Neopestalotiopsis	Neopestalotiopsis_aotearoa
208	097735c3fb6049818822c811b99bc5c2	W005	0	Severe mange	Fungi	Ascomycota	Sordariomycetes	Xylariales	Sporocadaceae	Neopestalotiopsis	Neopestalotiopsis_aotearoa
1509	78dee96c079d0965c352ef30bda162b9	W005	0	Severe mange	Fungi	Ascomycota	Sordariomycetes	Xylariales	Sporocadaceae	Neopestalotiopsis	Neopestalotiopsis_aotearoa
1545	7b6dcb95bf0ef520cf84fcad31f56434	W005	0	Severe mange	Fungi	Ascomycota	Sordariomycetes	Xylariales	Sporocadaceae	Neopestalotiopsis	Neopestalotiopsis_aotearoa
206	097735c3fb6049818822c811b99bc5c2	W006	0	Mangy	Fungi	Ascomycota	Sordariomycetes	Xylariales	Sporocadaceae	Neopestalotiopsis	Neopestalotiopsis_aotearoa
1516	78dee96c079d0965c352ef30bda162b9	W006	0	Mangy	Fungi	Ascomycota	Sordariomycetes	Xylariales	Sporocadaceae	Neopestalotiopsis	Neopestalotiopsis_aotearoa
1542	7b6dcb95bf0ef520cf84fcad31f56434	W006	0	Mangy	Fungi	Ascomycota	Sordariomycetes	Xylariales	Sporocadaceae	Neopestalotiopsis	Neopestalotiopsis_aotearoa
200	097735c3fb6049818822c811b99bc5c2	W010	0	Confidently healthy	Fungi	Ascomycota	Sordariomycetes	Xylariales	Sporocadaceae	Neopestalotiopsis	Neopestalotiopsis_aotearoa
1518	78dee96c079d0965c352ef30bda162b9	W010	0	Confidently healthy	Fungi	Ascomycota	Sordariomycetes	Xylariales	Sporocadaceae	Neopestalotiopsis	Neopestalotiopsis_aotearoa
1538	7b6dcb95bf0ef520cf84fcad31f56434	W010	0	Confidently healthy	Fungi	Ascomycota	Sordariomycetes	Xylariales	Sporocadaceae	Neopestalotiopsis	Neopestalotiopsis_aotearoa
1544	7b6dcb95bf0ef520cf84fcad31f56434	W011	0	Confidently healthy	Fungi	Ascomycota	Sordariomycetes	Xylariales	Sporocadaceae	Neopestalotiopsis	Neopestalotiopsis_aotearoa
1535	7b6dcb95bf0ef520cf84fcad31f56434	W012	0	Confidently healthy	Fungi	Ascomycota	Sordariomycetes	Xylariales	Sporocadaceae	Neopestalotiopsis	Neopestalotiopsis_aotearoa
1513	78dee96c079d0965c352ef30bda162b9	W017	0	Confidently healthy	Fungi	Ascomycota	Sordariomycetes	Xylariales	Sporocadaceae	Neopestalotiopsis	Neopestalotiopsis_aotearoa
196	097735c3fb6049818822c811b99bc5c2	W020	0	Confidently healthy	Fungi	Ascomycota	Sordariomycetes	Xylariales	Sporocadaceae	Neopestalotiopsis	Neopestalotiopsis_aotearoa
199	097735c3fb6049818822c811b99bc5c2	W021	0	Severe mange	Fungi	Ascomycota	Sordariomycetes	Xylariales	Sporocadaceae	Neopestalotiopsis	Neopestalotiopsis_aotearoa
1519	78dee96c079d0965c352ef30bda162b9	W021	0	Severe mange	Fungi	Ascomycota	Sordariomycetes	Xylariales	Sporocadaceae	Neopestalotiopsis	Neopestalotiopsis_aotearoa
1536	7b6dcb95bf0ef520cf84fcad31f56434	W021	0	Severe mange	Fungi	Ascomycota	Sordariomycetes	Xylariales	Sporocadaceae	Neopestalotiopsis	Neopestalotiopsis_aotearoa
1541	7b6dcb95bf0ef520cf84fcad31f56434	W024	0	Confidently healthy	Fungi	Ascomycota	Sordariomycetes	Xylariales	Sporocadaceae	Neopestalotiopsis	Neopestalotiopsis_aotearoa
201	097735c3fb6049818822c811b99bc5c2	W025	0	Mangy	Fungi	Ascomycota	Sordariomycetes	Xylariales	Sporocadaceae	Neopestalotiopsis	Neopestalotiopsis_aotearoa
1514	78dee96c079d0965c352ef30bda162b9	W025	0	Mangy	Fungi	Ascomycota	Sordariomycetes	Xylariales	Sporocadaceae	Neopestalotiopsis	Neopestalotiopsis_aotearoa
1547	7b6dcb95bf0ef520cf84fcad31f56434	W025	0	Mangy	Fungi	Ascomycota	Sordariomycetes	Xylariales	Sporocadaceae	Neopestalotiopsis	Neopestalotiopsis_aotearoa
903	41ee319fc4a77b0156df2a9dafee0512	DW02	0	Severe mange	Fungi	Ascomycota	Sordariomycetes	Xylariales	Xylariales_fam_Incertae_sedis	Neophysalospora	Neophysalospora_eucalypti
906	41ee319fc4a77b0156df2a9dafee0512	Vet1	0	Mangy	Fungi	Ascomycota	Sordariomycetes	Xylariales	Xylariales_fam_Incertae_sedis	Neophysalospora	Neophysalospora_eucalypti
908	41ee319fc4a77b0156df2a9dafee0512	W003	0	Severe mange	Fungi	Ascomycota	Sordariomycetes	Xylariales	Xylariales_fam_Incertae_sedis	Neophysalospora	Neophysalospora_eucalypti
904	41ee319fc4a77b0156df2a9dafee0512	W005	0	Severe mange	Fungi	Ascomycota	Sordariomycetes	Xylariales	Xylariales_fam_Incertae_sedis	Neophysalospora	Neophysalospora_eucalypti
909	41ee319fc4a77b0156df2a9dafee0512	W006	0	Mangy	Fungi	Ascomycota	Sordariomycetes	Xylariales	Xylariales_fam_Incertae_sedis	Neophysalospora	Neophysalospora_eucalypti
901	41ee319fc4a77b0156df2a9dafee0512	W012	0	Confidently healthy	Fungi	Ascomycota	Sordariomycetes	Xylariales	Xylariales_fam_Incertae_sedis	Neophysalospora	Neophysalospora_eucalypti
907	41ee319fc4a77b0156df2a9dafee0512	W017	0	Confidently healthy	Fungi	Ascomycota	Sordariomycetes	Xylariales	Xylariales_fam_Incertae_sedis	Neophysalospora	Neophysalospora_eucalypti
898	41ee319fc4a77b0156df2a9dafee0512	W020	0	Confidently healthy	Fungi	Ascomycota	Sordariomycetes	Xylariales	Xylariales_fam_Incertae_sedis	Neophysalospora	Neophysalospora_eucalypti
899	41ee319fc4a77b0156df2a9dafee0512	W021	0	Severe mange	Fungi	Ascomycota	Sordariomycetes	Xylariales	Xylariales_fam_Incertae_sedis	Neophysalospora	Neophysalospora_eucalypti
900	41ee319fc4a77b0156df2a9dafee0512	W025	0	Mangy	Fungi	Ascomycota	Sordariomycetes	Xylariales	Xylariales_fam_Incertae_sedis	Neophysalospora	Neophysalospora_eucalypti
399	1a83950a246405a45bdd364c01325e43	DW02	0	Severe mange	Fungi	Ascomycota	Dothideomycetes	Pleosporales	Didymosphaeriaceae	Neptunomyces	Neptunomyces_aureus
392	1a83950a246405a45bdd364c01325e43	Vet1	0	Mangy	Fungi	Ascomycota	Dothideomycetes	Pleosporales	Didymosphaeriaceae	Neptunomyces	Neptunomyces_aureus
401	1a83950a246405a45bdd364c01325e43	W003	0	Severe mange	Fungi	Ascomycota	Dothideomycetes	Pleosporales	Didymosphaeriaceae	Neptunomyces	Neptunomyces_aureus
398	1a83950a246405a45bdd364c01325e43	W005	0	Severe mange	Fungi	Ascomycota	Dothideomycetes	Pleosporales	Didymosphaeriaceae	Neptunomyces	Neptunomyces_aureus
403	1a83950a246405a45bdd364c01325e43	W006	0	Mangy	Fungi	Ascomycota	Dothideomycetes	Pleosporales	Didymosphaeriaceae	Neptunomyces	Neptunomyces_aureus
391	1a83950a246405a45bdd364c01325e43	W010	0	Confidently healthy	Fungi	Ascomycota	Dothideomycetes	Pleosporales	Didymosphaeriaceae	Neptunomyces	Neptunomyces_aureus
396	1a83950a246405a45bdd364c01325e43	W017	0	Confidently healthy	Fungi	Ascomycota	Dothideomycetes	Pleosporales	Didymosphaeriaceae	Neptunomyces	Neptunomyces_aureus
400	1a83950a246405a45bdd364c01325e43	W021	0	Severe mange	Fungi	Ascomycota	Dothideomycetes	Pleosporales	Didymosphaeriaceae	Neptunomyces	Neptunomyces_aureus
395	1a83950a246405a45bdd364c01325e43	W025	0	Mangy	Fungi	Ascomycota	Dothideomycetes	Pleosporales	Didymosphaeriaceae	Neptunomyces	Neptunomyces_aureus
23	0103389ae05e01b74727a8e6c853e4aa	DW02	0	Severe mange	Fungi	Basidiomycota	Cystobasidiomycetes	Cystobasidiales	Cystobasidiaceae	Occultifur	Occultifur_externus
26	0103389ae05e01b74727a8e6c853e4aa	Vet1	0	Mangy	Fungi	Basidiomycota	Cystobasidiomycetes	Cystobasidiales	Cystobasidiaceae	Occultifur	Occultifur_externus
25	0103389ae05e01b74727a8e6c853e4aa	W003	0	Severe mange	Fungi	Basidiomycota	Cystobasidiomycetes	Cystobasidiales	Cystobasidiaceae	Occultifur	Occultifur_externus
20	0103389ae05e01b74727a8e6c853e4aa	W005	0	Severe mange	Fungi	Basidiomycota	Cystobasidiomycetes	Cystobasidiales	Cystobasidiaceae	Occultifur	Occultifur_externus
19	0103389ae05e01b74727a8e6c853e4aa	W006	0	Mangy	Fungi	Basidiomycota	Cystobasidiomycetes	Cystobasidiales	Cystobasidiaceae	Occultifur	Occultifur_externus
24	0103389ae05e01b74727a8e6c853e4aa	W010	0	Confidently healthy	Fungi	Basidiomycota	Cystobasidiomycetes	Cystobasidiales	Cystobasidiaceae	Occultifur	Occultifur_externus
16	0103389ae05e01b74727a8e6c853e4aa	W017	0	Confidently healthy	Fungi	Basidiomycota	Cystobasidiomycetes	Cystobasidiales	Cystobasidiaceae	Occultifur	Occultifur_externus
18	0103389ae05e01b74727a8e6c853e4aa	W020	0	Confidently healthy	Fungi	Basidiomycota	Cystobasidiomycetes	Cystobasidiales	Cystobasidiaceae	Occultifur	Occultifur_externus
17	0103389ae05e01b74727a8e6c853e4aa	W021	0	Severe mange	Fungi	Basidiomycota	Cystobasidiomycetes	Cystobasidiales	Cystobasidiaceae	Occultifur	Occultifur_externus
14	0103389ae05e01b74727a8e6c853e4aa	W024	0	Confidently healthy	Fungi	Basidiomycota	Cystobasidiomycetes	Cystobasidiales	Cystobasidiaceae	Occultifur	Occultifur_externus
15	0103389ae05e01b74727a8e6c853e4aa	W025	0	Mangy	Fungi	Basidiomycota	Cystobasidiomycetes	Cystobasidiales	Cystobasidiaceae	Occultifur	Occultifur_externus
1342	6c8452293a1c2864bdcf86f91d4f873d	DW02	0	Severe mange	Fungi	Basidiomycota	Cystobasidiomycetes	Cystobasidiales	Cystobasidiaceae	Occultifur	Occultifur_mephitis
1340	6c8452293a1c2864bdcf86f91d4f873d	Vet1	0	Mangy	Fungi	Basidiomycota	Cystobasidiomycetes	Cystobasidiales	Cystobasidiaceae	Occultifur	Occultifur_mephitis
1352	6c8452293a1c2864bdcf86f91d4f873d	W003	0	Severe mange	Fungi	Basidiomycota	Cystobasidiomycetes	Cystobasidiales	Cystobasidiaceae	Occultifur	Occultifur_mephitis
1350	6c8452293a1c2864bdcf86f91d4f873d	W005	0	Severe mange	Fungi	Basidiomycota	Cystobasidiomycetes	Cystobasidiales	Cystobasidiaceae	Occultifur	Occultifur_mephitis
1341	6c8452293a1c2864bdcf86f91d4f873d	W006	0	Mangy	Fungi	Basidiomycota	Cystobasidiomycetes	Cystobasidiales	Cystobasidiaceae	Occultifur	Occultifur_mephitis
1344	6c8452293a1c2864bdcf86f91d4f873d	W010	0	Confidently healthy	Fungi	Basidiomycota	Cystobasidiomycetes	Cystobasidiales	Cystobasidiaceae	Occultifur	Occultifur_mephitis
1346	6c8452293a1c2864bdcf86f91d4f873d	W011	0	Confidently healthy	Fungi	Basidiomycota	Cystobasidiomycetes	Cystobasidiales	Cystobasidiaceae	Occultifur	Occultifur_mephitis
1347	6c8452293a1c2864bdcf86f91d4f873d	W012	0	Confidently healthy	Fungi	Basidiomycota	Cystobasidiomycetes	Cystobasidiales	Cystobasidiaceae	Occultifur	Occultifur_mephitis
1351	6c8452293a1c2864bdcf86f91d4f873d	W021	0	Severe mange	Fungi	Basidiomycota	Cystobasidiomycetes	Cystobasidiales	Cystobasidiaceae	Occultifur	Occultifur_mephitis
1348	6c8452293a1c2864bdcf86f91d4f873d	W024	0	Confidently healthy	Fungi	Basidiomycota	Cystobasidiomycetes	Cystobasidiales	Cystobasidiaceae	Occultifur	Occultifur_mephitis
1345	6c8452293a1c2864bdcf86f91d4f873d	W025	0	Mangy	Fungi	Basidiomycota	Cystobasidiomycetes	Cystobasidiales	Cystobasidiaceae	Occultifur	Occultifur_mephitis
292	0d3ed4ff25b32c0bd3f01b99c3e9a4f8	DW02	0	Severe mange	Fungi	Ascomycota	Leotiomycetes	Helotiales	Myxotrichaceae	Oidiodendron	NA
418	1bb19d35082eecdddf3d4a49b3788e76	DW02	0	Severe mange	Fungi	Ascomycota	Leotiomycetes	Helotiales	Myxotrichaceae	Oidiodendron	NA
1459	77d05113f60204400b88a74590051002	DW02	0	Severe mange	Fungi	Ascomycota	Leotiomycetes	Helotiales	Myxotrichaceae	Oidiodendron	NA
2212	bd43ad83b87cd8e3013ec5578f9ae046	DW02	0	Severe mange	Fungi	Ascomycota	Leotiomycetes	Helotiales	Myxotrichaceae	Oidiodendron	NA
417	1bb19d35082eecdddf3d4a49b3788e76	Vet1	0	Mangy	Fungi	Ascomycota	Leotiomycetes	Helotiales	Myxotrichaceae	Oidiodendron	NA
1457	77d05113f60204400b88a74590051002	Vet1	0	Mangy	Fungi	Ascomycota	Leotiomycetes	Helotiales	Myxotrichaceae	Oidiodendron	NA
295	0d3ed4ff25b32c0bd3f01b99c3e9a4f8	W003	0	Severe mange	Fungi	Ascomycota	Leotiomycetes	Helotiales	Myxotrichaceae	Oidiodendron	NA
421	1bb19d35082eecdddf3d4a49b3788e76	W003	0	Severe mange	Fungi	Ascomycota	Leotiomycetes	Helotiales	Myxotrichaceae	Oidiodendron	NA
1461	77d05113f60204400b88a74590051002	W003	0	Severe mange	Fungi	Ascomycota	Leotiomycetes	Helotiales	Myxotrichaceae	Oidiodendron	NA
2215	bd43ad83b87cd8e3013ec5578f9ae046	W003	0	Severe mange	Fungi	Ascomycota	Leotiomycetes	Helotiales	Myxotrichaceae	Oidiodendron	NA
291	0d3ed4ff25b32c0bd3f01b99c3e9a4f8	W005	0	Severe mange	Fungi	Ascomycota	Leotiomycetes	Helotiales	Myxotrichaceae	Oidiodendron	NA
424	1bb19d35082eecdddf3d4a49b3788e76	W005	0	Severe mange	Fungi	Ascomycota	Leotiomycetes	Helotiales	Myxotrichaceae	Oidiodendron	NA
1458	77d05113f60204400b88a74590051002	W005	0	Severe mange	Fungi	Ascomycota	Leotiomycetes	Helotiales	Myxotrichaceae	Oidiodendron	NA
2214	bd43ad83b87cd8e3013ec5578f9ae046	W005	0	Severe mange	Fungi	Ascomycota	Leotiomycetes	Helotiales	Myxotrichaceae	Oidiodendron	NA
294	0d3ed4ff25b32c0bd3f01b99c3e9a4f8	W006	0	Mangy	Fungi	Ascomycota	Leotiomycetes	Helotiales	Myxotrichaceae	Oidiodendron	NA
427	1bb19d35082eecdddf3d4a49b3788e76	W006	0	Mangy	Fungi	Ascomycota	Leotiomycetes	Helotiales	Myxotrichaceae	Oidiodendron	NA
1464	77d05113f60204400b88a74590051002	W006	0	Mangy	Fungi	Ascomycota	Leotiomycetes	Helotiales	Myxotrichaceae	Oidiodendron	NA
299	0d3ed4ff25b32c0bd3f01b99c3e9a4f8	W010	0	Confidently healthy	Fungi	Ascomycota	Leotiomycetes	Helotiales	Myxotrichaceae	Oidiodendron	NA
420	1bb19d35082eecdddf3d4a49b3788e76	W010	0	Confidently healthy	Fungi	Ascomycota	Leotiomycetes	Helotiales	Myxotrichaceae	Oidiodendron	NA
1463	77d05113f60204400b88a74590051002	W010	0	Confidently healthy	Fungi	Ascomycota	Leotiomycetes	Helotiales	Myxotrichaceae	Oidiodendron	NA
2223	bd43ad83b87cd8e3013ec5578f9ae046	W010	0	Confidently healthy	Fungi	Ascomycota	Leotiomycetes	Helotiales	Myxotrichaceae	Oidiodendron	NA
423	1bb19d35082eecdddf3d4a49b3788e76	W012	0	Confidently healthy	Fungi	Ascomycota	Leotiomycetes	Helotiales	Myxotrichaceae	Oidiodendron	NA
2220	bd43ad83b87cd8e3013ec5578f9ae046	W012	0	Confidently healthy	Fungi	Ascomycota	Leotiomycetes	Helotiales	Myxotrichaceae	Oidiodendron	NA
289	0d3ed4ff25b32c0bd3f01b99c3e9a4f8	W017	0	Confidently healthy	Fungi	Ascomycota	Leotiomycetes	Helotiales	Myxotrichaceae	Oidiodendron	NA
419	1bb19d35082eecdddf3d4a49b3788e76	W017	0	Confidently healthy	Fungi	Ascomycota	Leotiomycetes	Helotiales	Myxotrichaceae	Oidiodendron	NA
1466	77d05113f60204400b88a74590051002	W017	0	Confidently healthy	Fungi	Ascomycota	Leotiomycetes	Helotiales	Myxotrichaceae	Oidiodendron	NA
2217	bd43ad83b87cd8e3013ec5578f9ae046	W017	0	Confidently healthy	Fungi	Ascomycota	Leotiomycetes	Helotiales	Myxotrichaceae	Oidiodendron	NA
298	0d3ed4ff25b32c0bd3f01b99c3e9a4f8	W020	0	Confidently healthy	Fungi	Ascomycota	Leotiomycetes	Helotiales	Myxotrichaceae	Oidiodendron	NA
1460	77d05113f60204400b88a74590051002	W020	0	Confidently healthy	Fungi	Ascomycota	Leotiomycetes	Helotiales	Myxotrichaceae	Oidiodendron	NA
293	0d3ed4ff25b32c0bd3f01b99c3e9a4f8	W021	0	Severe mange	Fungi	Ascomycota	Leotiomycetes	Helotiales	Myxotrichaceae	Oidiodendron	NA
422	1bb19d35082eecdddf3d4a49b3788e76	W021	0	Severe mange	Fungi	Ascomycota	Leotiomycetes	Helotiales	Myxotrichaceae	Oidiodendron	NA
1467	77d05113f60204400b88a74590051002	W021	0	Severe mange	Fungi	Ascomycota	Leotiomycetes	Helotiales	Myxotrichaceae	Oidiodendron	NA
2213	bd43ad83b87cd8e3013ec5578f9ae046	W021	0	Severe mange	Fungi	Ascomycota	Leotiomycetes	Helotiales	Myxotrichaceae	Oidiodendron	NA
428	1bb19d35082eecdddf3d4a49b3788e76	W024	0	Confidently healthy	Fungi	Ascomycota	Leotiomycetes	Helotiales	Myxotrichaceae	Oidiodendron	NA
2218	bd43ad83b87cd8e3013ec5578f9ae046	W024	0	Confidently healthy	Fungi	Ascomycota	Leotiomycetes	Helotiales	Myxotrichaceae	Oidiodendron	NA
429	1bb19d35082eecdddf3d4a49b3788e76	W025	0	Mangy	Fungi	Ascomycota	Leotiomycetes	Helotiales	Myxotrichaceae	Oidiodendron	NA
2221	bd43ad83b87cd8e3013ec5578f9ae046	W025	0	Mangy	Fungi	Ascomycota	Leotiomycetes	Helotiales	Myxotrichaceae	Oidiodendron	NA
2622	dd903a1e778ef2406fe1552ad33f40e4	DW02	0	Severe mange	Fungi	Ascomycota	Leotiomycetes	Helotiales	Myxotrichaceae	Oidiodendron	Oidiodendron_echinulatum
2625	dd903a1e778ef2406fe1552ad33f40e4	W003	0	Severe mange	Fungi	Ascomycota	Leotiomycetes	Helotiales	Myxotrichaceae	Oidiodendron	Oidiodendron_echinulatum
2618	dd903a1e778ef2406fe1552ad33f40e4	W005	0	Severe mange	Fungi	Ascomycota	Leotiomycetes	Helotiales	Myxotrichaceae	Oidiodendron	Oidiodendron_echinulatum
2614	dd903a1e778ef2406fe1552ad33f40e4	W006	0	Mangy	Fungi	Ascomycota	Leotiomycetes	Helotiales	Myxotrichaceae	Oidiodendron	Oidiodendron_echinulatum
2619	dd903a1e778ef2406fe1552ad33f40e4	W010	0	Confidently healthy	Fungi	Ascomycota	Leotiomycetes	Helotiales	Myxotrichaceae	Oidiodendron	Oidiodendron_echinulatum
2617	dd903a1e778ef2406fe1552ad33f40e4	W011	0	Confidently healthy	Fungi	Ascomycota	Leotiomycetes	Helotiales	Myxotrichaceae	Oidiodendron	Oidiodendron_echinulatum
2624	dd903a1e778ef2406fe1552ad33f40e4	W012	0	Confidently healthy	Fungi	Ascomycota	Leotiomycetes	Helotiales	Myxotrichaceae	Oidiodendron	Oidiodendron_echinulatum
2626	dd903a1e778ef2406fe1552ad33f40e4	W017	0	Confidently healthy	Fungi	Ascomycota	Leotiomycetes	Helotiales	Myxotrichaceae	Oidiodendron	Oidiodendron_echinulatum
2616	dd903a1e778ef2406fe1552ad33f40e4	W020	0	Confidently healthy	Fungi	Ascomycota	Leotiomycetes	Helotiales	Myxotrichaceae	Oidiodendron	Oidiodendron_echinulatum
2615	dd903a1e778ef2406fe1552ad33f40e4	W021	0	Severe mange	Fungi	Ascomycota	Leotiomycetes	Helotiales	Myxotrichaceae	Oidiodendron	Oidiodendron_echinulatum
2620	dd903a1e778ef2406fe1552ad33f40e4	W024	0	Confidently healthy	Fungi	Ascomycota	Leotiomycetes	Helotiales	Myxotrichaceae	Oidiodendron	Oidiodendron_echinulatum
2623	dd903a1e778ef2406fe1552ad33f40e4	W025	0	Mangy	Fungi	Ascomycota	Leotiomycetes	Helotiales	Myxotrichaceae	Oidiodendron	Oidiodendron_echinulatum
285	0c8fffc7d74dfe26a8a1128da8485da8	DW02	0	Severe mange	Fungi	Ascomycota	Leotiomycetes	Helotiales	Myxotrichaceae	Oidiodendron	Oidiodendron_tenuissimum
873	4190ddd2e663f592124939fdb9e229ce	DW02	0	Severe mange	Fungi	Ascomycota	Leotiomycetes	Helotiales	Myxotrichaceae	Oidiodendron	Oidiodendron_tenuissimum
1025	4d684d551b032c55339fe78e0d00b868	DW02	0	Severe mange	Fungi	Ascomycota	Leotiomycetes	Helotiales	Myxotrichaceae	Oidiodendron	Oidiodendron_tenuissimum
1859	9baa673f5177e99ba96a1a384f6e8a9c	DW02	0	Severe mange	Fungi	Ascomycota	Leotiomycetes	Helotiales	Myxotrichaceae	Oidiodendron	Oidiodendron_tenuissimum
2128	b4ccddf525dac66c7b6c6f569cf73fc9	DW02	0	Severe mange	Fungi	Ascomycota	Leotiomycetes	Helotiales	Myxotrichaceae	Oidiodendron	Oidiodendron_tenuissimum
2451	cc0072cf9e4c773a6e5d1d461bd70b9d	DW02	0	Severe mange	Fungi	Ascomycota	Leotiomycetes	Helotiales	Myxotrichaceae	Oidiodendron	Oidiodendron_tenuissimum
872	4190ddd2e663f592124939fdb9e229ce	Vet1	0	Mangy	Fungi	Ascomycota	Leotiomycetes	Helotiales	Myxotrichaceae	Oidiodendron	Oidiodendron_tenuissimum
1026	4d684d551b032c55339fe78e0d00b868	Vet1	0	Mangy	Fungi	Ascomycota	Leotiomycetes	Helotiales	Myxotrichaceae	Oidiodendron	Oidiodendron_tenuissimum
1850	9baa673f5177e99ba96a1a384f6e8a9c	Vet1	0	Mangy	Fungi	Ascomycota	Leotiomycetes	Helotiales	Myxotrichaceae	Oidiodendron	Oidiodendron_tenuissimum
2124	b4ccddf525dac66c7b6c6f569cf73fc9	Vet1	0	Mangy	Fungi	Ascomycota	Leotiomycetes	Helotiales	Myxotrichaceae	Oidiodendron	Oidiodendron_tenuissimum
277	0c8fffc7d74dfe26a8a1128da8485da8	W003	0	Severe mange	Fungi	Ascomycota	Leotiomycetes	Helotiales	Myxotrichaceae	Oidiodendron	Oidiodendron_tenuissimum
883	4190ddd2e663f592124939fdb9e229ce	W003	0	Severe mange	Fungi	Ascomycota	Leotiomycetes	Helotiales	Myxotrichaceae	Oidiodendron	Oidiodendron_tenuissimum
1022	4d684d551b032c55339fe78e0d00b868	W003	0	Severe mange	Fungi	Ascomycota	Leotiomycetes	Helotiales	Myxotrichaceae	Oidiodendron	Oidiodendron_tenuissimum
1856	9baa673f5177e99ba96a1a384f6e8a9c	W003	0	Severe mange	Fungi	Ascomycota	Leotiomycetes	Helotiales	Myxotrichaceae	Oidiodendron	Oidiodendron_tenuissimum
2131	b4ccddf525dac66c7b6c6f569cf73fc9	W003	0	Severe mange	Fungi	Ascomycota	Leotiomycetes	Helotiales	Myxotrichaceae	Oidiodendron	Oidiodendron_tenuissimum
2447	cc0072cf9e4c773a6e5d1d461bd70b9d	W003	0	Severe mange	Fungi	Ascomycota	Leotiomycetes	Helotiales	Myxotrichaceae	Oidiodendron	Oidiodendron_tenuissimum
282	0c8fffc7d74dfe26a8a1128da8485da8	W005	0	Severe mange	Fungi	Ascomycota	Leotiomycetes	Helotiales	Myxotrichaceae	Oidiodendron	Oidiodendron_tenuissimum
877	4190ddd2e663f592124939fdb9e229ce	W005	0	Severe mange	Fungi	Ascomycota	Leotiomycetes	Helotiales	Myxotrichaceae	Oidiodendron	Oidiodendron_tenuissimum
1018	4d684d551b032c55339fe78e0d00b868	W005	0	Severe mange	Fungi	Ascomycota	Leotiomycetes	Helotiales	Myxotrichaceae	Oidiodendron	Oidiodendron_tenuissimum
1853	9baa673f5177e99ba96a1a384f6e8a9c	W005	0	Severe mange	Fungi	Ascomycota	Leotiomycetes	Helotiales	Myxotrichaceae	Oidiodendron	Oidiodendron_tenuissimum
2127	b4ccddf525dac66c7b6c6f569cf73fc9	W005	0	Severe mange	Fungi	Ascomycota	Leotiomycetes	Helotiales	Myxotrichaceae	Oidiodendron	Oidiodendron_tenuissimum
881	4190ddd2e663f592124939fdb9e229ce	W006	0	Mangy	Fungi	Ascomycota	Leotiomycetes	Helotiales	Myxotrichaceae	Oidiodendron	Oidiodendron_tenuissimum
1021	4d684d551b032c55339fe78e0d00b868	W006	0	Mangy	Fungi	Ascomycota	Leotiomycetes	Helotiales	Myxotrichaceae	Oidiodendron	Oidiodendron_tenuissimum
1852	9baa673f5177e99ba96a1a384f6e8a9c	W006	0	Mangy	Fungi	Ascomycota	Leotiomycetes	Helotiales	Myxotrichaceae	Oidiodendron	Oidiodendron_tenuissimum
2120	b4ccddf525dac66c7b6c6f569cf73fc9	W006	0	Mangy	Fungi	Ascomycota	Leotiomycetes	Helotiales	Myxotrichaceae	Oidiodendron	Oidiodendron_tenuissimum
1848	9baa673f5177e99ba96a1a384f6e8a9c	W010	0	Confidently healthy	Fungi	Ascomycota	Leotiomycetes	Helotiales	Myxotrichaceae	Oidiodendron	Oidiodendron_tenuissimum
2121	b4ccddf525dac66c7b6c6f569cf73fc9	W010	0	Confidently healthy	Fungi	Ascomycota	Leotiomycetes	Helotiales	Myxotrichaceae	Oidiodendron	Oidiodendron_tenuissimum
879	4190ddd2e663f592124939fdb9e229ce	W011	0	Confidently healthy	Fungi	Ascomycota	Leotiomycetes	Helotiales	Myxotrichaceae	Oidiodendron	Oidiodendron_tenuissimum
[truncated: 926 more rows]
